# Supplementary material for: Systematic screening of CTCF binding partners identifies that BHLHE40 regulates CTCF genome-wide distribution and long-range chromatin interactions
Source: Nucleic Acids Res. 2020 Sep 4;48(17):9606–20. doi: 10.1093/nar/gkaa705 (PMC7515718; doi:10.1093/nar/gkaa705)
Supplement: gkaa705_Supplemental_Files [file gkaa705_supplemental_files.zip]

Archive with 8 entries (8 files):
- Gongcheng_Fig1.pdf
- Gongcheng_Fig2.pdf
- Gongcheng_Fig3.pdf
- Gongcheng_Fig4.pdf
- Gongcheng_Fig5.pdf
- Gongcheng_Fig6.pdf
- Supplemental_Material_combined.pdf
- Supplemental_Tables.xlsx
