# Supplementary material for: Systematic screening of CTCF binding partners identifies that BHLHE40 regulates CTCF genome-wide distribution and long-range chromatin interactions
Source: Nucleic Acids Res. 2020 Sep 4;48(17):9606–20. doi: 10.1093/nar/gkaa705 (PMC7515718; doi:10.1093/nar/gkaa705)
Supplement: gkaa705_Supplemental_Files [file gkaa705_supplemental_files.zip › Supplemental_Tables.xlsx]

## Sheet: Table S1
Supplemental Table S1. Sequence lists for RT-qPCR primers, ChIP-qPCR primers and shRNA oligos.
RT-qPCR primer (5'-3')
BHLHE40 forward	GGGGAGAGAGAGCAGTCAGA
BHLHE40 reverse	ACTACCGTGCTATGCCAGTG
GAPDH forward	TCGACAGTCAGCCGCATCTTCTTT
GAPDH reverse	ACCAAATCCGTTGACTCCGACCTT
ChIP-qPCR primer (5'-3')
LRRC58 forward	GCTCCATGACAGAAAACCGC
LRRC58 reverse	CAGCGGAACCTCCAGTAAGG
KIF17 forward	ATGGATTTCTCCCACGCCTC
KIF17 reverse	CTAGGCCTGGATGTATCCGC
shRNA oligo sequence (5'-3')
shbHLHE40 forward-1	CCGGCATGTGAAAGCACTAACAAACCTCGAGGTTTGTTAGTGCTTTCACATGTTTTTG
shbHLHE40 reverse-1	AATTCAAAAACATGTGAAAGCACTAACAAACCTCGAGGTTTGTTAGTGCTTTCACATG
shbHLHE40 forward-2	CCGGAGAAAGGATCGGCGCAATTAACTCGAGTTAATTGCGCCGATCCTTTCTTTTTTG
shbHLHE40 reverse-2	AATTCAAAAAAGAAAGGATCGGCGCAATTAACTCGAGTTAATTGCGCCGATCCTTTCT

## Sheet: Table S2
Supplemental Table S2. The information of hscCTCF binding sites.
chr1	805100	805473
chr1	839947	840371
chr1	840343	840371
chr1	873457	873896
chr1	911393	911769
chr1	919467	919922
chr1	937211	937609
chr1	950720	951135
chr1	954590	955000
chr1	999170	999622
chr1	1057468	1057815
chr1	1227214	1227615
chr1	1237300	1237726
chr1	1279954	1280374
chr1	1285054	1285079
chr1	1307434	1307852
chr1	1337348	1337731
chr1	1376286	1376688
chr1	1440234	1440598
chr1	1597104	1597534
chr1	1720550	1720860
chr1	1837620	1838054
chr1	1840333	1840716
chr1	1875364	1875786
chr1	1891475	1891878
chr1	1976234	1976698
chr1	2071287	2071751
chr1	2105679	2106142
chr1	2126547	2126962
chr1	2246564	2246989
chr1	2313199	2313565
chr1	2345777	2346167
chr1	2361463	2361891
chr1	2479459	2479830
chr1	2486300	2486719
chr1	3236512	3236902
chr1	3341262	3341622
chr1	3369656	3370052
chr1	3400408	3400825
chr1	3407752	3408101
chr1	3434756	3435129
chr1	3481790	3482162
chr1	3531664	3532121
chr1	3535572	3535987
chr1	3612178	3612616
chr1	3640939	3641324
chr1	3827308	3827716
chr1	4712604	4713005
chr1	5569906	5570303
chr1	5574594	5575014
chr1	5805852	5806253
chr1	5975978	5976440
chr1	6035233	6035616
chr1	6094498	6094878
chr1	6101476	6101951
chr1	6112972	6113348
chr1	6168861	6169285
chr1	6231569	6232009
chr1	6245850	6246214
chr1	6265200	6265596
chr1	6298656	6299144
chr1	6305107	6305477
chr1	6306756	6307117
chr1	6403480	6403908
chr1	6407994	6408370
chr1	6464740	6465110
chr1	6474347	6474749
chr1	6483440	6483879
chr1	6498059	6498498
chr1	6535508	6535993
chr1	6546511	6546901
chr1	6549879	6550274
chr1	6583663	6584045
chr1	6614501	6614891
chr1	6694662	6695066
chr1	6706558	6706943
chr1	6761780	6762206
chr1	6780041	6780422
chr1	6787539	6787931
chr1	6949933	6950322
chr1	7130443	7130853
chr1	7267960	7268326
chr1	7278305	7278680
chr1	7599715	7600162
chr1	7621460	7621874
chr1	7707289	7707668
chr1	7727562	7727986
chr1	7812881	7813313
chr1	7962829	7963150
chr1	8021312	8021723
chr1	8035296	8035711
chr1	8042342	8042771
chr1	8075034	8075429
chr1	8374349	8374776
chr1	8409058	8409470
chr1	8411695	8412112
chr1	8434858	8435324
chr1	8731374	8731729
chr1	8908955	8909313
chr1	8919452	8919831
chr1	8922524	8922932
chr1	8931617	8931979
chr1	8978163	8978529
chr1	9022937	9023341
chr1	9048054	9048514
chr1	9065151	9065568
chr1	9070073	9070462
chr1	9161619	9161998
chr1	9170786	9171215
chr1	9202282	9202646
chr1	9241303	9241764
chr1	9256504	9256913
chr1	9294396	9294816
chr1	9310092	9310456
chr1	9327164	9327532
chr1	9349059	9349410
chr1	9515808	9516227
chr1	9551128	9551501
chr1	9555249	9555638
chr1	9648441	9648844
chr1	9675657	9676019
chr1	9686982	9687432
chr1	9762285	9762645
chr1	9781846	9782229
chr1	9785057	9785411
chr1	9844593	9844963
chr1	9927506	9927965
chr1	9934910	9935299
chr1	10002397	10002833
chr1	10010387	10010744
chr1	10092540	10092882
chr1	10213012	10213373
chr1	10270207	10270593
chr1	10398103	10398468
chr1	10437452	10437817
chr1	10488075	10488464
chr1	10554689	10555154
chr1	10567464	10567858
chr1	10574471	10574853
chr1	10969922	10970396
chr1	11002005	11002409
chr1	11021070	11021485
chr1	11097630	11098045
chr1	11301693	11302128
chr1	11380214	11380287
chr1	11380214	11380635
chr1	11397558	11397931
chr1	11538688	11539098
chr1	11702441	11702832
chr1	11705757	11706155
chr1	11724036	11724443
chr1	11771144	11771529
chr1	11779811	11780228
chr1	11809204	11809634
chr1	11845210	11845631
chr1	11898709	11899137
chr1	11925572	11925922
chr1	11953964	11954391
chr1	11967726	11968089
chr1	12027175	12027619
chr1	12061627	12062027
chr1	12091312	12091679
chr1	12139646	12140012
chr1	12166846	12167266
chr1	12167206	12167266
chr1	12178656	12179006
chr1	12184846	12185224
chr1	12268912	12269300
chr1	12289770	12290166
chr1	12332094	12332527
chr1	12335447	12335807
chr1	12661241	12661687
chr1	12679838	12680237
chr1	12718972	12719389
chr1	13992156	13992593
chr1	14052300	14052741
chr1	14133709	14134099
chr1	14137673	14138137
chr1	14140109	14140508
chr1	14155315	14155719
chr1	14286847	14287283
chr1	14292283	14292690
chr1	15058394	15058776
chr1	15105610	15105994
chr1	15241861	15242307
chr1	15353967	15354391
chr1	15364620	15365013
chr1	15373026	15373457
chr1	15426840	15427268
chr1	15455002	15455373
chr1	15478801	15479162
chr1	15480561	15480921
chr1	15599055	15599442
chr1	15631230	15631669
chr1	15650012	15650426
chr1	15757581	15758009
chr1	15827903	15828292
chr1	16067855	16068226
chr1	16118491	16118881
chr1	16142018	16142368
chr1	16321028	16321399
chr1	16335467	16335904
chr1	16359298	16359703
chr1	16382563	16382956
chr1	16405361	16405705
chr1	16408797	16409183
chr1	16514235	16514638
chr1	16531459	16531907
chr1	16570881	16571306
chr1	16766879	16767314
chr1	16918283	16918646
chr1	16947536	16947953
chr1	16951418	16951775
chr1	16971092	16971369
chr1	17029670	17030078
chr1	17036220	17036700
chr1	17278140	17278580
chr1	17287131	17287499
chr1	17313418	17313883
chr1	17372579	17372955
chr1	17386120	17386533
chr1	17401909	17402318
chr1	17452221	17452628
chr1	17563560	17563928
chr1	17600707	17601067
chr1	17662591	17663010
chr1	17732649	17733061
chr1	17746316	17746725
chr1	17803867	17804264
chr1	17811788	17812218
chr1	17812206	17812218
chr1	17820716	17821150
chr1	17828793	17829207
chr1	17933340	17933716
chr1	17980238	17980623
chr1	17988057	17988487
chr1	18152604	18152974
chr1	18249341	18249723
chr1	18311004	18311415
chr1	18426922	18427354
chr1	18561240	18561651
chr1	18626198	18626582
chr1	18882845	18883276
chr1	18907907	18908287
chr1	18923886	18924289
chr1	19007869	19008254
chr1	19147254	19147667
chr1	19201696	19202132
chr1	19210597	19210992
chr1	19233490	19233928
chr1	19239532	19239982
chr1	19422682	19423111
chr1	19440116	19440507
chr1	19567718	19568079
chr1	19667950	19668331
chr1	19670831	19671270
chr1	19717803	19718201
chr1	19814202	19814605
chr1	19908740	19909151
chr1	19977648	19978024
chr1	19980161	19980557
chr1	19986330	19986684
chr1	19988187	19988618
chr1	20031007	20031452
chr1	20042068	20042510
chr1	20088675	20089058
chr1	20137693	20138117
chr1	20208559	20208977
chr1	20244458	20244854
chr1	20301253	20301681
chr1	20427397	20427776
chr1	20478812	20479197
chr1	20491905	20492298
chr1	20521660	20522129
chr1	20539336	20539705
chr1	20688288	20688669
chr1	20703357	20703812
chr1	20756893	20757308
chr1	20820267	20820682
chr1	20848799	20849190
chr1	20901730	20902115
chr1	20959671	20960047
chr1	20966619	20967024
chr1	20987878	20988224
chr1	21022904	21023347
chr1	21028888	21029347
chr1	21059532	21059927
chr1	21521670	21522039
chr1	21543367	21543739
chr1	21558430	21558843
chr1	21571465	21571898
chr1	21571691	21571898
chr1	21581671	21582077
chr1	21596660	21597117
chr1	21661187	21661585
chr1	21694923	21695393
chr1	21697036	21697421
chr1	21817294	21817741
chr1	21835483	21835800
chr1	21861266	21861669
chr1	21900541	21900936
chr1	21922016	21922464
chr1	21985597	21985959
chr1	22290448	22290845
chr1	22345737	22346154
chr1	22349332	22349755
chr1	22432137	22432502
chr1	22458373	22458810
chr1	22602347	22602747
chr1	22643759	22644161
chr1	22644145	22644177
chr1	22743079	22743461
chr1	22746922	22747300
chr1	22968542	22968951
chr1	22992247	22992637
chr1	23000612	23001028
chr1	23030895	23031315
chr1	23058334	23058739
chr1	23188578	23188959
chr1	23215715	23216107
chr1	23256809	23257185
chr1	23290695	23291076
chr1	23302904	23303338
chr1	23425195	23425628
chr1	23511158	23511550
chr1	23543180	23543587
chr1	23730407	23730826
chr1	23823547	23823934
chr1	23866268	23866676
chr1	23871180	23871550
chr1	23961399	23961823
chr1	23963933	23964298
chr1	23984187	23984566
chr1	23991704	23992089
chr1	24017998	24018381
chr1	24044960	24045355
chr1	24077800	24078176
chr1	24098609	24099000
chr1	24136197	24136553
chr1	24194741	24195160
chr1	24243303	24243673
chr1	24275599	24276008
chr1	24397308	24397741
chr1	24439038	24439420
chr1	24476925	24477375
chr1	24525751	24526122
chr1	24528326	24528749
chr1	24711650	24712084
chr1	24717742	24718172
chr1	24741876	24742299
chr1	24868463	24868852
chr1	24913718	24914081
chr1	25014997	25015390
chr1	25174391	25174788
chr1	25176155	25176605
chr1	25224591	25224966
chr1	25427886	25428333
chr1	25531338	25531737
chr1	25566326	25566740
chr1	25814045	25814469
chr1	25830265	25830701
chr1	25846980	25847375
chr1	25899224	25899622
chr1	25935067	25935467
chr1	25945560	25945968
chr1	26019075	26019498
chr1	26070578	26070964
chr1	26123296	26123746
chr1	26123625	26123746
chr1	26123625	26123746
chr1	26123625	26123746
chr1	26124500	26124897
chr1	26137294	26137713
chr1	26221854	26222270
chr1	26324577	26324996
chr1	26362400	26362827
chr1	26431429	26431824
chr1	26471613	26471978
chr1	26496135	26496487
chr1	26560258	26560692
chr1	26602043	26602497
chr1	26611535	26611920
chr1	26648039	26648424
chr1	26690287	26690698
chr1	26717976	26718342
chr1	26722772	26723143
chr1	26743548	26743927
chr1	26796798	26797157
chr1	26826646	26827012
chr1	26865168	26865565
chr1	26928827	26929225
chr1	26946700	26947053
chr1	27003954	27004372
chr1	27115628	27116027
chr1	27136541	27136872
chr1	27152936	27153242
chr1	27179554	27180020
chr1	27189159	27189599
chr1	27204439	27204837
chr1	27293377	27293737
chr1	27324103	27324478
chr1	27370994	27371389
chr1	27423884	27424273
chr1	27429163	27429581
chr1	27435635	27436015
chr1	27481537	27481894
chr1	27524403	27524770
chr1	27611189	27611544
chr1	27623215	27623607
chr1	27627259	27627645
chr1	27627484	27627645
chr1	27659275	27659701
chr1	27683964	27684339
chr1	27714879	27715310
chr1	27718731	27719103
chr1	27721834	27722255
chr1	27743008	27743431
chr1	27883222	27883577
chr1	27894987	27895388
chr1	27932832	27933238
chr1	27935104	27935569
chr1	27970381	27970772
chr1	27989675	27990084
chr1	27995618	27995652
chr1	27995618	27996035
chr1	28052082	28052469
chr1	28052448	28052469
chr1	28184518	28184946
chr1	28266820	28267206
chr1	28417712	28418086
chr1	28535375	28535755
chr1	28574949	28575376
chr1	28686140	28686511
chr1	28844473	28844867
chr1	28929354	28929734
chr1	28967275	28967715
chr1	28969494	28969876
chr1	28969655	28969949
chr1	29063048	29063440
chr1	29111584	29111950
chr1	29203696	29204072
chr1	29208523	29208988
chr1	29220218	29220612
chr1	29508393	29508748
chr1	29524029	29524451
chr1	29529332	29529781
chr1	29562750	29563133
chr1	29572278	29572706
chr1	29658712	29659095
chr1	29667411	29667795
chr1	29706003	29706365
chr1	29780006	29780445
chr1	29839787	29840172
chr1	30129305	30129730
chr1	30170814	30171220
chr1	30176376	30176742
chr1	30265848	30266218
chr1	30321931	30322319
chr1	30578945	30579420
chr1	30584341	30584713
chr1	30705133	30705554
chr1	30853164	30853581
chr1	31180967	31181337
chr1	31192025	31192435
chr1	31252422	31252822
chr1	31255198	31255522
chr1	31274545	31274955
chr1	31384210	31384617
chr1	31402239	31402629
chr1	31635541	31635924
chr1	31654291	31654735
chr1	31656749	31657173
chr1	31658531	31658897
chr1	31867450	31867839
chr1	31869451	31869847
chr1	31895541	31895968
chr1	32014459	32014914
chr1	32029637	32030007
chr1	32053356	32053727
chr1	32059588	32059993
chr1	32083755	32084134
chr1	32098730	32099106
chr1	32129412	32129771
chr1	32149583	32150031
chr1	32181250	32181628
chr1	32211214	32211582
chr1	32228312	32228673
chr1	32254844	32255227
chr1	32281531	32281951
chr1	32405377	32405834
chr1	32429697	32430116
chr1	32443292	32443715
chr1	32469172	32469543
chr1	32574855	32575303
chr1	32681201	32681645
chr1	32713759	32714135
chr1	32782093	32782480
chr1	32800699	32801078
chr1	32816667	32817083
chr1	32866405	32866778
chr1	32879573	32879938
chr1	32913916	32914286
chr1	32985979	32986424
chr1	33177725	33178154
chr1	33206938	33207410
chr1	33238581	33238995
chr1	33338207	33338603
chr1	33342198	33342630
chr1	33352167	33352582
chr1	33399003	33399420
chr1	33472774	33473191
chr1	33520735	33521167
chr1	33551949	33552376
chr1	33560585	33560974
chr1	33603403	33603820
chr1	33613505	33613887
chr1	33684261	33684665
chr1	33761032	33761464
chr1	33764288	33764639
chr1	33833372	33833744
chr1	33921433	33921798
chr1	33936066	33936468
chr1	34078489	34078884
chr1	34098585	34099018
chr1	34925803	34926211
chr1	35063519	35063889
chr1	35147106	35147468
chr1	35208297	35208693
chr1	35252067	35252418
chr1	35318211	35318691
chr1	35325333	35325678
chr1	35331932	35332345
chr1	35667695	35668083
chr1	35686585	35686985
chr1	35764125	35764552
chr1	35916632	35917013
chr1	36030224	36030657
chr1	36034501	36034923
chr1	36181070	36181457
chr1	36192416	36192826
chr1	36240272	36240640
chr1	36348501	36348860
chr1	36554183	36554562
chr1	36565515	36565653
chr1	36600312	36600746
chr1	36615083	36615510
chr1	36653764	36654135
chr1	36751061	36751447
chr1	36765465	36765914
chr1	36808303	36808675
chr1	36834604	36835015
chr1	36886384	36886813
chr1	36981956	36982331
chr1	37019382	37019794
chr1	37041657	37042048
chr1	37074850	37075219
chr1	37116063	37116459
chr1	37169302	37169660
chr1	37789383	37789756
chr1	37899881	37900284
chr1	37920409	37920844
chr1	37952928	37953371
chr1	38027357	38027766
chr1	38068718	38069078
chr1	38148048	38148453
chr1	38157886	38158254
chr1	38276718	38277106
chr1	38325748	38326145
chr1	38384957	38385345
chr1	38440684	38441087
chr1	38455631	38456078
chr1	38492290	38492659
chr1	38537492	38537971
chr1	38955456	38955845
chr1	39052699	39053108
chr1	39283844	39284247
chr1	39300934	39301309
chr1	39558017	39558413
chr1	39564302	39564683
chr1	39568191	39568561
chr1	39649328	39649737
chr1	39724341	39724707
chr1	39843936	39844377
chr1	39876568	39876989
chr1	40004852	40005270
chr1	40042462	40042808
chr1	40071815	40072212
chr1	40072157	40072212
chr1	40072157	40072212
chr1	40072157	40072212
chr1	40119168	40119590
chr1	40123701	40124112
chr1	40138286	40138703
chr1	40167508	40167895
chr1	40265327	40265356
chr1	40265352	40265356
chr1	40265352	40265356
chr1	40265352	40265356
chr1	40265327	40265360
chr1	40265352	40265360
chr1	40265352	40265360
chr1	40265352	40265792
chr1	40282396	40282865
chr1	40283008	40283388
chr1	40367873	40368260
chr1	40385141	40385534
chr1	40439144	40439575
chr1	40497949	40498330
chr1	40544198	40544559
chr1	40550357	40550739
chr1	40609665	40610036
chr1	40780963	40781305
chr1	40804367	40804768
chr1	40904098	40904513
chr1	40998478	40998904
chr1	41057835	41058233
chr1	41077911	41078361
chr1	41096166	41096621
chr1	41115668	41116097
chr1	41134568	41134917
chr1	41239825	41240256
chr1	41315672	41316067
chr1	41414567	41414942
chr1	41418150	41418539
chr1	41469390	41469770
chr1	41588740	41589160
chr1	41733830	41734237
chr1	41748359	41748750
chr1	41779296	41779756
chr1	41788535	41788942
chr1	41882727	41883164
chr1	41898387	41898798
chr1	41957933	41958321
chr1	41981780	41982214
chr1	42039749	42040172
chr1	42277640	42278030
chr1	42612523	42612982
chr1	42638981	42639395
chr1	42642613	42642985
chr1	42780121	42780499
chr1	42780349	42780499
chr1	42780349	42780499
chr1	42780349	42780499
chr1	43201796	43202188
chr1	43202170	43202188
chr1	43212807	43213184
chr1	43222650	43223020
chr1	43231542	43231928
chr1	43231919	43231928
chr1	43231919	43231928
chr1	43231919	43231928
chr1	43243531	43243907
chr1	43312081	43312482
chr1	43379052	43379380
chr1	43388595	43389043
chr1	43396661	43397064
chr1	43539309	43539685
chr1	43692900	43693305
chr1	43703766	43704141
chr1	43823700	43824100
chr1	43880320	43880705
chr1	43994770	43995182
chr1	44020099	44020470
chr1	44119024	44119463
chr1	44229057	44229461
chr1	44400370	44400767
chr1	44412028	44412416
chr1	44460443	44460839
chr1	44471277	44471708
chr1	44502272	44502618
chr1	44513271	44513768
chr1	44683374	44683783
chr1	44783921	44784338
chr1	44843873	44844236
chr1	45037690	45038182
chr1	45060783	45061207
chr1	45075074	45075506
chr1	45118507	45118944
chr1	45121183	45121607
chr1	45142821	45143204
chr1	45173555	45173936
chr1	45180655	45181033
chr1	45194907	45195310
chr1	45196943	45197305
chr1	45251732	45252148
chr1	45259304	45259716
chr1	45265333	45265779
chr1	45301493	45301919
chr1	45480095	45480566
chr1	45484299	45484669
chr1	45765932	45766317
chr1	45769549	45769989
chr1	45825464	45825852
chr1	45958787	45959162
chr1	45978260	45978620
chr1	46035716	46036177
chr1	46502685	46503094
chr1	46645192	46645601
chr1	46689159	46689544
chr1	46799157	46799503
chr1	46806238	46806639
chr1	46813789	46814139
chr1	46871985	46872341
chr1	46908220	46908659
chr1	46912486	46912890
chr1	46943061	46943488
chr1	46993677	46994081
chr1	47000748	47001177
chr1	47013627	47014086
chr1	47088127	47088517
chr1	47190917	47190960
chr1	47190917	47191316
chr1	47201389	47201855
chr1	47213365	47213741
chr1	47640995	47641399
chr1	47644801	47645195
chr1	47658501	47658941
chr1	47728496	47728890
chr1	47854420	47854816
chr1	47890020	47890448
chr1	47903365	47903714
chr1	47915574	47915972
chr1	47993327	47993751
chr1	48176124	48176545
chr1	48191926	48192330
chr1	48204264	48204628
chr1	48221084	48221520
chr1	48463304	48463696
chr1	48526810	48527234
chr1	48559350	48559795
chr1	48667838	48668224
chr1	48964070	48964195
chr1	48996432	48996776
chr1	49038319	49038695
chr1	49142971	49143351
chr1	49162763	49163164
chr1	49283156	49283580
chr1	50737633	50738041
chr1	50814393	50814791
chr1	50834111	50834495
chr1	51169731	51170085
chr1	51215640	51216064
chr1	51339185	51339479
chr1	51657890	51658230
chr1	51762440	51762854
chr1	52000690	52001043
chr1	52234660	52235047
chr1	52362529	52362884
chr1	52391829	52392267
chr1	52467993	52468330
chr1	52593058	52593513
chr1	52607488	52607911
chr1	52761935	52762315
chr1	52870385	52870808
chr1	53151864	53152237
chr1	53166514	53166924
chr1	53370492	53370917
chr1	53387270	53387642
chr1	53647668	53648090
chr1	53731676	53732118
chr1	53743869	53744269
chr1	53858980	53859409
chr1	53910211	53910645
chr1	53915900	53916311
chr1	53951101	53951483
chr1	54147745	54148209
chr1	54181136	54181536
chr1	54220394	54220407
chr1	54220394	54220778
chr1	54326539	54326972
chr1	54414682	54415122
chr1	54535731	54536135
chr1	54547332	54547730
chr1	54587198	54587587
chr1	54647374	54647747
chr1	54776633	54777027
chr1	54955078	54955437
chr1	55137681	55138064
chr1	55257593	55257958
chr1	55276122	55276516
chr1	55410766	55411139
chr1	55416327	55416704
chr1	55462052	55462412
chr1	55487634	55488116
chr1	55537141	55537556
chr1	55606196	55606589
chr1	55743211	55743648
chr1	55750437	55750823
chr1	55803776	55804181
chr1	55841319	55841711
chr1	55844175	55844537
chr1	57050600	57050976
chr1	57269224	57269648
chr1	57286689	57287104
chr1	57297515	57297956
chr1	57433916	57434330
chr1	58512932	58513317
chr1	58621006	58621433
chr1	58628657	58628661
chr1	58628657	58628661
chr1	58628657	58628661
chr1	58628657	58629011
chr1	58981474	58981932
chr1	59012340	59012775
chr1	59118236	59118614
chr1	59165659	59166053
chr1	59166052	59166053
chr1	59166052	59166053
chr1	59166052	59166085
chr1	59234931	59235308
chr1	59250755	59251144
chr1	59307116	59307529
chr1	59307492	59307529
chr1	59307492	59307529
chr1	59307492	59307529
chr1	59755833	59756223
chr1	60164934	60165312
chr1	60225094	60225506
chr1	60345219	60345632
chr1	60368765	60369212
chr1	60413001	60413379
chr1	60436994	60437400
chr1	60442475	60442859
chr1	60622486	60622915
chr1	60747007	60747409
chr1	61230858	61231282
chr1	61444621	61445006
chr1	61508583	61508869
chr1	61515545	61515908
chr1	61803842	61804288
chr1	61919049	61919421
chr1	62054355	62054750
chr1	62054526	62054779
chr1	62107389	62107534
chr1	62107389	62107534
chr1	62107389	62107534
chr1	62107389	62107790
chr1	62107775	62107790
chr1	62548367	62548803
chr1	62596774	62597141
chr1	62601409	62601774
chr1	62609900	62610291
chr1	62857028	62857468
chr1	63372043	63372486
chr1	63377692	63378055
chr1	63428853	63429238
chr1	63614728	63615147
chr1	63782584	63782970
chr1	63793240	63793684
chr1	63907291	63907671
chr1	64023037	64023461
chr1	64081445	64081873
chr1	64140061	64140458
chr1	64157586	64157966
chr1	64239413	64239809
chr1	64602774	64603170
chr1	64734741	64735121
chr1	65141408	65141819
chr1	65152414	65152782
chr1	65210035	65210501
chr1	65289878	65290229
chr1	65486454	65486880
chr1	65541068	65541428
chr1	65674951	65675364
chr1	65925047	65925471
chr1	66153376	66153784
chr1	66708316	66708760
chr1	66719002	66719378
chr1	66912023	66912485
chr1	66969560	66969946
chr1	67191719	67192129
chr1	67461742	67462173
chr1	67614793	67615240
chr1	67813356	67813768
chr1	67966106	67966550
chr1	67998072	67998457
chr1	68001036	68001490
chr1	68027309	68027701
chr1	68225977	68226325
chr1	68231796	68232230
chr1	68319279	68319684
chr1	68582329	68582716
chr1	68585838	68586214
chr1	68808403	68808841
chr1	68908712	68909172
chr1	70166413	70166862
chr1	70203265	70203649
chr1	70598624	70599046
chr1	70953579	70953966
chr1	70994420	70994854
chr1	71150983	71151342
chr1	71515676	71516056
chr1	71546790	71547161
chr1	74969807	74970223
chr1	75155501	75155875
chr1	75199380	75199744
chr1	75233155	75233602
chr1	76374351	76374710
chr1	76457205	76457565
chr1	76619764	76620230
chr1	76796687	76797050
chr1	77366840	77367260
chr1	77591910	77592322
chr1	77779160	77779585
chr1	77999364	77999753
chr1	78149072	78149472
chr1	78366388	78366748
chr1	78445026	78445406
chr1	78580051	78580454
chr1	78610723	78611112
chr1	78799076	78799519
chr1	79083217	79083624
chr1	79962840	79963249
chr1	81880103	81880494
chr1	83241094	83241475
chr1	84588499	84588920
chr1	84899444	84899851
chr1	85086513	85086823
chr1	85219210	85219634
chr1	85237998	85238413
chr1	85248152	85248546
chr1	85401908	85402285
chr1	85410546	85410801
chr1	85575061	85575458
chr1	85696286	85696726
chr1	85725272	85725676
chr1	85773771	85774252
chr1	85809907	85810304
chr1	85968436	85968861
chr1	86042592	86043055
chr1	86046896	86047305
chr1	86078753	86079138
chr1	86845924	86846348
chr1	86884961	86885390
chr1	86939695	86940130
chr1	86940094	86940130
chr1	86973677	86974028
chr1	87170004	87170407
chr1	87299249	87299649
chr1	87597396	87597760
chr1	87758606	87758996
chr1	87791636	87792073
chr1	88419434	88419814
chr1	88527170	88527586
chr1	88646148	88646603
chr1	89202285	89202709
chr1	89823864	89824265
chr1	89948815	89949196
chr1	89985342	89985718
chr1	90081470	90081821
chr1	90228471	90228917
chr1	90270204	90270601
chr1	90452794	90453166
chr1	90511546	90511909
chr1	90598567	90598991
chr1	91186932	91187374
chr1	91316993	91317388
chr1	91631661	91632048
chr1	91748266	91748626
chr1	91966820	91967281
chr1	93214585	93214943
chr1	93283925	93284291
chr1	93297274	93297742
chr1	93324417	93324873
chr1	93425912	93426314
chr1	93433953	93434387
chr1	93459658	93460042
chr1	93527758	93528170
chr1	94095029	94095392
chr1	94146244	94146635
chr1	94279532	94279941
chr1	94309825	94310185
chr1	94339603	94340034
chr1	94375055	94375481
chr1	94445987	94446461
chr1	94491416	94491848
chr1	94505052	94505487
chr1	94511080	94511531
chr1	94526963	94527382
chr1	94528829	94529182
chr1	94801393	94801839
chr1	94929251	94929649
chr1	94947009	94947402
chr1	94979658	94980030
chr1	95267541	95267937
chr1	95271406	95271788
chr1	95319931	95320297
chr1	95507093	95507517
chr1	95508894	95509384
chr1	95550154	95550530
chr1	95582217	95582616
chr1	95699509	95699909
chr1	95774500	95774884
chr1	97061752	97062176
chr1	97310992	97311391
chr1	97432093	97432467
chr1	98516641	98517009
chr1	98519630	98520095
chr1	99259823	99260247
chr1	99645825	99646201
chr1	100151250	100151642
chr1	100173106	100173496
chr1	100194325	100194759
chr1	100816638	100817077
chr1	100925076	100925453
chr1	100929254	100929707
chr1	101071994	101072418
chr1	101300503	101300966
chr1	101704283	101704716
chr1	101753986	101754355
chr1	101774799	101775207
chr1	101822944	101823344
chr1	101985768	101986164
chr1	102033157	102033522
chr1	103436057	103436444
chr1	107973240	107973682
chr1	108072189	108072563
chr1	108293019	108293379
chr1	108668177	108668551
chr1	109104363	109104773
chr1	109112734	109113165
chr1	109288942	109289317
chr1	109370706	109371118
chr1	109631802	109632234
chr1	109642479	109642859
chr1	109655263	109655683
chr1	109736287	109736664
chr1	109743721	109744119
chr1	109782040	109782458
chr1	109806189	109806669
chr1	109820014	109820478
chr1	110033204	110033658
chr1	110036390	110036824
chr1	110040899	110041289
chr1	110042511	110042945
chr1	110088868	110089246
chr1	110182816	110183280
chr1	110185918	110186348
chr1	110316275	110316686
chr1	110319416	110319873
chr1	110466030	110466479
chr1	110523266	110523704
chr1	110526976	110527417
chr1	110554210	110554639
chr1	110572216	110572572
chr1	110596410	110596884
chr1	110602664	110603096
chr1	110630695	110631129
chr1	110648719	110649125
chr1	110659036	110659501
chr1	110739485	110739938
chr1	110745637	110746056
chr1	110750356	110750816
chr1	110855219	110855628
chr1	110880899	110881348
chr1	110955119	110955493
chr1	111002862	111003275
chr1	111038595	111038987
chr1	111067083	111067511
chr1	111091026	111091442
chr1	111158365	111158761
chr1	111161927	111162329
chr1	111173383	111173745
chr1	111308689	111309028
chr1	111323429	111323923
chr1	111325904	111326328
chr1	111372597	111372985
chr1	111573134	111573503
chr1	111765466	111765899
chr1	111876783	111877207
chr1	111942443	111942880
chr1	111984205	111984597
chr1	112024255	112024617
chr1	112050800	112051213
chr1	112257479	112257929
chr1	112257807	112257961
chr1	112289875	112290288
chr1	112298116	112298536
chr1	112841189	112841555
chr1	112879578	112879956
chr1	112901413	112901823
chr1	112912265	112912695
chr1	112933403	112933854
chr1	112937096	112937515
chr1	113008749	113009166
chr1	113044440	113044824
chr1	113157084	113157476
chr1	113216180	113216608
chr1	113249912	113250311
chr1	113258836	113259307
chr1	113261283	113261710
chr1	113346788	113347203
chr1	113351812	113352224
chr1	113423535	113423906
chr1	113585246	113585634
chr1	113615337	113615644
chr1	113683122	113683570
chr1	114447685	114448056
chr1	114521386	114521767
chr1	114825439	114825832
chr1	114889064	114889555
chr1	115499185	115499603
chr1	115521909	115522309
chr1	115595122	115595488
chr1	115655386	115655809
chr1	115681449	115681935
chr1	115817822	115818258
chr1	116012255	116012706
chr1	116049787	116050213
chr1	116088742	116089166
chr1	116138417	116138869
chr1	116249438	116249866
chr1	116260114	116260550
chr1	116307156	116307164
chr1	116307156	116307605
chr1	116314502	116314862
chr1	116350374	116350734
chr1	116524011	116524430
chr1	116563311	116563680
chr1	116681630	116682083
chr1	116694604	116695001
chr1	117027858	117028298
chr1	117041666	117042058
chr1	117112911	117113289
chr1	117117199	117117614
chr1	117138887	117139215
chr1	117139152	117139215
chr1	117267395	117267785
chr1	117279904	117280270
chr1	117306715	117307151
chr1	117360179	117360618
chr1	117424376	117424827
chr1	117597977	117598353
chr1	117610403	117610767
chr1	117664657	117665049
chr1	118077604	118078055
chr1	118253314	118253746
chr1	118296704	118297067
chr1	118301437	118301868
chr1	118438136	118438512
chr1	118693896	118694350
chr1	119817964	119818430
chr1	119829210	119829601
chr1	120018443	120018825
chr1	120086765	120087202
chr1	120092265	120092636
chr1	120125418	120125842
chr1	120154190	120154607
chr1	120156390	120156764
chr1	120286670	120287096
chr1	120351562	120351982
chr1	120413476	120413900
chr1	120428766	120429185
chr1	120491209	120491614
chr1	120510611	120511030
chr1	120925358	120925835
chr1	120925749	120925835
chr1	120925749	120925835
chr1	120925749	120925835
chr1	144535219	144535476
chr1	144917924	144918352
chr1	145293546	145293683
chr1	145293546	145293683
chr1	145293546	145293683
chr1	145293242	145293683
chr1	145402021	145402413
chr1	145421635	145422009
chr1	145457189	145457599
chr1	145507660	145508044
chr1	145524646	145525079
chr1	145542832	145543172
chr1	145589265	145589652
chr1	145713609	145713928
chr1	146569948	146569964
chr1	146569948	146570331
chr1	146570241	146570331
chr1	146570241	146570331
chr1	146570241	146570336
chr1	146644114	146644476
chr1	146714055	146714419
chr1	146861648	146862043
chr1	146966771	146967216
chr1	147099293	147099703
chr1	147112522	147112897
chr1	147172035	147172448
chr1	147196016	147196453
chr1	147362301	147362740
chr1	147364842	147365223
chr1	147727094	147727534
chr1	147817809	147818146
chr1	149192667	149193103
chr1	149204256	149204615
chr1	149658409	149658825
chr1	149763992	149764369
chr1	149764430	149764455
chr1	149764432	149764455
chr1	149764430	149764455
chr1	149764432	149764455
chr1	149764432	149764455
chr1	149764432	149764455
chr1	149764432	149764455
chr1	149764432	149764455
chr1	149764431	149764455
chr1	149764432	149764455
chr1	149764431	149764458
chr1	149764432	149764458
chr1	149764432	149764455
chr1	149764432	149764455
chr1	149764432	149764458
chr1	149764432	149764850
chr1	149859948	149860347
chr1	149933948	149934371
chr1	150022583	150022943
chr1	150138175	150138561
chr1	150141168	150141556
chr1	150253631	150254016
chr1	150436836	150437203
chr1	150504998	150505403
chr1	150533366	150533766
chr1	150594002	150594360
chr1	150785587	150785964
chr1	150894936	150895321
chr1	150951900	150952359
chr1	150968375	150968685
chr1	150979173	150979560
chr1	150997033	150997465
chr1	151020887	151021336
chr1	151031982	151032390
chr1	151043539	151043891
chr1	151128527	151128864
chr1	151148432	151148863
chr1	151224191	151224554
chr1	151273327	151273706
chr1	151313319	151313709
chr1	151372008	151372109
chr1	151371722	151372109
chr1	151416307	151416698
chr1	151507129	151507142
chr1	151507129	151507561
chr1	151566621	151567013
chr1	151665527	151665916
chr1	151707498	151707905
chr1	151808908	151809291
chr1	151906502	151906839
chr1	151940446	151940875
chr1	151969280	151969724
chr1	151974169	151974592
chr1	151986122	151986557
chr1	151990989	151991402
chr1	152006949	152007385
chr1	152020294	152020698
chr1	152025030	152025424
chr1	152114431	152114825
chr1	152158038	152158473
chr1	152162289	152162735
chr1	152319615	152319975
chr1	152413343	152413751
chr1	152430887	152431270
chr1	152432681	152433120
chr1	152434019	152434414
chr1	152452562	152453001
chr1	152467532	152467956
chr1	152505799	152506196
chr1	152626487	152626915
chr1	152842295	152842673
chr1	153195512	153195914
chr1	153201705	153202069
chr1	153250329	153250769
chr1	153261104	153261530
chr1	153324883	153325268
chr1	153327943	153328330
chr1	153377178	153377608
chr1	153438197	153438668
chr1	153438640	153438671
chr1	153467363	153467797
chr1	153483350	153483771
chr1	153505591	153505960
chr1	153541000	153541396
chr1	153544944	153545409
chr1	153599942	153600407
chr1	153650133	153650565
chr1	153721876	153722302
chr1	153744350	153744760
chr1	153744741	153744760
chr1	153769652	153770037
chr1	153919071	153919468
chr1	153940121	153940497
chr1	153959185	153959620
chr1	154158560	154158936
chr1	154171470	154171915
chr1	154244657	154245057
chr1	154297021	154297441
chr1	154298646	154299095
chr1	154307528	154307893
chr1	154317716	154318084
chr1	154377541	154377860
chr1	154414844	154415271
chr1	154452286	154452693
chr1	154506732	154507127
chr1	154518899	154519263
chr1	154531939	154532369
chr1	154642131	154642517
chr1	154721532	154721950
chr1	154732869	154733220
chr1	154738425	154738851
chr1	154792101	154792500
chr1	154836103	154836481
chr1	154850986	154851352
chr1	154879099	154879490
chr1	154908927	154909366
chr1	154916221	154916635
chr1	154971539	154971975
chr1	154974311	154974727
chr1	154989953	154990401
chr1	155017373	155017767
chr1	155022911	155023350
chr1	155033942	155034387
chr1	155057164	155057529
chr1	155058549	155058957
chr1	155063858	155064316
chr1	155066869	155067253
chr1	155140325	155140728
chr1	155145645	155146082
chr1	155149047	155149470
chr1	155163206	155163695
chr1	155176628	155177043
chr1	155196385	155196811
chr1	155220409	155220869
chr1	155246963	155247380
chr1	155293066	155293422
chr1	155294918	155295295
chr1	155698865	155699286
chr1	155907934	155908296
chr1	155959093	155959567
chr1	155995684	155996055
chr1	156023028	156023398
chr1	156023529	156023923
chr1	156036075	156036474
chr1	156060477	156060921
chr1	156066358	156066809
chr1	156093122	156093390
chr1	156100102	156100492
chr1	156110979	156111428
chr1	156115767	156116150
chr1	156163621	156164059
chr1	156195227	156195638
chr1	156326685	156327104
chr1	156352708	156353113
chr1	156355332	156355728
chr1	156415592	156415990
chr1	156426202	156426569
chr1	156435499	156435925
chr1	156450493	156450863
chr1	156471023	156471431
chr1	156553787	156554196
chr1	156572454	156572855
chr1	156577853	156578260
chr1	156589092	156589530
chr1	156595641	156596013
chr1	156629698	156630178
chr1	156647778	156648213
chr1	156659247	156659676
chr1	156675755	156676155
chr1	156695514	156695991
chr1	156767084	156767474
chr1	156783498	156783910
chr1	156808670	156809110
chr1	156829881	156830300
chr1	156859908	156860329
chr1	156879988	156880453
chr1	156890137	156890583
chr1	156897577	156898011
chr1	157044028	157044373
chr1	157059859	157060296
chr1	157125828	157126196
chr1	157133429	157133866
chr1	157140537	157140938
chr1	157163421	157163781
chr1	157333330	157333754
chr1	157339669	157340076
chr1	157347025	157347423
chr1	157459186	157459528
chr1	157465830	157466214
chr1	157475475	157475826
chr1	157549967	157550436
chr1	157661083	157661510
chr1	157918314	157918732
chr1	157933448	157933789
chr1	157939529	157939968
chr1	157961728	157962162
chr1	158005753	158006136
chr1	158057058	158057533
chr1	158065538	158065950
chr1	158087557	158088005
chr1	158091444	158091821
chr1	158094769	158095146
chr1	158476147	158476594
chr1	159102092	159102432
chr1	159130730	159131207
chr1	159167766	159168167
chr1	159181328	159181731
chr1	159183909	159184311
chr1	159750283	159750668
chr1	159760069	159760470
chr1	159768608	159769025
chr1	159861281	159861777
chr1	159906204	159906558
chr1	160016441	160016839
chr1	160048386	160048834
chr1	160053862	160054257
chr1	160055383	160055755
chr1	160070752	160071160
chr1	160078725	160078772
chr1	160078725	160079101
chr1	160132017	160132434
chr1	160162876	160163272
chr1	160189329	160189760
chr1	160221732	160222111
chr1	160261099	160261468
chr1	160324179	160324554
chr1	160346292	160346703
chr1	160386181	160386605
chr1	160398372	160398783
chr1	160514454	160514846
chr1	160576892	160577268
chr1	160645366	160645756
chr1	160651235	160651678
chr1	160696594	160696970
chr1	160738092	160738501
chr1	160747236	160747673
chr1	160800350	160800729
chr1	160921152	160921597
chr1	160923994	160924377
chr1	160960066	160960430
chr1	160967094	160967527
chr1	161011273	161011701
chr1	161041592	161042012
chr1	161067390	161067825
chr1	161135416	161135866
chr1	161162258	161162716
chr1	161179574	161180017
chr1	161195309	161195714
chr1	161197146	161197565
chr1	161261356	161261766
chr1	161284465	161284874
chr1	161410049	161410435
chr1	161456790	161457237
chr1	161708520	161708905
chr1	161733264	161733723
chr1	162006731	162007155
chr1	162010390	162010815
chr1	162025748	162026169
chr1	162327457	162327856
chr1	162361910	162362270
chr1	162583456	162583891
chr1	162597491	162597920
chr1	162770044	162770427
chr1	162817627	162818000
chr1	162824031	162824391
chr1	162847782	162848175
chr1	163041596	163041956
chr1	163144596	163144983
chr1	163379770	163380207
chr1	164587045	164587469
chr1	164642854	164643297
chr1	164756540	164756949
chr1	165042650	165043047
chr1	165083595	165083891
chr1	165098789	165099206
chr1	165114038	165114397
chr1	165227149	165227549
chr1	165336573	165337031
chr1	165362076	165362525
chr1	165373117	165373499
chr1	165377717	165378141
chr1	165562209	165562573
chr1	165570847	165571253
chr1	165667040	165667218
chr1	165667068	165667445
chr1	165687127	165687539
chr1	165840637	165841042
chr1	165883424	165883783
chr1	165893940	165894317
chr1	165897341	165897706
chr1	166448277	166448644
chr1	166879622	166880000
chr1	167028344	167028781
chr1	167035842	167036229
chr1	167093277	167093688
chr1	167189750	167190175
chr1	167237083	167237444
chr1	167370508	167370954
chr1	167411362	167411799
chr1	167503013	167503480
chr1	167509605	167510017
chr1	167525360	167525745
chr1	167657139	167657546
chr1	167684662	167685064
chr1	167690196	167690588
chr1	167772484	167772967
chr1	168051481	168051930
chr1	168053968	168054384
chr1	168115008	168115375
chr1	168147989	168148382
chr1	168204474	168204851
chr1	168311922	168311932
chr1	168311922	168312283
chr1	168408987	168409386
chr1	168572728	168573098
chr1	168606638	168607001
chr1	169515640	169516000
chr1	169555526	169555950
chr1	169681193	169681530
chr1	170043813	170044198
chr1	170658649	170659088
chr1	170898872	170899290
chr1	171157811	171158193
chr1	171195893	171196317
chr1	171214638	171215043
chr1	171282945	171283349
chr1	171374227	171374648
chr1	171454355	171454734
chr1	171454643	171454734
chr1	171614031	171614412
chr1	171624643	171625006
chr1	171770523	171770920
chr1	171954038	171954402
chr1	172059338	172059762
chr1	172413127	172413547
chr1	172419028	172419402
chr1	172697087	172697535
chr1	172711749	172712188
chr1	172714067	172714466
chr1	173389466	173389821
chr1	173400321	173400746
chr1	173883404	173883823
chr1	174083960	174084355
chr1	174227183	174227614
chr1	174231817	174232206
chr1	174967640	174968023
chr1	174998854	174999272
chr1	175094442	175094784
chr1	175115664	175116114
chr1	175121184	175121526
chr1	175124000	175124384
chr1	175288752	175289144
chr1	175342918	175343358
chr1	175712712	175713112
chr1	175726534	175726918
chr1	175857073	175857448
chr1	176344103	176344528
chr1	176528931	176529322
chr1	176660767	176661162
chr1	176850126	176850527
chr1	176866832	176866954
chr1	176918169	176918544
chr1	177150831	177151195
chr1	177225305	177225713
chr1	177749234	177749624
chr1	177882819	177883251
chr1	177915101	177915504
chr1	177917468	177917871
chr1	178000912	178001361
chr1	178158909	178159346
chr1	178269004	178269421
chr1	178470870	178471282
chr1	178501405	178501791
chr1	178511599	178512055
chr1	178737466	178737858
chr1	178971784	178972240
chr1	179048294	179048647
chr1	179074496	179074912
chr1	179090207	179090608
chr1	179261480	179261869
chr1	179338901	179339320
chr1	179416619	179416939
chr1	179675491	179675852
chr1	179778940	179779356
chr1	179783833	179784206
chr1	179836862	179837282
chr1	180137836	180138250
chr1	180147930	180148383
chr1	180157311	180157734
chr1	180221742	180222129
chr1	180484942	180485350
chr1	180502621	180502997
chr1	180747898	180748340
chr1	181007539	181007927
chr1	181053394	181053782
chr1	181104469	181104917
chr1	181111578	181112000
chr1	181135720	181136099
chr1	181158979	181159350
chr1	181394007	181394475
chr1	181448298	181448644
chr1	182038090	182038526
chr1	182050093	182050543
chr1	182054025	182054383
chr1	182112263	182112679
chr1	182365848	182366228
chr1	182415169	182415567
chr1	182564764	182565174
chr1	182570461	182570878
chr1	182751442	182751816
chr1	182755835	182756195
chr1	182931587	182931977
chr1	182992966	182993398
chr1	183197096	183197503
chr1	183204066	183204530
chr1	183250580	183250984
chr1	183287559	183288039
chr1	183439174	183439615
chr1	183512726	183513133
chr1	183578367	183578743
chr1	183592352	183592737
chr1	183624618	183624984
chr1	183654241	183654643
chr1	183885098	183885500
chr1	184191694	184192084
chr1	184660868	184661228
chr1	184774692	184775106
chr1	184951265	184951674
chr1	185139492	185139911
chr1	185528989	185529381
chr1	185565147	185565567
chr1	185650159	185650572
chr1	186181764	186182169
chr1	186344446	186344909
chr1	186451797	186452192
chr1	186574865	186575252
chr1	189828478	189828888
chr1	193039130	193039540
chr1	193090893	193091330
chr1	196692457	196692852
chr1	197326071	197326462
chr1	197490267	197490654
chr1	197584265	197584730
chr1	197838040	197838433
chr1	197893662	197894085
chr1	197894039	197894085
chr1	198125249	198125641
chr1	199082384	199082779
chr1	199212567	199212963
chr1	199432665	199433061
chr1	199653772	199654196
chr1	199923787	199924235
chr1	200108781	200109168
chr1	200227525	200227967
chr1	200248910	200249305
chr1	200276616	200276996
chr1	200457855	200458218
chr1	200479247	200479641
chr1	200772010	200772461
chr1	200859921	200860284
chr1	200941074	200941440
chr1	200948685	200949083
chr1	200994828	200995243
chr1	201012023	201012434
chr1	201055004	201055408
chr1	201083268	201083611
chr1	201088343	201088784
chr1	201118524	201118932
chr1	201153990	201154426
chr1	201191995	201192409
chr1	201223632	201224127
chr1	201315702	201316089
chr1	201317241	201317669
chr1	201330780	201331157
chr1	201345964	201345998
chr1	201345964	201345998
chr1	201345964	201345998
chr1	201345964	201346380
chr1	201354407	201354803
chr1	201377328	201377739
chr1	201404803	201405252
chr1	201417208	201417612
chr1	201451146	201451546
chr1	201481992	201482445
chr1	201499866	201500262
chr1	201528737	201529175
chr1	201673325	201673754
chr1	201678597	201679019
chr1	201762148	201762541
chr1	201797981	201798346
chr1	201846992	201847372
chr1	201865003	201865399
chr1	201941733	201942157
chr1	201968747	201969150
chr1	201978602	201979037
chr1	202088061	202088510
chr1	202104325	202104705
chr1	202123939	202124324
chr1	202153796	202154201
chr1	202158038	202158420
chr1	202161920	202162351
chr1	202243741	202244131
chr1	202284714	202285137
chr1	202540874	202541268
chr1	202569239	202569680
chr1	202594561	202594974
chr1	202594899	202594975
chr1	202688703	202689103
chr1	202821371	202821841
chr1	202895810	202896197
chr1	202938113	202938485
chr1	203008406	203008845
chr1	203053614	203054056
chr1	203086941	203087304
chr1	203117195	203117653
chr1	203141316	203141711
chr1	203185334	203185695
chr1	203236345	203236785
chr1	203238127	203238572
chr1	203242153	203242620
chr1	203296892	203297015
chr1	203307593	203307984
chr1	203309175	203309635
chr1	203311547	203312007
chr1	203409987	203410367
chr1	203456791	203456917
chr1	203473754	203474180
chr1	203671208	203671620
chr1	203830406	203830766
chr1	203840160	203840553
chr1	204096728	204097174
chr1	204098150	204098575
chr1	204131591	204132011
chr1	204176198	204176602
chr1	204183276	204183741
chr1	204227518	204227878
chr1	204332750	204333188
chr1	204367630	204368036
chr1	204400441	204400848
chr1	204415471	204415889
chr1	204463593	204464062
chr1	204534935	204535316
chr1	204715933	204716374
chr1	204732915	204733339
chr1	204760888	204761275
chr1	204776266	204776726
chr1	204910828	204911248
chr1	204944769	204945140
chr1	204958422	204958860
chr1	205030673	205031082
chr1	205091309	205091709
chr1	205110756	205111153
chr1	205225268	205225691
chr1	205242573	205243014
chr1	205294540	205294946
chr1	205304670	205305154
chr1	205323410	205323783
chr1	205366135	205366520
chr1	205399886	205400322
chr1	205454581	205455024
chr1	205457240	205457645
chr1	205493445	205493807
chr1	205498066	205498506
chr1	205553912	205554354
chr1	205557814	205558258
chr1	205560905	205561358
chr1	205601055	205601467
chr1	205626686	205627062
chr1	205680243	205680679
chr1	205760685	205761065
chr1	205876905	205877299
chr1	205888074	205888480
chr1	206234368	206234787
chr1	206310370	206310740
chr1	206635092	206635538
chr1	206652855	206653223
chr1	206663385	206663798
chr1	206679307	206679754
chr1	206718099	206718520
chr1	206756947	206757409
chr1	206780185	206780619
chr1	206781442	206781840
chr1	206785688	206786068
chr1	206804406	206804804
chr1	206807596	206808030
chr1	206831784	206832222
chr1	206837483	206837927
chr1	206899633	206900012
chr1	206907862	206908279
chr1	206971437	206971826
chr1	207038246	207038698
chr1	207084435	207084816
chr1	207106656	207107065
chr1	207108802	207109210
chr1	207152729	207153137
chr1	207155469	207155843
chr1	207178334	207178717
chr1	207251132	207251511
chr1	207258005	207258452
chr1	207494301	207494458
chr1	207494326	207494701
chr1	207578285	207578662
chr1	207672879	207673224
chr1	207752662	207753032
chr1	207793651	207794038
chr1	207845881	207846264
chr1	207872209	207872619
chr1	207970706	207971049
chr1	207985178	207985587
chr1	207997214	207997641
chr1	208001877	208002273
chr1	208042408	208042770
chr1	208058361	208058793
chr1	208136892	208137272
chr1	208155332	208155708
chr1	208171119	208171520
chr1	208195121	208195567
chr1	208267094	208267502
chr1	208305484	208305930
chr1	208412363	208412755
chr1	208418572	208418998
chr1	208825631	208826086
chr1	208827558	208827986
chr1	209363988	209364346
chr1	209376169	209376552
chr1	209381009	209381389
chr1	209422008	209422388
chr1	209508439	209508807
chr1	209527665	209528074
chr1	209609031	209609433
chr1	209686604	209687074
chr1	209739405	209739829
chr1	209742760	209743185
chr1	209750024	209750461
chr1	209775391	209775776
chr1	209800954	209801394
chr1	209866261	209866665
chr1	209921083	209921417
chr1	209996441	209996879
chr1	210001017	210001413
chr1	210023746	210024109
chr1	210033632	210034015
chr1	210073267	210073710
chr1	210484461	210484845
chr1	210547667	210548111
chr1	210573934	210574356
chr1	210580531	210580957
chr1	210757696	210758076
chr1	211123286	211123290
chr1	211123286	211123672
chr1	211307419	211307848
chr1	211432247	211432623
chr1	211496775	211497226
chr1	211526236	211526663
chr1	211643360	211643794
chr1	211649531	211650010
chr1	211687307	211687693
chr1	211751050	211751460
chr1	211798393	211798817
chr1	211828542	211828932
chr1	211854052	211854428
chr1	211871799	211872218
chr1	212004012	212004335
chr1	212185246	212185705
chr1	212208275	212208705
chr1	212541332	212541719
chr1	212629199	212629616
chr1	212631075	212631086
chr1	212631075	212631426
chr1	212650467	212650874
chr1	212769190	212769570
chr1	212782663	212783074
chr1	212803380	212803773
chr1	212838555	212839003
chr1	212872513	212872945
chr1	212923182	212923614
chr1	212933460	212933912
chr1	213088632	213088878
chr1	213094257	213094662
chr1	213141129	213141519
chr1	213168820	213169211
chr1	213547611	213548061
chr1	214296501	214296927
chr1	214387241	214387736
chr1	214434835	214435271
chr1	214502156	214502550
chr1	214506206	214506672
chr1	214801401	214801827
chr1	215249643	215250038
chr1	215883694	215884134
chr1	216394467	216394904
chr1	216923341	216923771
chr1	217507248	217507672
chr1	218534658	218535044
chr1	218694889	218695287
chr1	219559178	219559562
chr1	219589956	219590352
chr1	219590313	219590352
chr1	219834359	219834806
chr1	219985944	219986344
chr1	220219781	220220238
chr1	220391991	220392382
chr1	220469571	220469931
chr1	220853412	220853788
chr1	220863403	220863825
chr1	220906406	220906785
chr1	220950051	220950484
chr1	220977003	220977363
chr1	220983462	220983833
chr1	221047550	221047997
chr1	221376832	221377197
chr1	221437078	221437513
chr1	221608748	221609146
chr1	221651348	221651772
chr1	222269508	222269599
chr1	222269508	222269880
chr1	222340359	222340774
chr1	222344388	222344782
chr1	222628429	222628884
chr1	222638641	222639053
chr1	222807778	222808149
chr1	223254699	223255107
chr1	223263387	223263771
chr1	223297029	223297448
chr1	223302621	223303067
chr1	223306997	223307371
chr1	223316223	223316557
chr1	223705064	223705440
chr1	223815885	223816274
chr1	223858170	223858555
chr1	223871912	223872302
chr1	223885900	223886283
chr1	223899868	223900249
chr1	223936856	223937211
chr1	224033706	224034150
chr1	224238496	224238878
chr1	224294405	224294830
chr1	224645198	224645585
chr1	224701408	224701784
chr1	224832245	224832682
chr1	224888645	224889064
chr1	225039173	225039562
chr1	225110216	225110642
chr1	225506695	225507038
chr1	225625720	225626116
chr1	225662556	225663053
chr1	225668580	225669050
chr1	225959989	225960404
chr1	225965180	225965555
chr1	226033504	226033872
chr1	226065363	226065728
chr1	226150035	226150467
chr1	226163684	226164044
chr1	226309180	226309597
chr1	226312827	226313277
chr1	226369694	226370113
chr1	226384673	226385066
chr1	226388728	226389129
chr1	226521106	226521535
chr1	226595651	226596082
chr1	226612188	226612631
chr1	226735358	226735769
chr1	226796428	226796800
chr1	226814132	226814527
chr1	226821806	226822232
chr1	226898904	226899344
chr1	227015772	227016161
chr1	227100267	227100736
chr1	227422623	227423056
chr1	227636725	227637160
chr1	227669242	227669602
chr1	227730238	227730673
chr1	227918040	227918418
chr1	227950103	227950511
chr1	228134284	228134671
chr1	228141593	228141972
chr1	228187022	228187435
chr1	228191951	228192375
chr1	228318669	228319058
chr1	228353307	228353627
chr1	228401123	228401533
chr1	228424488	228424873
chr1	228581110	228581498
chr1	228646913	228647273
chr1	228659489	228659877
chr1	228688588	228689030
chr1	228702976	228703362
chr1	228800135	228800501
chr1	229363191	229363565
chr1	229393751	229394157
chr1	229617759	229618134
chr1	229650414	229650808
chr1	229694515	229694888
chr1	229796998	229797346
chr1	229850697	229851163
chr1	229984824	229985265
chr1	230256538	230256983
chr1	230303127	230303540
chr1	230404638	230405014
chr1	230446315	230446704
chr1	230768013	230768423
chr1	230777878	230778289
chr1	230933597	230934015
chr1	231052980	231053342
chr1	231227688	231228067
[truncated: 18,876 more rows]

## Sheet: Table S3
Supplemental Table S3. Datasets from all transcription factors used for performing overlap analysis with corresponding CTCF binding sites in each cell type.
Factor	GSE number	Factor peak number	Overlapped peak number	Cell type	CTCF peaks number
AFF4	GSE47938	893	105	HCT116	50294
AFF4	GSE30267	1206	63	HCT116	50294
AFF4	GSE70408	3529	419	HCT116	50294
AFF4	GSE70408	1557	190	HCT116	50294
AFF4	GSE30267	451	32	HCT116	50294
AFF4	GSE40632	30362	8873	HeLaS3	58806
AFF4	GSE40632	27775	6438	HeLaS3	58806
AFF4	GSE40632	32839	9890	HeLaS3	58806
AFF4	GSE40632	32520	7132	HeLaS3	58806
AGO1	GSE56826	39	0	MCF7	58994
AGO1	GSE56826	4090	206	MCF7	58994
AHR	GSE41820	100000	2633	MCF7	58994
APOBEC3B	GSE56979	19275	1604	MCF7	58994
APOBEC3B	GSE56979	1576	66	MCF7	58994
ARID1A	GSE69566	1072	153	HepG2	55778
ARID1A	GSE69566	93	4	HepG2	55778
ARID1B	GSE69566	107	10	HepG2	55778
ARID1B	GSE69566	153	13	HepG2	55778
ARID2	GSE69566	691	88	HepG2	55778
ARID2	GSE69566	122	4	HepG2	55778
ARID3A	GSE31477	52165	16498	HepG2	55778
ARID3A	GSE31477	29521	11416	K562	56058
ARNT	GSE41820	100000	2188	MCF7	58994
ARRB1	GSE40689	124	7	A549	55351
ARRB1	GSE40689	151	8	A549	55351
ATF1	GSE72082	65644	20335	HepG2	55778
ATF1	GSE31477	47714	10045	K562	56058
ATF2	GSE32465	72463	15881	GM12878	55551
ATF2	GSE32465	58370	24788	H1	66551
ATF3	GSE32465	30595	11554	A549	55351
ATF3	GSE32465	10932	5272	GM12878	55551
ATF3	GSE32465	12689	6036	H1	66551
ATF3	GSE32465	50454	17566	HCT116	50294
ATF3	GSE32465	9624	3106	HepG2	55778
ATF3	GSE31477	2797	499	K562	56058
ATF3	GSE32465	46728	13414	K562	56058
BACH1	GSE31477	31099	9800	H1	66551
BACH1	GSE31477	6908	959	K562	56058
BAHD1	GSE53372	57287	1677	HEK293	47331
BAP18	GSE20303	19553	9348	HeLaS3	58806
BATF	GSE32465	77299	10837	GM12878	55551
BCL11A	GSE32465	53373	6793	GM12878	55551
BCL11A	GSE32465	5884	853	H1	66551
BCL11A	GSE32465	3778	545	H1	66551
BCL3	GSE32465	33624	8943	A549	55351
BCL3	GSE32465	56822	6061	GM12878	55551
BCL3	GSE32465	3634	592	K562	56058
BCLAF1	GSE32465	76230	24024	GM12878	55551
BCLAF1	GSE32465	12706	3657	K562	56058
BDP1	GSE31477	921	78	HeLaS3	58806
BDP1	GSE18184	388	26	IMR90	45920
BDP1	GSE31477	792	64	K562	56058
BHLHE40	GSE31477	5465	1523	A549	55351
BHLHE40	GSE31477	63342	19259	GM12878	55551
BHLHE40	GSE31477	41199	11904	HepG2	55778
BHLHE40	GSE32465	8009	1156	HepG2	55778
BHLHE40	GSE31477	63858	16723	K562	56058
BMI1	GSE38273	4859	665	K562	56058
BRCA1	GSE31477	3084	780	GM12878	55551
BRCA1	GSE31477	13073	8716	H1	66551
BRCA1	GSE31477	36550	13044	HeLaS3	58806
BRCA1	GSE31477	4897	1792	HepG2	55778
BRD2	GSE39579	58087	5419	HEK293	47331
BRD3	GSE39579	7834	956	HEK293	47331
BRD4	GSE54379	13082	2990	DND41	50070
BRD4	GSE39579	603	27	HEK293	47331
BRD4	GSE51633	6039	1281	HeLaS3	58806
BRD4	GSE55921	4016	251	MCF7	58994
BRD4	GSE55921	223	12	MCF7	58994
BRD4	GSE55921	3180	208	MCF7	58994
BRD4	GSE55921	4080	295	MCF7	58994
BRD4	GSE55921	156	10	MCF7	58994
BRD4	GSE55921	104	6	MCF7	58994
BRF1	GSE20309	360	27	HeLaS3	58806
BRF1	GSE31477	437	30	HeLaS3	58806
BRF1	GSE18184	1040	87	IMR90	45920
BRF1	GSE31477	430	32	K562	56058
BRF2	GSE20309	147	2	HeLaS3	58806
BRF2	GSE31477	273	6	HeLaS3	58806
BRF2	GSE38303	319	18	IMR90	45920
BRF2	GSE31477	438	53	K562	56058
CBX1	GSE39579	74	2	HEK293	47331
CBX2	GSE32509	975	8	K562	56058
CBX2	GSE54580	6584	353	K562	56058
CBX5	GSE39579	80	2	HEK293	47331
CBX8	GSE32509	1022	12	K562	56058
CCNT2	GSE31477	30883	5470	K562	56058
CDK8	GSE65138	12475	1834	K562	56058
CDK8	GSE38258	50818	12924	HCT116	50294
CDK8	GSE38258	30020	6122	HCT116	50294
CDK9	GSE72622	20608	1623	HCT116	50294
CDK9	GSE70408	752	47	HCT116	50294
CDK9	GSE70408	107	6	HCT116	50294
CDX2	GSE23436	28734	3317	Caco2	46852
CDX2	GSE23436	6649	631	Caco2	46852
CEBPA	GSE29195	11073	402	K562	56058
CEBPB	GSE31477	100000	6052	A549	55351
CEBPB	GSE32465	65376	8576	A549	55351
CEBPB	GSE32465	34048	8742	GM12878	55551
CEBPB	GSE31477	59864	13770	H1	66551
CEBPB	GSE32465	66699	20730	HCT116	50294
CEBPB	GSE31477	100000	14107	HeLaS3	58806
CEBPB	GSE31477	57833	8807	HepG2	55778
CEBPB	GSE31477	100000	3964	HepG2	55778
CEBPB	GSE32465	42030	5223	HepG2	55778
CEBPB	GSE31477	100000	4886	IMR90	45920
CEBPB	GSE31477	100000	6918	K562	56058
CEBPB	GSE32465	63037	12167	K562	56058
CEBPB	GSE32465	95123	13092	MCF7	58994
CEBPD	GSE32465	30373	5011	HepG2	55778
CEBPD	GSE32465	43552	6432	K562	56058
CEBPZ	GSE31477	1215	167	HepG2	55778
CENPA	GSE65482	2417	42	HeLaS3	58806
CHD1	GSE31477	12277	3273	GM12878	55551
CHD1	GSE32509	27053	2530	H1	66551
CHD1	GSE31477	5314	874	H1	66551
CHD1	GSE31477	28055	10007	IMR90	45920
CHD1	GSE32509	18414	1485	K562	56058
CHD2	GSE31477	38992	10578	GM12878	55551
CHD2	GSE31477	36852	15740	H1	66551
CHD2	GSE31477	46723	11265	HeLaS3	58806
CHD2	GSE31477	15542	3692	HepG2	55778
CHD2	GSE31477	18850	4079	K562	56058
CHD4	GSE32509	144	9	K562	56058
CHD4	GSE29611	134	9	K562	56058
CHD7	GSE32509	8643	2686	H1	66551
CHD7	GSE32509	1818	419	K562	56058
COIL	GSE58449	245	5	HeLaS3	58806
CREB1	GSE32465	38542	13359	A549	55351
CREB1	GSE32465	7326	1929	A549	55351
CREB1	GSE32465	14543	3414	A549	55351
CREB1	GSE32465	71375	18711	GM12878	55551
CREB1	GSE32465	62557	26484	H1	66551
CREB1	GSE72082	70699	21940	HepG2	55778
CREB1	GSE32465	70704	21941	HepG2	55778
CREB1	GSE32465	36177	10338	K562	56058
CREBBP	GSE32509	5193	65	K562	56058
CTBP1	GSE36546	28463	5632	MCF7	58994
CTBP2	GSE31477	34243	9795	H1	66551
CTCFL	GSE32465	28107	19796	K562	56058
CTNNB1	GSE64758	54	8	H1	66551
CTNNB1	GSE64758	47294	3379	H1	66551
CUX1	GSE31477	17664	3627	GM12878	55551
CUX1	GSE31477	21042	6120	K562	56058
DCP1A	GSE36185	582	23	HeLaS3	58806
DCP1A	GSE36185	5877	653	HeLaS3	58806
DDX11	GSE81600	121	5	A549	55351
DDX11	GSE81600	104	4	A549	55351
DDX11	GSE81600	101	5	A549	55351
DDX11	GSE81600	112	5	A549	55351
DDX21	GSE56802	8956	1731	HEK293	47331
DDX5	GSE24126	10799	1881	HeLaS3	58806
DYRK1A	GSE63712	182	7	HeLaS3	58806
E2F1	GSE31477	14494	2559	HeLaS3	58806
E2F1	GSE62425	14664	3332	HMEC	55897
E2F1	GSE31477	15892	2762	HeLaS3	58806
E2F1	GSE31477	45448	5238	MCF7	58994
E2F4	GSE31477	9672	4000	GM12878	55551
E2F4	GSE31477	9333	1793	HeLaS3	58806
E2F4	GSE31477	19123	5179	K562	56058
E2F4	GSE41561	1907	208	MCF7	58994
E2F4	GSE41561	6661	1065	MCF7	58994
E2F6	GSE32465	26505	7346	A549	55351
E2F6	GSE32465	71973	15955	H1	66551
E2F6	GSE31477	13383	2634	HeLaS3	58806
E2F6	GSE28162	25333	4808	K562	56058
E2F6	GSE31477	34294	6722	K562	56058
E2F6	GSE32465	52964	9463	K562	56058
E2F7	GSE40343	989	133	IMR90	45920
E2F7	GSE40343	14797	1578	IMR90	45920
E2F7	GSE40343	11047	1399	IMR90	45920
E2F7	GSE40343	11437	1307	IMR90	45920
E2F7	GSE40343	31644	3915	IMR90	45920
EBF1	GSE32465	83586	12274	GM12878	55551
EBF1	GSE31477	87187	16325	GM12878	55551
EGFR	GSE65323	228	15	HeLaS3	58806
EGFR	GSE65323	247	14	HeLaS3	58806
EGR1	GSE32465	9980	2126	GM12878	55551
EGR1	GSE32465	40189	9061	GM12878	55551
EGR1	GSE32465	31715	11315	H1	66551
EGR1	GSE32465	47860	15960	HCT116	50294
EGR1	GSE32465	72729	13033	K562	56058
EGR1	GSE32465	21253	4505	MCF7	58994
EGR2	GSE76494	54950	4865	HEK293	47331
EGR2	GSE76494	57739	4362	HEK293	47331
EGR3	GSE76494	100000	6895	HEK293	47331
ELF1	GSE32465	24614	8565	A549	55351
ELF1	GSE32465	55942	13945	GM12878	55551
ELF1	GSE32465	44858	15599	HCT116	50294
ELF1	GSE32465	46017	13220	HepG2	55778
ELF1	GSE32465	62768	13243	K562	56058
ELF1	GSE32465	48599	13986	MCF7	58994
ELK1	GSE31477	13530	4667	GM12878	55551
ELK1	GSE24685	3199	570	HeLaS3	58806
ELK1	GSE31477	15982	4695	HeLaS3	58806
ELK1	GSE31477	6045	1846	K562	56058
ELK3	GSE60156	8249	993	HUVEC	44033
ELK4	GSE31477	2752	423	HEK293	47331
ELK4	GSE24685	7625	1542	HeLaS3	58806
ELK4	GSE31477	7627	1542	HeLaS3	58806
ELL	GSE47938	463	91	HCT116	50294
ELL2	GSE30267	1876	505	HCT116	50294
ELL2	GSE70408	5120	1989	HCT116	50294
ELL2	GSE70408	2897	1284	HCT116	50294
ELL2	GSE30267	591	191	HCT116	50294
ELL2	GSE40632	11861	3547	HeLaS3	58806
ELL2	GSE40632	21197	6262	HeLaS3	58806
ELL2	GSE40632	18155	5482	HeLaS3	58806
ELL2	GSE40632	26428	7180	HeLaS3	58806
EP300	GSE32465	39306	7976	A549	55351
EP300	GSE31477	28116	5279	GM12878	55551
EP300	GSE32465	9198	1317	GM12878	55551
EP300	GSE31477	49776	8058	GM12878	55551
EP300	GSE17917	3544	142	H1	66551
EP300	GSE32509	4632	687	H1	66551
EP300	GSE32465	46399	17060	H1	66551
EP300	GSE31477	51385	6961	HeLaS3	58806
EP300	GSE31477	22108	3931	HepG2	55778
EP300	GSE32465	65418	9843	HepG2	55778
EP300	GSE32509	2828	244	K562	56058
EP300	GSE31477	60576	13023	K562	56058
EP300	GSE29073	1008	43	MCF7	58994
EP300	GSE29073	1436	77	MCF7	58994
EP300	GSE32465	33668	5886	MCF7	58994
EP300	GSE31477	6700	809	K562	56058
ESR1	GSE59530	30319	1051	MCF7	58994
ESR1	GSE62222	9596	420	MCF7	58994
ESR1	GSE59530	25023	949	MCF7	58994
ESR1	GSE62222	1848	72	MCF7	58994
ESR1	GSE41561	78647	4517	MCF7	58994
ESR1	GSE59530	28420	1918	MCF7	58994
ESR1	GSE59530	19963	696	MCF7	58994
ESR1	GSE59530	1725	101	MCF7	58994
ESR1	GSE59530	1747	102	MCF7	58994
ESR1	GSE72249	26797	1101	MCF7	58994
ESR1	GSE24166	3228	241	MCF7	58994
ESR1	GSE24166	124	11	MCF7	58994
ESR1	GSE55921	1496	90	MCF7	58994
ESR1	GSE55921	1663	99	MCF7	58994
ESR1	GSE55921	3159	161	MCF7	58994
ESR1	GSE72249	17285	946	MCF7	58994
ESRRA	GSE31477	16407	7132	GM12878	55551
ESRRA	GSE31477	6620	1591	HepG2	55778
ETS1	GSE32465	17708	4992	A549	55351
ETS1	GSE32465	29266	7772	GM12878	55551
ETS1	GSE32465	31840	7737	K562	56058
ETS1	GSE41166	9296	1333	HUVEC	44033
ETS1	GSE41166	10930	1377	HUVEC	44033
ETS1	GSE41166	30084	4467	HUVEC	44033
ETS1	GSE41166	22891	3146	HUVEC	44033
EWSR1	GSE73492	48	0	HEK293	47331
EZH2	GSE32509	1842	79	H1	66551
EZH2	GSE32509	188	5	K562	56058
F2RL1	GSE58660	171	3	HEK293	47331
FEZF1	GSE76494	27406	2241	HEK293	47331
FLI1	GSE31838	39683	2144	HUVEC	44033
FLI1	GSE31838	80452	7790	HUVEC	44033
FOS	GSE30399	2096	294	GM12878	55551
FOS	GSE31477	4807	888	GM12878	55551
FOS	GSE31477	32385	4293	HeLaS3	58806
FOS	GSE31477	71047	4290	HUVEC	44033
FOS	GSE31363	25892	3748	K562	56058
FOS	GSE31477	23397	3600	K562	56058
FOS	GSE24777	51344	3161	K562	56058
FOS	GSE26831	306	16	MCF7	58994
FOS	GSE26831	7142	485	MCF7	58994
FOSB	GSE24777	80616	6317	K562	56058
FOSL1	GSE32465	3327	1112	H1	66551
FOSL1	GSE32465	68956	18106	HCT116	50294
FOSL1	GSE32465	25944	3928	K562	56058
FOSL2	GSE32465	63924	12780	A549	55351
FOSL2	GSE32465	77304	15645	HepG2	55778
FOSL2	GSE32465	42522	5851	MCF7	58994
FOS	GSE29531	30624	2519	HUVEC	44033
FOS	GSE29531	60717	2729	HUVEC	44033
FOXA1	GSE32465	68975	7460	A549	55351
FOXA1	GSE32465	65423	9491	A549	55351
FOXA1	GSE26831	5120	374	MCF7	58994
FOXA1	GSE23852	53282	3542	MCF7	58994
FOXA1	GSE26831	10636	592	MCF7	58994
FOXA1	GSE59530	43907	5545	MCF7	58994
FOXA1	GSE59530	38625	3909	MCF7	58994
FOXA1	GSE23852	60289	4146	MCF7	58994
FOXA1	GSE80808	30978	2664	MCF7	58994
FOXA1	GSE59530	42577	5049	MCF7	58994
FOXA1	GSE59530	39418	4954	MCF7	58994
FOXA1	GSE72249	100000	18570	MCF7	58994
FOXA1	GSE72249	100000	17239	MCF7	58994
FOXA1	GSE32465	90497	12048	HepG2	55778
FOXA1	GSE32465	100000	11484	HepG2	55778
FOXA1	GSE72249	100000	19339	MCF7	58994
FOXA2	GSE32465	77593	14149	A549	55351
FOXA2	GSE32465	100000	14302	HepG2	55778
FOXA2	GSE66218	58118	6821	Caco2	46852
FOXA2	GSE66218	22766	1340	Caco2	46852
FOXK1	GSE39138	2430	192	HeLaS3	58806
FOXK1	GSE39138	4763	381	HeLaS3	58806
FOXM1	GSE32465	66255	21303	GM12878	55551
FOXM1	GSE52098	5537	846	HeLaS3	58806
FOXM1	GSE62425	235	29	HMEC	55897
FOXM1	GSE72977	4601	1041	MCF7	58994
FOXM1	GSE72977	16134	5015	MCF7	58994
FOXM1	GSE32465	31532	10475	MCF7	58994
FOXM1	GSE40762	37910	4582	MCF7	58994
FOXM1	GSE72977	11038	2148	MCF7	58994
FOXM1	GSE72977	13490	3480	MCF7	58994
FOXM1	GSE72977	454	61	MCF7	58994
FOXM1	GSE40762	36284	4782	MCF7	58994
FUS	GSE73492	44	0	HEK293	47331
GABPA	GSE32465	27149	6078	A549	55351
GABPA	GSE32465	19862	4378	GM12878	55551
GABPA	GSE32465	51261	23846	H1	66551
GABPA	GSE31417	6142	1103	HeLaS3	58806
GABPA	GSE32465	15696	3104	HeLaS3	58806
GABPA	GSE72082	13425	2191	HepG2	55778
GABPA	GSE32465	43756	8229	HepG2	55778
GABPA	GSE32465	29565	6008	K562	56058
GABPA	GSE32465	29892	6393	MCF7	58994
GATA1	GSE18868	9078	968	K562	56058
GATA1	GSE29195	36298	4004	K562	56058
GATA1	GSE70482	84413	3734	K562	56058
GATA1	GSE31477	33047	6180	K562	56058
GATA1	GSE29195	19886	651	K562	56058
GATA1	GSE29195	22910	842	K562	56058
GATA1	GSE24777	18474	758	K562	56058
GATA2	GSE31477	43097	3378	HUVEC	44033
GATA2	GSE31363	40288	5947	K562	56058
GATA2	GSE18868	22907	2280	K562	56058
GATA2	GSE29195	4997	388	K562	56058
GATA2	GSE29195	16485	993	K562	56058
GATA2	GSE29195	13672	878	K562	56058
GATA2	GSE32465	38805	4109	K562	56058
GATA2	GSE31477	22923	2280	K562	56058
GATA2	GSE29531	27280	1409	HUVEC	44033
GATA2	GSE29531	35239	3211	HUVEC	44033
GATA3	GSE32465	40238	6258	A549	55351
GATA3	GSE65664	1343	57	BE2C	54655
GATA3	GSE29073	15824	1121	MCF7	58994
GATA3	GSE29073	34652	2134	MCF7	58994
GATA3	GSE51274	35033	2543	MCF7	58994
GATA3	GSE51274	35286	3661	MCF7	58994
GATA3	GSE32465	100000	14261	MCF7	58994
GATA3	GSE31477	11187	466	MCF7	58994
GATA3	GSE31477	11187	466	MCF7	58994
GATA3	GSE31477	16945	948	MCF7	58994
GATA3	GSE31477	23720	1332	MCF7	58994
GATA6	GSE23436	359	5	Caco2	46852
GATA6	GSE23436	13495	258	Caco2	46852
GATAD1	GSE20303	28221	9264	HeLaS3	58806
GATAD2A	GSE79834	12826	3109	HeLaS3	58806
GATAD2B	GSE79834	39410	9762	HeLaS3	58806
GCN5	GSE31477	782	75	GM12878	55551
GCN5	GSE31477	943	90	HeLaS3	58806
GLI4	GSE76494	691	71	HEK293	47331
GLIS1	GSE76494	84063	9918	HEK293	47331
GLYR1	GSE20303	7603	3822	HeLaS3	58806
GREB1	GSE41561	19310	1185	MCF7	58994
GREB1	GSE41561	9020	443	MCF7	58994
GRHL3	GSE42180	100000	4101	NHEK	53797
GTF2B	GSE38303	5828	1018	IMR90	45920
GTF2B	GSE31477	5264	719	K562	56058
GTF2F1	GSE31477	15167	6811	H1	66551
GTF2F1	GSE31477	44639	15906	HeLaS3	58806
GTF2F1	GSE31477	8806	2096	K562	56058
GTF3A	GSE76494	192	7	HEK293	47331
GTF3C2	GSE31477	7166	1278	HeLaS3	58806
GTF3C2	GSE31477	9477	2624	K562	56058
H2AFX	GSE44309	253	0	HeLaS3	58806
H2AFX	GSE35884	1138	144	BJ	44668
H2AFX	GSE35884	2187	301	BJ	44668
H2AFX	GSE60395	292	5	K562	56058
H2AFX	GSE57426	606	24	MCF7	58994
H2AFX	GSE57426	4692	208	MCF7	58994
H2AFX	GSE60395	569	12	K562	56058
H2AFX	GSE57426	11431	475	MCF7	58994
H2AFX	GSE60395	387	17	K562	56058
H2AFX	GSE60395	521	16	K562	56058
H2AFX	GSE57426	1769	68	MCF7	58994
H2AFZ	GSE29611	88033	9744	A549	55351
H2AFZ	GSE29611	66912	7105	A549	55351
H2AFZ	GSE29611	46187	7448	DND41	50070
H2AFZ	GSE29611	73520	11059	GM12878	55551
H2AFZ	GSE16256	8640	808	H1	66551
H2AFZ	GSE29611	100000	10714	H1	66551
H2AFZ	GSE36114	104	2	H1	66551
H2AFZ	GSE29611	59826	7588	HeLaS3	58806
H2AFZ	GSE13308	51718	6302	HeLaS3	58806
H2AFZ	GSE13308	25712	12163	HeLaS3	58806
H2AFZ	GSE29611	39763	4822	HepG2	55778
H2AFZ	GSE29611	100000	9946	HMEC	55897
H2AFZ	GSE29611	98021	10615	HSMM	50924
H2AFZ	GSE29611	100000	9793	HUVEC	44033
H2AFZ	GSE16256	100000	12630	IMR90	45920
H2AFZ	GSE29611	85487	10820	K562	56058
H2AFZ	GSE57436	29309	2305	MCF7	58994
H2AFZ	GSE57436	35681	2679	MCF7	58994
H2AFZ	GSE35954	5747	1018	MCF7	58994
H2AFZ	GSE30254	50064	5545	NB4	38253
H2AFZ	GSE29611	63450	5675	NHA	38474
H2AFZ	GSE29611	100000	11351	NHEK	53797
H2AFZ	GSE29611	100000	9790	NHLF	39537
H3.1	GSE31794	786	17	HeLaS3	58806
H3.1	GSE64652	112	1	HeLaS3	58806
H3.3	GSE13308	18525	9907	HeLaS3	58806
H3.3	GSE31794	83	0	HeLaS3	58806
H3.3	GSE45023	71192	3024	HeLaS3	58806
H3.3	GSE51672	301	8	HeLaS3	58806
H3.3	GSE64652	5313	198	HeLaS3	58806
H3.3	GSE56307	20623	1343	IMR90	45920
H3.3	GSE56307	30068	1107	IMR90	45920
HCFC1	GSE31477	26585	8709	HeLaS3	58806
HCFC1	GSE31477	32145	13925	K562	56058
HCFC1	GSE31417	6138	973	HeLaS3	58806
HCFC1	GSE31417	4919	666	HeLaS3	58806
HDAC1	GSE32509	32560	4533	K562	56058
HDAC2	GSE32509	29699	6380	H1	66551
HDAC2	GSE32465	53407	16419	H1	66551
HDAC2	GSE32465	69420	15835	HepG2	55778
HDAC2	GSE32509	14634	2404	K562	56058
HDAC2	GSE32465	32487	7152	K562	56058
HDAC2	GSE32465	77945	21318	MCF7	58994
HDAC6	GSE32509	635	42	H1	66551
HDAC6	GSE32509	3135	439	K562	56058
HDAC8	GSE31363	4195	1269	K562	56058
HECTD1	GSE62222	700	72	MCF7	58994
HECTD1	GSE62222	1304	161	MCF7	58994
HEXIM1	GSE72622	88578	5425	HCT116	50294
HEY1	GSE32465	43267	5154	HepG2	55778
HEY1	GSE32465	33939	4421	K562	56058
HIF1A	GSE39089	2350	211	HUVEC	44033
HIF1A	GSE39089	448	25	HUVEC	44033
HIRA	GSE56307	11211	825	IMR90	45920
HIRA	GSE56307	6226	84	IMR90	45920
HIRA	GSE56307	13275	530	IMR90	45920
HIRA	GSE56307	13655	505	IMR90	45920
HMBOX1	GSE46237	2171	164	HeLaS3	58806
HMBOX1	GSE46237	761	45	WI38	31518
HMGB2	GSE85057	160	7	IMR90	45920
HMGB2	GSE85057	212	10	IMR90	45920
HMGN3	GSE31477	28093	6272	K562	56058
HNF1A	GSE67740	3928	134	Caco2	46852
HNF4A	GSE31477	41285	7493	HepG2	55778
HNF4A	GSE32465	63429	8435	HepG2	55778
HNF4A	GSE18989	8695	697	HepG2	55778
HNF4A	GSE23436	43954	3903	Caco2	46852
HNF4A	GSE62890	4307	390	HCT116	50294
HNF4A	GSE62890	4467	536	HCT116	50294
HNF4A	GSE62890	33350	2669	HCT116	50294
HNF4A	GSE62890	4044	414	HCT116	50294
HNF4A	GSE18989	12535	970	HepG2	55778
HNF4A	GSE23436	17650	1544	Caco2	46852
HNF4G	GSE18989	184	8	HepG2	55778
HNF4G	GSE32465	50090	6861	HepG2	55778
HNRNPL	GSE33887	361	4	HeLaS3	58806
HNRNPL	GSE33887	194	7	HeLaS3	58806
HOXC9	GSE34419	45578	5265	BE2C	54655
HSF1	GSE57398	607	135	HCT116	50294
HSF1	GSE57398	269	45	HCT116	50294
HSF1	GSE31477	7148	1532	HepG2	55778
HSF1	GSE43579	1245	177	K562	56058
HSF1	GSE43579	122	6	K562	56058
HSF1	GSE38901	964	201	MCF7	58994
HSF1	GSE57398	345	57	HCT116	50294
HSF1	GSE57398	217	31	HCT116	50294
HSF1	GSE45852	321	40	MCF7	58994
HSF1	GSE45852	619	137	MCF7	58994
HSF1	GSE57398	671	133	HCT116	50294
HSF1	GSE57398	204	32	HCT116	50294
HSF1	GSE45852	530	115	MCF7	58994
HSF1	GSE45852	276	60	MCF7	58994
HSF2	GSE43579	826	128	K562	56058
HSF2	GSE43579	182	7	K562	56058
ICE1	GSE47938	626	122	HCT116	50294
ICE2	GSE47938	2818	1496	HCT116	50294
IKZF1	GSE31477	25882	1972	GM12878	55551
INTS11	GSE40632	1512	184	HeLaS3	58806
INTS11	GSE40632	7013	815	HeLaS3	58806
INTS11	GSE60584	24238	4475	HeLaS3	58806
INTS13	GSE60584	34191	6704	HeLaS3	58806
INTS3	GSE60584	68068	9560	HeLaS3	58806
IRF1	GSE31477	6590	1994	K562	56058
IRF1	GSE31477	37763	11536	K562	56058
IRF1	GSE31477	36995	11108	K562	56058
IRF1	GSE31477	29022	9457	K562	56058
IRF3	GSE31477	3035	637	GM12878	55551
IRF3	GSE31477	5889	1598	HeLaS3	58806
IRF3	GSE31477	1114	93	HepG2	55778
IRF4	GSE32465	59660	16200	GM12878	55551
JMJD1C	GSE63484	58615	13341	NB4	38253
JMJD2A	GSE32509	35509	4628	H1	66551
JMJD6	GSE51633	6635	6047	HeLaS3	58806
JUN	GSE31477	8129	2852	H1	66551
JUN	GSE31477	37211	4690	HeLaS3	58806
JUN	GSE31477	38116	1547	HepG2	55778
JUN	GSE31477	52050	3001	HUVEC	44033
JUN	GSE19545	45570	11413	K562	56058
JUN	GSE31477	31346	10022	K562	56058
JUN	GSE31477	12335	1771	K562	56058
JUN	GSE31477	21247	3463	K562	56058
JUN	GSE31477	14735	1992	K562	56058
JUN	GSE31477	46285	11832	K562	56058
JUN	GSE31477	45577	11414	K562	56058
JUN	GSE26831	255	36	MCF7	58994
JUN	GSE26831	507	190	MCF7	58994
JUNB	GSE31363	29275	4837	K562	56058
JUND	GSE32465	48187	12382	A549	55351
JUND	GSE30399	9220	811	GM12878	55551
JUND	GSE31477	15721	2917	GM12878	55551
JUND	GSE31477	9219	813	GM12878	55551
JUND	GSE31477	52082	22270	H1	66551
JUND	GSE32465	54144	15554	H1	66551
JUND	GSE32465	70800	19034	HCT116	50294
JUND	GSE31477	68337	15936	HeLaS3	58806
JUND	GSE31477	100000	8365	HepG2	55778
JUND	GSE32465	66490	13302	HepG2	55778
JUND	GSE31363	100000	24050	K562	56058
JUND	GSE31477	93588	24099	K562	56058
JUND	GSE32465	28609	3178	MCF7	58994
KAT2B	GSE32509	1132	614	K562	56058
KAT2B	GSE29611	1121	614	K562	56058
KDM1A	GSE45441	1779	306	HeLaS3	58806
KDM1A	GSE32509	17994	1276	K562	56058
KDM1A	GSE29611	17930	1271	K562	56058
KDM2B	GSE70624	6475	1235	DND41	50070
KDM2B	GSE70624	111	4	K562	56058
KDM5A	GSE32509	3588	747	H1	66551
KDM5B	GSE32509	497	47	H1	66551
KDM5B	GSE32509	33265	4132	K562	56058
KDM5B	GSE46055	93070	23166	MCF7	58994
KDM5B	GSE46055	74985	16264	MCF7	58994
KDM5B	GSE46055	79678	28145	MCF7	58994
KDM5C	GSE32509	250	4	H1	66551
KDM5C	GSE32509	3120	443	K562	56058
KDM6B	GSE55912	41749	5912	BJ	44668
KDM6B	GSE55912	7827	762	BJ	44668
KLF1	GSE76494	19025	2207	HEK293	47331
KLF12	GSE76494	6892	1246	HEK293	47331
KLF15	GSE76494	2018	204	HEK293	47331
KLF15	GSE76494	22839	2754	HEK293	47331
KLF15	GSE76494	7271	860	HEK293	47331
KLF4	GSE17917	3	0	H1	66551
KLF4	GSE41561	5356	781	MCF7	58994
KLF4	GSE36570	78895	3807	BJ	44668
KLF7	GSE76494	314	51	HEK293	47331
KMT2B	GSE51176	20389	4374	HCT116	50294
L3MBTL2	GSE28162	1802	265	K562	56058
LARP7	GSE72622	62199	2974	HCT116	50294
LEF1	GSE64758	1354	103	H1	66551
LEF1	GSE64758	11865	943	H1	66551
LIN9	GSE27030	6007	684	HeLaS3	58806
LMNA	GSE57149	1597	5	HeLaS3	58806
LMNA	GSE57149	97	1	HeLaS3	58806
LMNB1	GSE57149	90	1	HeLaS3	58806
LMNB1	GSE49341	14299	2247	IMR90	45920
LMNB1	GSE53331	100000	5030	IMR90	45920
LMNB1	GSE49341	1086	143	IMR90	45920
LMNB1	GSE63440	218	46	IMR90	45920
LMNB1	GSE63440	195	56	IMR90	45920
LMTK3	GSE70385	14971	339	MCF7	58994
LRWD1	GSE20303	190	52	HeLaS3	58806
LYL1	GSE63484	7363	280	NB4	38253
MAFF	GSE31477	100000	6066	HepG2	55778
MAFF	GSE31477	54221	4797	K562	56058
MAFK	GSE31477	14368	2566	GM12878	55551
MAFK	GSE31477	27828	5988	H1	66551
MAFK	GSE31477	53922	12520	HeLaS3	58806
MAFK	GSE31477	100000	8295	IMR90	45920
MAFK	GSE31477	60502	11165	K562	56058
MAFK	GSE31477	100000	2827	HepG2	55778
MAFK	GSE31477	100000	4209	HepG2	55778
MAP1LC3A	GSE63440	131	5	IMR90	45920
MAP1LC3A	GSE63440	133	4	IMR90	45920
MAP2K1	GSE65323	151	4	HeLaS3	58806
MAP2K1	GSE65323	153	3	HeLaS3	58806
MAPK1	GSE65323	516	41	HeLaS3	58806
MAPK1	GSE65323	493	29	HeLaS3	58806
MAX	GSE31477	24517	8304	A549	55351
MAX	GSE32465	63882	18751	A549	55351
MAX	GSE30399	28134	8161	GM12878	55551
MAX	GSE31477	33510	10745	GM12878	55551
MAX	GSE31477	26951	7746	H1	66551
MAX	GSE32465	100000	27093	H1	66551
MAX	GSE32465	75510	24725	HCT116	50294
MAX	GSE31477	62301	17129	HeLaS3	58806
MAX	GSE31477	58323	16141	HeLaS3	58806
MAX	GSE31477	26255	5221	HepG2	55778
MAX	GSE32465	93558	23162	HepG2	55778
MAX	GSE31477	36661	6468	HUVEC	44033
MAX	GSE31477	71173	19335	K562	56058
MAX	GSE31477	17119	3348	K562	56058
MAX	GSE32465	100000	20998	K562	56058
MAX	GSE32465	89439	25127	MCF7	58994
MAX	GSE31477	100000	21354	NB4	38253
MAZ	GSE31477	42625	16622	GM12878	55551
MAZ	GSE76494	34148	6284	HEK293	47331
MAZ	GSE31477	41320	14956	HeLaS3	58806
MAZ	GSE31477	25641	8484	HepG2	55778
MAZ	GSE31477	53950	15431	IMR90	45920
MAZ	GSE31477	71705	28506	K562	56058
MBD2	GSE41006	15605	512	HeLaS3	58806
MBD2	GSE63233	254	4	HMEC	55897
MBD3	GSE41006	1594	183	HeLaS3	58806
MBD3	GSE79834	311	41	HeLaS3	58806
MBD3	GSE79834	59917	5569	HeLaS3	58806
MBD4	GSE32465	47747	14967	HepG2	55778
MECP2	GSE47677	37323	15164	HCT116	50294
MECP2	GSE47677	8252	2104	IMR90	45920
MECP2	GSE47677	54354	15344	IMR90	45920
MED1	GSE60270	564	45	MCF7	58994
MED1	GSE60270	24	1	MCF7	58994
MED12	GSE47027	1011	44	MCF7	58994
MEF2A	GSE32465	51889	12044	GM12878	55551
MEF2A	GSE32465	16332	4063	K562	56058
MEF2C	GSE32465	28919	6929	GM12878	55551
MTA3	GSE32465	79563	16373	GM12878	55551
MXI1	GSE31477	39817	11736	GM12878	55551
MXI1	GSE31477	25170	10248	H1	66551
MXI1	GSE31477	33322	7669	HeLaS3	58806
MXI1	GSE31477	49543	15170	HepG2	55778
MXI1	GSE31477	40639	8234	IMR90	45920
MXI1	GSE31477	15235	3047	K562	56058
MYBL2	GSE27030	1903	202	HeLaS3	58806
MYBL2	GSE32465	63085	17512	HepG2	55778
MYBL2	GSE62425	682	110	HMEC	55897
MYC	GSE31477	19735	7276	A549	55351
MYC	GSE30399	27539	4802	GM12878	55551
MYC	GSE17917	92	13	H1	66551
MYC	GSE31477	20065	9107	H1	66551
MYC	GSE78064	30298	7035	HCT116	50294
MYC	GSE78064	22255	5080	HCT116	50294
MYC	GSE31477	49722	15368	HeLaS3	58806
MYC	GSE31477	22162	6971	K562	56058
MYC	GSE31477	27720	8651	K562	56058
MYC	GSE31477	73947	25486	K562	56058
MYC	GSE31477	45290	14542	K562	56058
MYC	GSE31477	58873	18524	K562	56058
MYC	GSE31477	27895	8430	K562	56058
MYC	GSE31477	75821	20231	NB4	38253
MYC	GSE36570	60512	8830	BJ	44668
MYC	GSE36570	11490	2144	BJ	44668
MYNN	GSE76494	2098	148	HEK293	47331
MZF1	GSE76494	1166	143	HEK293	47331
NANOG	GSE20650	77691	10895	H1	66551
NANOG	GSE18292	21854	2064	H1	66551
NANOG	GSE18292	25071	2498	H1	66551
NANOG	GSE32465	43192	13040	H1	66551
NCAPG	GSE62222	4030	222	MCF7	58994
NCAPG	GSE62222	364	21	MCF7	58994
NCAPH	GSE62222	300	32	MCF7	58994
NCAPH	GSE62222	169	20	MCF7	58994
NCOR1	GSE32509	773	68	K562	56058
NCOR1	GSE29611	763	68	K562	56058
NELFA	GSE68401	13302	1836	HeLaS3	58806
NELFA	GSE68401	12589	1632	HeLaS3	58806
NELFE	GSE60584	37014	5899	HeLaS3	58806
NELFE	GSE31477	1942	255	K562	56058
NFATC1	GSE32465	59247	10867	GM12878	55551
NFE2	GSE31477	2413	419	GM12878	55551
NFE2	GSE31477	7721	674	K562	56058
NFE2L2	GSE37589	1	0	GM12878	55551
NFE2L2	GSE37589	1	0	GM12878	55551
NFE2L2	GSE37589	194	21	GM12878	55551
NFE2L2	GSE37589	61	3	GM12878	55551
NFE2L2	GSE37589	14	2	GM12878	55551
NFE2L2	GSE37589	7	0	GM12878	55551
NFE2L2	GSE37589	96	7	GM12878	55551
NFE2L2	GSE37589	1	0	GM12878	55551
NFIC	GSE32465	71245	10951	GM12878	55551
NFIC	GSE32465	56268	13639	HepG2	55778
NFYA	GSE31477	3534	671	GM12878	55551
NFYA	GSE31477	12268	3642	HeLaS3	58806
NFYA	GSE26439	22894	8370	K562	56058
NFYA	GSE31477	8389	854	K562	56058
NFYB	GSE31477	19331	1851	GM12878	55551
NFYB	GSE31477	12245	1147	HeLaS3	58806
NFYB	GSE26439	14015	1578	K562	56058
NFYB	GSE31477	19703	1466	K562	56058
NIPBL	GSE64758	41709	7642	H1	66551
NIPBL	GSE64758	71034	15257	H1	66551
NIPBL	GSE64758	33331	4519	H1	66551
NIPBL	GSE64758	45131	8239	H1	66551
NME2	GSE40300	1888	24	A549	55351
NME2	GSE40300	321	8	A549	55351
NME2	GSE40300	284	5	A549	55351
NME2	GSE40300	317	8	A549	55351
NR2C2	GSE46237	1443	178	HeLaS3	58806
NR2C2	GSE46237	2607	239	WI38	31518
NR2F2	GSE46237	684	56	HeLaS3	58806
NR2F2	GSE32465	65719	17446	HepG2	55778
NR2F2	GSE32465	64286	16460	K562	56058
NR2F2	GSE41561	64908	7840	MCF7	58994
NR2F2	GSE32465	75155	11604	MCF7	58994
NR2F2	GSE46237	6292	330	WI38	31518
NR3C1	GSE32465	56323	9205	A549	55351
NR3C1	GSE32465	6550	956	A549	55351
NR3C1	GSE32465	50293	6756	A549	55351
NR3C1	GSE32465	22326	2023	A549	55351
NR3C1	GSE32465	1686	260	A549	55351
NR3C1	GSE32465	45608	9957	A549	55351
NR3C1	GSE31477	1342	196	HepG2	55778
NR3C1	GSE72249	47451	4853	MCF7	58994
NR3C1	GSE72249	5866	1462	MCF7	58994
NR4A1	GSE31363	2455	485	K562	56058
NR5A2	GSE47027	3169	224	MCF7	58994
NRF1	GSE31477	12382	4519	GM12878	55551
NRF1	GSE31477	6386	1364	H1	66551
NRF1	GSE31477	3639	699	HeLaS3	58806
NRF1	GSE31477	2706	460	HepG2	55778
NRF1	GSE31477	5614	1149	K562	56058
NRF1	GSE67867	21055	4418	HMEC	55897
NRF1	GSE67867	23953	5034	HMEC	55897
NSD2	GSE32509	3558	512	K562	56058
NSD2	GSE29611	3506	507	K562	56058
NUP98	GSE48996	287	7	IMR90	45920
NUP98	GSE48996	252	7	IMR90	45920
ORC1	GSE37583	1408	173	HeLaS3	58806
OSR2	GSE76494	23020	1704	HEK293	47331
PAF1	GSE35774	11789	1164	A549	55351
PAF1	GSE35774	8524	868	A549	55351
PATZ1	GSE76494	2604	559	HEK293	47331
PAX5	GSE32465	57803	14444	GM12878	55551
PAX5	GSE32465	24752	6114	GM12891	42632
PAX5	GSE32465	60148	11443	GM12878	55551
PBX3	GSE32465	20635	4636	A549	55351
PBX3	GSE32465	38883	6155	GM12878	55551
PCGF1	GSE54580	5088	942	K562	56058
PHF8	GSE32509	21760	2267	H1	66551
PHF8	GSE20303	28006	6860	HeLaS3	58806
PHF8	GSE32509	31509	3832	K562	56058
PIAS4	GSE42211	1584	113	WI38	31518
PML	GSE32465	57695	15131	GM12878	55551
PML	GSE32465	40802	9352	K562	56058
PML	GSE32465	28698	8452	MCF7	58994
PML	GSE18886	128	3	NB4	38253
PML	GSE18886	2036	224	NB4	38253
Pol2	GSE32465	59418	9227	A549	55351
Pol2	GSE32465	55014	8902	A549	55351
Pol2	GSE31477	46374	6878	GM12878	55551
Pol2	GSE32465	100000	9059	GM12878	55551
Pol2	GSE31477	48956	6459	GM12891	42632
Pol2	GSE32465	44840	5501	GM12891	42632
Pol2	GSE32465	62447	9224	H1	66551
Pol2	GSE31477	18223	2372	HCT116	50294
Pol2	GSE32465	57169	7314	HeLaS3	58806
Pol2	GSE31477	29915	4213	HeLaS3	58806
Pol2	GSE31477	19321	2600	HepG2	55778
Pol2	GSE31477	36449	4120	HepG2	55778
Pol2	GSE32465	49692	5971	HepG2	55778
Pol2	GSE32465	50483	5454	HUVEC	44033
Pol2	GSE31477	23499	1748	HUVEC	44033
Pol2	GSE31477	45136	15532	IMR90	45920
Pol2	GSE31477	23542	3346	K562	56058
Pol2	GSE31477	23843	3271	K562	56058
Pol2	GSE31477	32184	4662	K562	56058
Pol2	GSE31477	26577	3864	K562	56058
Pol2	GSE31477	29265	6248	K562	56058
Pol2	GSE31477	33245	4937	K562	56058
Pol2	GSE32465	68714	6943	K562	56058
Pol2	GSE32465	59089	6383	GM12878	55551
Pol2	GSE32465	50310	5766	GM12891	42632
Pol2	GSE32465	100000	13734	H1	66551
Pol2	GSE32465	58295	12463	HCT116	50294
Pol2	GSE32465	43505	4615	HepG2	55778
Pol2	GSE32465	63384	7773	HUVEC	44033
Pol2	GSE32465	54030	6976	K562	56058
Pol2	GSE31477	4465	732	A549	55351
Pol2	GSE31477	21270	3835	GM12878	55551
Pol2	GSE31477	37939	8288	HeLaS3	58806
Pol2	GSE31477	11889	1283	HepG2	55778
Pol2	GSE31477	28475	4024	K562	56058
Pol2	GSE31477	2386	187	K562	56058
Pol2	GSE31477	11763	1357	HepG2	55778
Pol2	GSE32509	30065	2851	K562	56058
Pol3	GSE31477	415	39	GM12878	55551
Pol3	GSE31477	371	27	K562	56058
POLB	GSE80808	162	11	MCF7	58994
POLB	GSE80808	110	14	MCF7	58994
POLR2B	GSE38303	25390	3243	IMR90	45920
POLR3A	GSE31477	5678	349	HeLaS3	58806
POLR3A	GSE31477	2190	266	K562	56058
POLR3D	GSE18184	808	45	IMR90	45920
POLR3D	GSE38303	599	42	IMR90	45920
POU2F1	GSE38303	549	49	IMR90	45920
POU2F2	GSE32465	83338	21521	GM12878	55551
POU2F2	GSE32465	78014	15525	GM12891	42632
POU5F1	GSE20650	11252	1317	H1	66551
POU5F1	GSE17917	306	82	H1	66551
POU5F1	GSE32465	14121	3482	H1	66551
POU5F1	GSE36570	72538	2361	BJ	44668
POU5F1	GSE36570	1273	107	BJ	44668
PPARD	GSE50144	1193	108	HUVEC	44033
PPARD	GSE50144	15327	1116	HUVEC	44033
PPARD	GSE50144	3458	348	HUVEC	44033
PPARD	GSE50144	23876	1753	HUVEC	44033
PPARGC1A	GSE31477	1993	461	HepG2	55778
PRAME	GSE26439	21743	7055	K562	56058
PRDM1	GSE76494	9796	969	HEK293	47331
PRDM1	GSE31477	11228	1658	HeLaS3	58806
PRDM6	GSE76494	24291	451	HEK293	47331
PRKCQ	GSE53320	552	53	MCF7	58994
PRKCQ	GSE53320	450	43	MCF7	58994
RAD21	GSE31477	31938	26140	A549	55351
RAD21	GSE32465	62878	39799	A549	55351
RAD21	GSE31477	46803	37976	GM12878	55551
RAD21	GSE32465	70864	45497	GM12878	55551
RAD21	GSE31477	95149	59775	H1	66551
RAD21	GSE32465	100000	62187	H1	66551
RAD21	GSE32465	90526	43114	HCT116	50294
RAD21	GSE31477	92677	47448	HeLaS3	58806
RAD21	GSE72082	99915	52600	HepG2	55778
RAD21	GSE31477	57845	43752	HepG2	55778
RAD21	GSE32465	99898	52600	HepG2	55778
RAD21	GSE31477	77873	40649	IMR90	45920
RAD21	GSE31477	27209	26478	K562	56058
RAD21	GSE32465	76184	49697	K562	56058
RAD21	GSE32465	80905	48633	MCF7	58994
RARG	GSE60270	8029	1275	MCF7	58994
RB1	GSE59689	22381	4041	IMR90	45920
RB1	GSE59690	291	32	IMR90	45920
RB1	GSE32340	492	36	IMR90	45920
RB1	GSE59690	250	28	IMR90	45920
RB1	GSE59689	16301	3597	IMR90	45920
RB1	GSE59690	148	11	IMR90	45920
RB1	GSE59690	217	24	IMR90	45920
RB1	GSE19898	1796	394	IMR90	45920
RB1	GSE19898	2468	467	IMR90	45920
RB1	GSE19898	806	66	IMR90	45920
RB1	GSE19898	1214	189	IMR90	45920
RB1	GSE19898	3628	888	IMR90	45920
RB1	GSE19898	2082	392	IMR90	45920
RBBP5	GSE32509	50545	7220	H1	66551
RBBP5	GSE32509	36706	4552	K562	56058
RBL1	GSE32340	100000	9531	IMR90	45920
RBL2	GSE32340	3883	711	IMR90	45920
RBL2	GSE19898	4152	584	IMR90	45920
RBL2	GSE19898	9164	1374	IMR90	45920
RBL2	GSE19898	6091	943	IMR90	45920
RCOR1	GSE31477	30095	10034	GM12878	55551
RCOR1	GSE45441	2986	527	HeLaS3	58806
RCOR1	GSE31477	54434	16229	HeLaS3	58806
RCOR1	GSE31477	26317	8805	HepG2	55778
RCOR1	GSE31477	47417	8587	IMR90	45920
RCOR1	GSE31477	24876	6132	K562	56058
RCOR1	GSE31477	100000	25167	K562	56058
RELA	GSE31477	41546	7763	GM12878	55551
RELA	GSE31477	85197	16105	GM12891	42632
RELA	GSE59530	2130	312	MCF7	58994
RELA	GSE59530	4525	525	MCF7	58994
RELA	GSE59530	2292	299	MCF7	58994
RELA	GSE59530	1637	254	MCF7	58994
REST	GSE32465	45178	11819	A549	55351
REST	GSE32465	17679	3248	GM12878	55551
REST	GSE32465	21836	3862	GM12878	55551
REST	GSE32465	37216	7657	H1	66551
REST	GSE32465	13116	2544	HCT116	50294
REST	GSE32465	26263	3021	HeLaS3	58806
REST	GSE32465	55416	10169	HepG2	55778
REST	GSE32465	35932	4903	HepG2	55778
REST	GSE32509	5753	385	K562	56058
REST	GSE70482	6317	864	K562	56058
REST	GSE32465	53420	9554	K562	56058
REST	GSE32465	30003	5144	MCF7	58994
RFX5	GSE31477	15337	5672	GM12878	55551
RFX5	GSE31477	6145	2285	H1	66551
RFX5	GSE31477	63530	24095	HeLaS3	58806
RFX5	GSE31477	20298	5095	HepG2	55778
RFX5	GSE31477	10763	2351	IMR90	45920
RFX5	GSE31477	5483	1277	K562	56058
RNF2	GSE32509	1088	70	K562	56058
RUNX1	GSE24777	5068	658	K562	56058
RUNX1	GSE24777	22077	3228	K562	56058
RUNX1	GSE65313	910	67	MCF7	58994
RUNX1	GSE65313	2547	226	MCF7	58994
RUNX3	GSE32465	100000	19898	GM12878	55551
RXRA	GSE32465	10537	4139	GM12878	55551
RXRA	GSE32465	11110	5571	H1	66551
RXRA	GSE32465	59140	14094	HepG2	55778
RXRA	GSE41561	5326	290	MCF7	58994
SAP30	GSE32509	18501	2352	H1	66551
SAP30	GSE32509	17367	2151	K562	56058
SCML2	GSE38273	8019	1529	K562	56058
SCRT1	GSE76494	87123	3331	HEK293	47331
SETDB1	GSE24632	10108	1549	K562	56058
SETDB1	GSE32509	5473	1220	K562	56058
SETDB1	GSE31477	10086	1547	K562	56058
SETDB1	GSE31477	2477	189	K562	56058
SFMBT1	GSE45441	2416	596	HeLaS3	58806
SFPQ	GSE58444	100000	838	MCF7	58994
SFPQ	GSE58444	16659	239	MCF7	58994
SGF29	GSE20303	9328	3482	HeLaS3	58806
SIN3A	GSE32465	34405	10649	A549	55351
SIN3A	GSE31477	21449	5999	GM12878	55551
SIN3A	GSE31477	64573	23046	H1	66551
SIN3A	GSE32465	40778	10881	H1	66551
SIN3A	GSE32465	59235	19260	HCT116	50294
SIN3A	GSE32465	45441	8790	HepG2	55778
SIN3A	GSE32465	29153	5667	K562	56058
SIN3A	GSE32465	73065	14446	MCF7	58994
SIRT6	GSE32509	549	68	H1	66551
SIRT6	GSE32509	645	77	K562	56058
SIRT6	GSE31477	8142	1984	K562	56058
SIX5	GSE32465	16386	4567	A549	55351
SIX5	GSE32465	11425	3069	GM12878	55551
SIX5	GSE32465	4840	604	H1	66551
SIX5	GSE32465	4296	640	K562	56058
SIX5	GSE32465	5407	1128	K562	56058
SMAD1	GSE29195	45767	8693	K562	56058
SMAD1	GSE29195	2491	165	K562	56058
SMAD1	GSE29195	54066	5563	K562	56058
SMAD3	GSE51509	15425	1941	A549	55351
SMAD3	GSE75297	2093	73	H1	66551
SMAD3	GSE75297	2355	93	H1	66551
SMAD3	GSE75297	3690	156	H1	66551
SMAD3	GSE75297	4216	138	H1	66551
SMARCA4	GSE71510	800	39	HCT116	50294
SMARCA4	GSE71510	7634	335	HCT116	50294
SMARCA4	GSE24397	2879	301	HeLaS3	58806
SMARCA4	GSE31477	2881	302	HeLaS3	58806
SMARCA4	GSE31477	9447	1513	K562	56058
SMARCB1	GSE24397	32403	6612	HeLaS3	58806
SMARCB1	GSE31477	7937	1203	K562	56058
SMARCB1	GSE69566	401	42	HepG2	55778
SMARCB1	GSE69566	88	1	HepG2	55778
SMARCC1	GSE71510	1025	32	HCT116	50294
SMARCC1	GSE71510	6092	205	HCT116	50294
SMARCC1	GSE24397	33509	5574	HeLaS3	58806
SMARCC1	GSE31477	33508	5575	HeLaS3	58806
SMARCC1	GSE52964	365	54	MCF7	58994
SMARCC1	GSE52964	646	104	MCF7	58994
SMARCC2	GSE24397	10519	1709	HeLaS3	58806
SMARCC2	GSE31477	10518	1711	HeLaS3	58806
SMC3	GSE31477	51049	38181	GM12878	55551
SMC3	GSE31477	83619	42613	HeLaS3	58806
SMC3	GSE31477	51608	35928	HepG2	55778
SMC3	GSE31477	32709	30430	K562	56058
SMCHD1	GSE46462	442	188	HCT116	50294
SNAI1	GSE76494	84	1	HEK293	47331
SNAI1	GSE76494	90	2	HEK293	47331
SNAI1	GSE76494	204	39	HEK293	47331
SNAPC1	GSE38303	213	9	IMR90	45920
SNAPC2	GSE18184	234	14	IMR90	45920
SNAPC2	GSE38303	151	12	IMR90	45920
SNAPC4	GSE38303	148	6	IMR90	45920
SNAPC5	GSE38303	293	10	IMR90	45920
SOX2	GSE18292	10316	2190	H1	66551
SOX2	GSE36570	100000	1173	BJ	44668
SP1	GSE32465	65984	16013	A549	55351
SP1	GSE32465	69747	12849	GM12878	55551
SP1	GSE32465	64601	16434	H1	66551
SP1	GSE78064	100000	10026	HCT116	50294
SP1	GSE78064	30896	8078	HCT116	50294
SP1	GSE32465	73313	20845	HCT116	50294
SP1	GSE76494	24055	2250	HEK293	47331
SP1	GSE32465	53650	7330	HepG2	55778
SP1	GSE32465	15609	2528	K562	56058
SP2	GSE32465	3546	851	H1	66551
SP2	GSE76494	31509	3537	HEK293	47331
SP2	GSE32465	4019	831	HepG2	55778
SP2	GSE32465	7720	1437	K562	56058
SP4	GSE32465	38787	18613	H1	66551
SP4	GSE76494	4260	510	HEK293	47331
SP4	GSE76494	20712	2508	HEK293	47331
SP4	GSE76494	18908	2273	HEK293	47331
SPDEF	GSE48930	486	43	MCF7	58994
SPDEF	GSE48930	4009	555	MCF7	58994
SPDEF	GSE48930	3225	290	MCF7	58994
SPI1	GSE32465	88264	8256	GM12878	55551
SPI1	GSE32465	99433	7747	GM12891	42632
SPI1	GSE70482	48638	3752	K562	56058
SPI1	GSE32465	69039	6676	K562	56058
SREBF1	GSE31477	11950	2405	HepG2	55778
SREBF1	GSE31477	792	66	HepG2	55778
SREBF2	GSE31477	4567	1563	GM12878	55551
SREBF2	GSE31477	633	47	HepG2	55778
SRF	GSE32465	44397	6182	GM12878	55551
SRF	GSE32465	39521	10163	GM12878	55551
SRF	GSE32465	14376	5210	H1	66551
SRF	GSE32465	58078	22125	HCT116	50294
SRF	GSE32465	25087	7428	HepG2	55778
SRF	GSE32465	14433	4013	K562	56058
SRF	GSE32465	33654	11758	MCF7	58994
SSU72	GSE61393	37787	10178	H1	66551
STAT1	GSE31477	17094	8100	GM12878	55551
STAT1	GSE15353	36488	11286	HeLaS3	58806
STAT1	GSE15353	2096	1062	HeLaS3	58806
STAT1	GSE31477	8829	2932	K562	56058
STAT1	GSE31477	7848	2374	K562	56058
STAT1	GSE31477	9069	3093	K562	56058
STAT1	GSE31477	15894	6513	K562	56058
STAT2	GSE31477	14590	4057	K562	56058
STAT2	GSE31477	8204	1725	K562	56058
STAT3	GSE31477	22200	7180	GM12878	55551
STAT3	GSE31477	43830	10080	HeLaS3	58806
STAT5A	GSE32465	62417	15783	GM12878	55551
STAT5A	GSE32465	38235	10290	K562	56058
SUPT20H	GSE31052	757	110	GM12878	55551
SUPT20H	GSE31477	512	52	GM12878	55551
SUPT20H	GSE31052	352	32	HeLaS3	58806
SUPT20H	GSE31477	677	53	HeLaS3	58806
SUPT5H	GSE60584	50146	8384	HeLaS3	58806
SUZ12	GSE32509	9608	1722	H1	66551
SUZ12	GSE31477	3602	109	H1	66551
SUZ12	GSE32509	433	24	K562	56058
TAF1	GSE32465	15853	3438	A549	55351
TAF1	GSE32465	26374	4991	GM12878	55551
TAF1	GSE32465	22696	4231	GM12891	42632
TAF1	GSE32465	42397	9777	H1	66551
TAF1	GSE32465	28028	4273	HeLaS3	58806
TAF1	GSE32465	57849	7973	HepG2	55778
TAF1	GSE32465	27303	4956	K562	56058
TAF1	GSE32465	20299	5967	MCF7	58994
TAF15	GSE73492	46	0	HEK293	47331
TAF3	GSE43539	21940	2682	HCT116	50294
TAF7	GSE32465	41456	15217	H1	66551
TAF7	GSE32465	11291	2025	K562	56058
TAL1	GSE31477	49390	4933	K562	56058
TBL1XR1	GSE31477	38193	11635	GM12878	55551
TBL1XR1	GSE31477	14532	4612	K562	56058
TBL1XR1	GSE31477	40343	13146	K562	56058
TBP	GSE31477	36358	8527	GM12878	55551
TBP	GSE31477	41378	13843	H1	66551
TBP	GSE31477	41379	7612	HeLaS3	58806
TBP	GSE31477	26541	4442	HepG2	55778
TBP	GSE31477	34790	8289	K562	56058
TCF12	GSE32465	59649	15598	A549	55351
TCF12	GSE32465	56913	12519	GM12878	55551
TCF12	GSE32465	49699	16876	H1	66551
TCF12	GSE32465	38366	6141	HepG2	55778
TCF12	GSE32465	23333	2458	MCF7	58994
TCF3	GSE32465	45336	8352	GM12878	55551
TCF7L2	GSE78064	34629	6579	HCT116	50294
TCF7L2	GSE31477	44872	10842	HCT116	50294
TCF7L2	GSE31477	16807	1078	HEK293	47331
TCF7L2	GSE31477	4003	431	HeLaS3	58806
TCF7L2	GSE31477	5031	193	HepG2	55778
TCF7L2	GSE29195	8491	435	K562	56058
TCF7L2	GSE31477	19313	1369	MCF7	58994
TCF7L2	GSE31477	43476	6121	HeLaS3	58806
TCF7L2	GSE62890	1747	120	HCT116	50294
TCF7L2	GSE62890	1960	153	HCT116	50294
TCF7L2	GSE62890	1919	102	HCT116	50294
TCF7L2	GSE62890	1348	100	HCT116	50294
TCF7L2	GSE62890	3610	250	HCT116	50294
TCF7L2	GSE62890	2768	203	HCT116	50294
TCF7L2	GSE62890	1071	67	HCT116	50294
TCF7L2	GSE62890	1105	67	HCT116	50294
TDRD3	GSE22612	1221	122	MCF7	58994
TEAD4	GSE32465	26069	5190	A549	55351
TEAD4	GSE32465	96587	26989	H1	66551
TEAD4	GSE32465	42059	12608	HCT116	50294
TEAD4	GSE32465	46245	10537	HepG2	55778
TEAD4	GSE32465	99093	24683	K562	56058
TEAD4	GSE32465	29422	7954	MCF7	58994
TERF2	GSE46237	157	3	HeLaS3	58806
TERF2	GSE46237	780	27	WI38	31518
TET2	GSE47590	1425	214	HCT116	50294
TFAM	GSE48176	246	3	HeLaS3	58806
TFAM	GSE48176	624	2	HeLaS3	58806
TFAP2A	GSE31477	31079	5365	HeLaS3	58806
TFAP2C	GSE31477	42218	7490	HeLaS3	58806
TFAP2C	GSE23852	42900	5195	MCF7	58994
TFAP2C	GSE23852	39146	4866	MCF7	58994
TFAP2C	GSE21234	77173	11184	MCF7	58994
TFAP2C	GSE36351	77177	11186	MCF7	58994
THAP1	GSE32465	18593	5071	K562	56058
THAP11	GSE31417	575	67	HeLaS3	58806
TLE3	GSE41561	10674	482	MCF7	58994
TOP2B	GSE66753	266	17	MCF7	58994
TOP2B	GSE66753	130	11	MCF7	58994
TP53	GSE55912	4996	755	BJ	44668
TP53	GSE55912	623	25	BJ	44668
TR4	GSE24685	8639	520	GM12878	55551
TR4	GSE31477	8642	522	GM12878	55551
TR4	GSE24685	6264	850	HeLaS3	58806
TR4	GSE31477	6248	849	HeLaS3	58806
TR4	GSE24685	4649	648	HepG2	55778
TR4	GSE31477	4651	648	HepG2	55778
TR4	GSE24685	795	102	K562	56058
TR4	GSE31477	796	102	K562	56058
TRIM24	GSE24166	78	5	MCF7	58994
TRIM24	GSE24166	5	0	MCF7	58994
TRIM28	GSE78099	28734	790	H1	66551
TRIM28	GSE72622	23028	1354	HCT116	50294
TRIM28	GSE31477	100000	16228	HEK293	47331
TRIM28	GSE24632	6952	295	K562	56058
TRIM28	GSE31477	6993	296	K562	56058
TRIM28	GSE32465	43169	11023	K562	56058
TRIM28	GSE57989	49630	6494	H1	66551
TRIM28	GSE57989	14729	240	H1	66551
TRRAP	GSE20303	11227	3613	HeLaS3	58806
TTF2	GSE36185	2348	99	HeLaS3	58806
TTF2	GSE36185	44	1	HeLaS3	58806
UBC9	GSE42211	5858	1178	WI38	31518
UBTF	GSE31477	17508	4355	K562	56058
USF1	GSE32465	34557	10422	A549	55351
USF1	GSE32465	30089	8073	A549	55351
USF1	GSE32465	27300	6321	A549	55351
USF1	GSE32465	23789	3968	GM12878	55551
USF1	GSE32465	76543	12192	H1	66551
USF1	GSE32465	56033	17090	HCT116	50294
USF1	GSE32465	62958	11890	HepG2	55778
USF1	GSE32465	48789	6276	K562	56058
USF2	GSE31477	20213	4413	GM12878	55551
USF2	GSE31477	20063	6504	H1	66551
USF2	GSE31477	38371	8921	HeLaS3	58806
USF2	GSE31477	14609	2066	HepG2	55778
USF2	GSE31477	5114	720	K562	56058
VEZF1	GSE34785	16096	3206	HeLaS3	58806
VEZF1	GSE34785	474	73	HeLaS3	58806
WDR5	GSE60897	57610	7327	HEK293	47331
WDR5	GSE60897	28659	4598	HEK293	47331
WDR5	GSE60897	30704	4727	HEK293	47331
WDR5	GSE42180	100000	4352	NHEK	53797
WRN	GSE68714	71	8	HEK293	47331
WRNIP1	GSE31477	26469	11256	GM12878	55551
XRCC4	GSE31477	260	18	K562	56058
XRN2	GSE72800	24951	3313	HEK293	47331
XRN2	GSE36185	196	15	HeLaS3	58806
YAP1	GSE61852	40851	2520	IMR90	45920
YAP1	GSE61852	58615	5363	IMR90	45920
YY1	GSE32465	41376	16506	A549	55351
YY1	GSE32465	82315	27779	GM12878	55551
YY1	GSE31477	6072	663	GM12878	55551
YY1	GSE32465	49000	16415	GM12891	42632
YY1	GSE32465	100000	33529	H1	66551
YY1	GSE32465	48972	19547	HCT116	50294
YY1	GSE76494	2167	316	HEK293	47331
YY1	GSE76494	100000	11308	HEK293	47331
YY1	GSE76494	16114	3767	HEK293	47331
YY1	GSE31417	4103	487	HeLaS3	58806
YY1	GSE32465	42308	14177	HepG2	55778
YY1	GSE31477	8579	1376	K562	56058
YY1	GSE32465	40159	14081	K562	56058
YY1	GSE32465	70141	17389	K562	56058
ZBTB12	GSE76494	95	5	HEK293	47331
ZBTB12	GSE76494	142	11	HEK293	47331
ZBTB12	GSE76494	142	10	HEK293	47331
ZBTB12	GSE76494	118	5	HEK293	47331
ZBTB12	GSE76494	104	2	HEK293	47331
ZBTB14	GSE76494	13467	1988	HEK293	47331
ZBTB17	GSE44672	15448	1573	HeLaS3	58806
ZBTB17	GSE44672	12877	1060	HeLaS3	58806
ZBTB17	GSE44672	1811	167	HeLaS3	58806
ZBTB18	GSE76494	1218	225	HEK293	47331
ZBTB26	GSE76494	12978	1996	HEK293	47331
ZBTB26	GSE76494	2088	283	HEK293	47331
ZBTB33	GSE32465	20976	5288	A549	55351
ZBTB33	GSE32465	6235	1208	GM12878	55551
ZBTB33	GSE32465	12844	2739	HCT116	50294
ZBTB33	GSE32465	8494	1133	HepG2	55778
ZBTB33	GSE32465	3907	621	HepG2	55778
ZBTB33	GSE32465	6716	1043	K562	56058
ZBTB42	GSE76494	21018	2510	HEK293	47331
ZBTB48	GSE76494	80371	12423	HEK293	47331
ZBTB6	GSE76494	6215	790	HEK293	47331
ZBTB6	GSE76494	7536	979	HEK293	47331
ZBTB6	GSE76494	10197	998	HEK293	47331
ZBTB7A	GSE32465	32452	7894	HepG2	55778
ZBTB7A	GSE32465	60141	14220	K562	56058
ZC3H11A	GSE31477	10106	5042	K562	56058
ZC3H8	GSE47938	5700	2761	HCT116	50294
ZEB1	GSE32465	24111	6884	GM12878	55551
ZEB1	GSE32465	54996	15438	HepG2	55778
ZFP28	GSE76494	1932	24	HEK293	47331
ZFP28	GSE76494	2163	28	HEK293	47331
ZFP42	GSE76494	257	42	HEK293	47331
ZFP42	GSE76494	1204	267	HEK293	47331
ZFP64	GSE76494	20088	2429	HEK293	47331
ZFP64	GSE76494	38415	3850	HEK293	47331
ZFP64	GSE76494	113	4	HEK293	47331
ZFP82	GSE76494	542	9	HEK293	47331
ZIM3	GSE76494	19107	448	HEK293	47331
ZKSCAN1	GSE31477	24056	8275	HeLaS3	58806
ZMIZ1	GSE31477	29180	9086	K562	56058
ZMYND8	GSE79834	25543	7823	HeLaS3	58806
ZMYND8	GSE81696	5555	598	HEK293	47331
ZMYND8	GSE81696	6123	476	HEK293	47331
ZMYND8	GSE81696	7578	655	HEK293	47331
ZMYND8	GSE81696	3153	317	HEK293	47331
ZMYND8	GSE79834	878	133	HeLaS3	58806
ZMYND8	GSE79834	117	4	HeLaS3	58806
ZNF121	GSE76494	28105	1495	HEK293	47331
ZNF121	GSE76494	9548	426	HEK293	47331
ZNF134	GSE76494	4079	417	HEK293	47331
ZNF136	GSE76494	353	4	HEK293	47331
ZNF140	GSE76494	3757	251	HEK293	47331
ZNF143	GSE31477	66285	38500	GM12878	55551
ZNF143	GSE31477	87844	44062	H1	66551
ZNF143	GSE31417	2487	294	HeLaS3	58806
ZNF143	GSE31477	29668	16304	HeLaS3	58806
ZNF143	GSE39263	5864	769	K562	56058
ZNF143	GSE31477	59181	31533	K562	56058
ZNF143	GSE76454	48185	9848	MCF7	58994
ZNF143	GSE76454	52882	10491	MCF7	58994
ZNF146	GSE76494	15864	103	HEK293	47331
ZNF175	GSE76494	243	3	HEK293	47331
ZNF18	GSE76494	6611	699	HEK293	47331
ZNF184	GSE76494	244	6	HEK293	47331
ZNF214	GSE76494	197	7	HEK293	47331
ZNF217	GSE31477	23670	2223	MCF7	58994
ZNF22	GSE76494	251	6	HEK293	47331
ZNF22	GSE76494	789	46	HEK293	47331
ZNF22	GSE76494	49069	638	HEK293	47331
ZNF22	GSE76494	124	2	HEK293	47331
ZNF22	GSE76494	145	12	HEK293	47331
ZNF224	GSE76494	609	20	HEK293	47331
ZNF250	GSE76494	840	20	HEK293	47331
ZNF257	GSE76494	543	82	HEK293	47331
ZNF257	GSE76494	453	65	HEK293	47331
ZNF260	GSE76494	3960	206	HEK293	47331
ZNF263	GSE76494	199	14	HEK293	47331
ZNF263	GSE31477	13321	2110	K562	56058
ZNF263	GSE19235	3825	629	K562	56058
ZNF263	GSE19235	4070	668	K562	56058
ZNF264	GSE76494	1038	109	HEK293	47331
ZNF274	GSE24632	390	2	GM12878	55551
ZNF274	GSE31477	425	2	GM12878	55551
ZNF274	GSE31477	1734	42	H1	66551
ZNF274	GSE24632	1889	73	HeLaS3	58806
ZNF274	GSE31477	1897	76	HeLaS3	58806
ZNF274	GSE24632	415	3	HepG2	55778
ZNF274	GSE31477	405	3	HepG2	55778
ZNF274	GSE24632	574	3	K562	56058
ZNF274	GSE31477	572	3	K562	56058
ZNF274	GSE31477	4330	362	K562	56058
ZNF280A	GSE76494	10090	1130	HEK293	47331
ZNF281	GSE76494	2592	321	HEK293	47331
ZNF30	GSE76494	838	68	HEK293	47331
ZNF30	GSE76494	1402	184	HEK293	47331
ZNF30	GSE76494	621	46	HEK293	47331
ZNF317	GSE76494	11340	332	HEK293	47331
ZNF317	GSE76494	30476	1197	HEK293	47331
ZNF320	GSE76494	5781	498	HEK293	47331
ZNF320	GSE76494	3688	323	HEK293	47331
ZNF322	GSE76494	1719	193	HEK293	47331
ZNF324	GSE76494	8053	1559	HEK293	47331
ZNF329	GSE76494	1437	130	HEK293	47331
ZNF331	GSE76494	2417	81	HEK293	47331
ZNF331	GSE76494	1809	48	HEK293	47331
ZNF33A	GSE76494	209	11	HEK293	47331
ZNF34	GSE76494	311	21	HEK293	47331
ZNF341	GSE76494	21064	2319	HEK293	47331
ZNF35	GSE76494	40957	9983	HEK293	47331
ZNF350	GSE76494	955	52	HEK293	47331
ZNF350	GSE76494	2400	180	HEK293	47331
ZNF354A	GSE76494	471	3	HEK293	47331
ZNF37A	GSE76494	454	30	HEK293	47331
ZNF382	GSE76494	10339	1160	HEK293	47331
ZNF382	GSE76494	16802	1034	HEK293	47331
ZNF382	GSE76494	6896	219	HEK293	47331
ZNF382	GSE76494	67495	8723	HEK293	47331
ZNF382	GSE76494	32348	2417	HEK293	47331
ZNF384	GSE31477	28832	6331	GM12878	55551
ZNF384	GSE76494	100000	1395	HEK293	47331
ZNF384	GSE31477	51645	14613	K562	56058
ZNF394	GSE76494	116	8	HEK293	47331
ZNF41	GSE76494	1855	74	HEK293	47331
ZNF41	GSE76494	744	36	HEK293	47331
ZNF418	GSE76494	490	20	HEK293	47331
ZNF419	GSE76494	176	5	HEK293	47331
ZNF436	GSE76494	4080	107	HEK293	47331
ZNF449	GSE76494	2229	122	HEK293	47331
ZNF454	GSE76494	189	4	HEK293	47331
ZNF467	GSE76494	30093	4000	HEK293	47331
ZNF490	GSE76494	13642	240	HEK293	47331
ZNF502	GSE76494	223	9	HEK293	47331
ZNF502	GSE76494	263	8	HEK293	47331
ZNF513	GSE76494	280	2	HEK293	47331
ZNF528	GSE76494	355	52	HEK293	47331
ZNF528	GSE76494	457	33	HEK293	47331
ZNF528	GSE76494	19417	4329	HEK293	47331
ZNF547	GSE76494	1420	100	HEK293	47331
ZNF549	GSE76494	5516	595	HEK293	47331
ZNF552	GSE59980	3497	489	MCF7	58994
ZNF554	GSE76494	27048	3546	HEK293	47331
ZNF563	GSE76494	3067	216	HEK293	47331
ZNF574	GSE76494	17746	5748	HEK293	47331
ZNF582	GSE76494	155	6	HEK293	47331
ZNF582	GSE76494	312	24	HEK293	47331
ZNF586	GSE76494	3843	21	HEK293	47331
ZNF595	GSE76494	322	9	HEK293	47331
ZNF596	GSE76494	608	48	HEK293	47331
ZNF598	GSE59980	17714	2541	MCF7	58994
ZNF667	GSE76494	327	26	HEK293	47331
ZNF669	GSE76494	417	25	HEK293	47331
ZNF680	GSE76494	4044	221	HEK293	47331
ZNF708	GSE76494	619	35	HEK293	47331
ZNF76	GSE76494	4612	621	HEK293	47331
ZNF768	GSE76494	2188	170	HEK293	47331
ZNF770	GSE76494	55343	3478	HEK293	47331
ZNF774	GSE76494	173	9	HEK293	47331
ZNF778	GSE76494	5569	623	HEK293	47331
ZNF784	GSE76494	458	81	HEK293	47331
ZNF8	GSE76494	4468	158	HEK293	47331
ZNF816	GSE76494	1890	194	HEK293	47331
ZNF85	GSE76494	1329	118	HEK293	47331
ZSCAN16	GSE76494	75318	3166	HEK293	47331
ZSCAN16	GSE76494	352	43	HEK293	47331
ZSCAN16	GSE76494	790	80	HEK293	47331
ZSCAN22	GSE76494	3578	582	HEK293	47331
ZSCAN22	GSE76494	11724	1945	HEK293	47331
ZSCAN22	GSE76494	19034	2976	HEK293	47331
ZSCAN29	GSE76494	348	38	HEK293	47331
ZSCAN31	GSE76494	967	171	HEK293	47331
ZZZ3	GSE31477	1451	136	GM12878	55551
ZZZ3	GSE31477	949	88	HeLaS3	58806

## Sheet: Table S4
Supplemental Table S4. Datasets from all transcription factors used for performing overlap analysis with hscCTCF binding sites.
Factor	GSE number	Cell type	The number of factor peaks	The number of overlapped peaks with hscCTCF binding sites
ADNP	GSE49402	Lovo	656	44
ADNP2	GSE51142	Lovo	93	0
AEBP2	GSE49402	Lovo	1368	87
AFF1	GSE38403	unknown	20810	1820
AFF1	GSE73528	MV4-11	271	16
AFF4	GSE40632	HeLaS3	30362	6166
AFF4	GSE40632	HeLaS3	27775	4042
AFF4	GSE40632	HeLaS3	32839	6862
AFF4	GSE40632	HeLaS3	32520	4395
AFF4	GSE74812	SEM	2742	67
AFF4	GSE34097	HEK293T	296	3
AFF4	GSE47938	HCT116	893	53
AFF4	GSE30267	HCT116	1206	17
AFF4	GSE70408	HCT116	3529	263
AFF4	GSE70408	HCT116	1557	111
AFF4	GSE30267	HCT116	451	9
AGO1	GSE56826	MCF10A	222	1
AGO1	GSE56826	MCF7	39	0
AGO1	GSE40536	PC-3	23902	2444
AGO1	GSE56826	MCF10A	4078	86
AGO1	GSE56826	MCF7	4090	86
AGO2	GSE40536	PC-3	974	214
AHR	GSE41820	MCF7	100000	1039
ALKBH3	GSE57591	PC3	998	46
APOBEC3B	GSE56979	MCF7	19275	659
APOBEC3B	GSE56979	MCF7	1576	11
AR	GSE63202	LNCaP	7316	52
AR	GSE14092	VCaP	456	7
AR	GSE14092	VCaP	897	6
AR	GSE28264	LNCaP	81558	832
AR	GSE45201	MDA-MB-453	91962	10232
AR	GSE83860	LNCaP	20201	84
AR	GSE83860	LNCaP	18543	69
AR	GSE83860	LNCaP	15699	55
AR	GSE83860	LNCaP	15887	56
AR	GSE83860	LNCaP	877	3
AR	GSE83860	LNCaP	164	1
AR	GSE28264	LNCaP	38079	574
AR	GSE56086	VCaP	100000	893
AR	GSE56086	VCaP	59547	540
AR	GSE70161	MDA-MB-453	376	5
AR	GSE70161	MDA-MB-453	51440	579
AR	GSE70161	MDA-MB-453	55933	930
AR	GSE70161	MDA-MB-453	35246	400
AR	GSE83860	LNCaP	159	0
AR	GSE83860	LNCaP	148	0
ARID1A	GSE69566	HepG2	1072	58
ARID1A	GSE69566	HepG2	93	2
ARID1B	GSE69566	HepG2	107	3
ARID1B	GSE69566	HepG2	153	7
ARID2	GSE69566	HepG2	691	36
ARID2	GSE69566	HepG2	122	2
ARID3A	GSE31477	HepG2	52165	10114
ARID3A	GSE31477	K562	29521	6568
ARID3B	GSE66601	OECM1	152	0
ARID3B	GSE66601	OECM1	159	4
ARNT	GSE41820	MCF7	100000	902
ARNT	GSE34871	786-O	4444	336
ARNT	GSE59935	T47D	91541	10315
ARNT2	GSE51142	Lovo	8205	1028
ARNTL	GSE70686	THP1	115	1
ARNTL	GSE70686	NOMO1	342	5
ARNTL	GSE70686	NOMO1	20	0
ARNTL	GSE70686	NOMO1	21	0
ARNTL	GSE70686	THP1	1673	65
ARNTL	GSE51142	Lovo	5533	392
ARNTL	GSE44236	U2OS	3297	112
ARNTL	GSE69100	U2OS	3628	225
ARNTL	GSE85096	U2OS	15886	611
ARNTL	GSE85096	U2OS	6229	205
ARNTL	GSE85096	U2OS	6504	115
ARNTL	GSE85096	U2OS	7885	289
ARRB1	GSE40689	A549	124	3
ARRB1	GSE40689	A549	151	2
ASCL1	GSE43916	human-dermal-fibroblasts	23259	378
ASCL1	GSE43916	human-epidermal-keratinocytes	10221	92
ASCL1	GSE69394	H889	24012	1034
ASCL2	GSE49402	Lovo	3023	694
ASH1L	GSE73528	MV4-11	2500	242
ASH2L	GSE60841	VCaP	27494	1448
ASH2L	GSE60841	VCaP	21127	1101
ASXL1	GSE51673	HEK293TRex	32316	3538
ATF1	GSE72082	HepG2	65644	13466
ATF1	GSE31477	K562	47714	6518
ATF2	GSE32465	GM12878	72463	9927
ATF2	GSE32465	H1	58370	15142
ATF3	GSE33912	hGBM1	34531	814
ATF3	GSE32465	A549	30595	8591
ATF3	GSE32465	GM12878	10932	4138
ATF3	GSE31477	K562	2797	266
ATF3	GSE32465	HepG2	9624	2351
ATF3	GSE32465	K562	46728	9329
ATF3	GSE32465	H1	12689	4421
ATF3	GSE32465	HCT116	50454	13100
ATF4	GSE69304	HAP1	22205	406
ATF4	GSE69304	HAP1	40414	661
ATF4	GSE69304	HAP1	25763	468
ATF5	GSE49402	Lovo	2991	153
ATF7IP	GSE28170	WM262	2335	286
ATOH1	GSE49402	Lovo	3140	665
ATRX	GSE22162	Erythroid	263	21
AUTS2	GSE60409	HEK293TRex	1240	10
BACH1	GSE31477	H1	31099	6236
BACH1	GSE31477	K562	6908	600
BACH2	GSE44420	OCI-LY7	14911	1307
BACH2	GSE69558	DOHH2	4283	240
BACH2	GSE69558	OCI-LY-7	2702	155
BAHD1	GSE53372	HEK293	57287	919
BANP	GSE70058	HCT116-p53	1187	75
BANP	GSE70058	HCT116+p53	724	24
BAP18	GSE20303	HeLaS3	19553	7558
BARHL1	GSE49402	Lovo	1800	116
BARX1	GSE51142	Lovo	10874	588
BARX2	GSE49402	Lovo	3967	196
BATF	GSE56857	OCI-LY10	9120	207
BATF	GSE56857	OCI-LY3	2855	54
BATF	GSE32465	GM12878	77299	6960
BATF3	GSE51142	Lovo	94	0
BBX	GSE51142	Lovo	88	0
BCAT1	GSE31939	LS180	3973	263
BCAT1	GSE31939	LS180	3723	230
BCL11A	GSE55043	CAL-1-plasmacytoid-dendritic-cells	164	3
BCL11A	GSE32465	GM12878	53373	3500
BCL11A	GSE32465	H1	5884	475
BCL11A	GSE32465	H1	3778	304
BCL3	GSE32465	K562	3634	274
BCL3	GSE32465	GM12878	56822	2771
BCL3	GSE32465	A549	33624	5982
BCL6	GSE46663	OC-LY1	11873	3541
BCL6	GSE29282	OCI-LY1	26110	2972
BCL6	GSE59538	ICN12	15894	516
BCL6	GSE29282	OCI-LY1	82099	9382
BCL6	GSE26085	JURL-MK1	44818	7487
BCL6	GSE43350	Germinal-center-B-cells	53031	9668
BCL6	GSE44420	OCI-LY7	10482	1100
BCL6	GSE68349	Germinal-center-B-cells	25148	1173
BCL6	GSE59933	CD4+T	27115	5248
BCL6	GSE59933	CD4+T	18883	4806
BCLAF1	GSE32465	K562	12706	2307
BCLAF1	GSE32465	GM12878	76230	15173
BCOR	GSE29282	OCI-LY1	88176	8702
BCOR	GSE43350	Germinal-center-B-cells	68881	11632
BDP1	GSE18184	IMR90	388	10
BDP1	GSE31477	HeLaS3	921	40
BDP1	GSE31477	K562	792	30
BHLHE40	GSE31477	GM12878	63342	12727
BHLHE40	GSE31477	A549	5465	946
BHLHE40	GSE31477	HepG2	41199	8786
BHLHE40	GSE31477	K562	63858	11226
BHLHE40	GSE32465	HepG2	8009	634
BMI1	GSE33912	hGBM5	1093	261
BMI1	GSE33912	hNPCs	62	6
BMI1	GSE38273	HEK293Trex	291	2
BMI1	GSE38273	K562	4859	374
BMI1	GSE42566	DU145	100000	986
BMI1	GSE42566	DU145	83403	618
BMI1	GSE33912	hGBM1	142	0
BMI1	GSE33912	hGBM1	596	68
BPTF	GSE69347	R3-R4-Erythroid-cells	22053	5574
BRCA1	GSE40591	MCF10A	10884	1167
BRCA1	GSE31477	GM12878	3084	429
BRCA1	GSE31477	H1	13073	6889
BRCA1	GSE31477	HeLaS3	36550	8811
BRCA1	GSE31477	HepG2	4897	1491
BRD1	GSE47190	RKO	22778	825
BRD2	GSE39579	HEK293	58087	3292
BRD2	GSE58680	LX-2	11506	4543
BRD2	GSE68223	SKmel147	570	23
BRD2	GSE58680	LX-2	5729	1732
BRD2	GSE60171	H9	119	3
BRD2	GSE60171	H9	1132	48
BRD2	GSE55062	VCaP	19349	1766
BRD2	GSE43743	MM1S	12492	609
BRD2	GSE43743	MM1S	5445	278
BRD3	GSE39579	HEK293	7834	636
BRD3	GSE58680	LX-2	15426	1364
BRD3	GSE58680	LX-2	3616	290
BRD3	GSE60171	H9	125	0
BRD3	GSE60171	H9	493	5
BRD3	GSE55062	VCaP	26958	942
BRD3	GSE55062	VCaP	8401	460
BRD3	GSE55062	VCaP	13644	571
BRD3	GSE43743	MM1S	9107	916
BRD4	GSE45984	MM1S	36952	4489
BRD4	GSE65138	MOLM14	24780	1743
BRD4	GSE65138	MOLM14	18628	1236
BRD4	GSE53998	endothelium	18558	1053
BRD4	GSE46663	OC-LY1	30831	6298
BRD4	GSE49224	H2171	39683	4371
BRD4	GSE49224	U87	99829	11502
BRD4	GSE39579	HEK293	603	20
BRD4	GSE42355	H2171	81931	8482
BRD4	GSE42355	MM1S	40818	6308
BRD4	GSE42355	U87	72179	5100
BRD4	GSE50491	HEK293T	285	9
BRD4	GSE51633	HEK293T	20235	1902
BRD4	GSE51633	HeLaS3	6039	715
BRD4	GSE54379	DND-41	13082	1061
BRD4	GSE54379	DND-41-persisters	19423	1682
BRD4	GSE54379	KOPT-K1	28495	4031
BRD4	GSE54379	KOPT-K1-persisters	23298	3129
BRD4	GSE58680	LX-2	49279	4394
BRD4	GSE61325	fibroblast	75	1
BRD4	GSE61325	fibroblast	125	2
BRD4	GSE33281	Tcells	12940	1824
BRD4	GSE46663	OC-LY1	23567	6146
BRD4	GSE58680	LX-2	28861	1971
BRD4	GSE60171	H9	400	4
BRD4	GSE53998	endothelium	22988	1201
BRD4	GSE64233	SGBS	20391	328
BRD4	GSE53998	endothelium	10300	514
BRD4	GSE33281	hESC	29955	3733
BRD4	GSE33281	Tcells	17194	2159
BRD4	GSE64233	SGBS	14533	170
BRD4	GSE60171	H9	6729	198
BRD4	GSE61325	fibroblast	82	4
BRD4	GSE61325	fibroblast	143	5
BRD4	GSE55062	VCaP	24997	1088
BRD4	GSE55921	MCF7	4016	86
BRD4	GSE55921	MCF7	223	3
BRD4	GSE55921	MCF7	3180	77
BRD4	GSE55921	MCF7	4080	121
BRD4	GSE55921	MCF7	156	1
BRD4	GSE55921	MCF7	104	0
BRD9	GSE79360	NOMO-1	13077	6982
BRD9	GSE79360	NOMO-1	31462	10134
BRF1	GSE18184	IMR90	1040	32
BRF1	GSE20309	HeLaS3	360	13
BRF1	GSE31477	HeLaS3	437	14
BRF1	GSE31477	K562	430	12
BRF2	GSE20309	HeLaS3	147	0
BRF2	GSE38303	IMR90	319	8
BRF2	GSE31477	HeLaS3	273	0
BRF2	GSE31477	K562	438	33
BRPF3	GSE63722	RKO	15127	742
BRPF3	GSE63722	RKO	20858	1961
BRPF3	GSE63722	RKO	19838	1720
C17orf96	GSE53495	HEK293TRex	1437	90
C17orf96	GSE53495	HEK293TRex	783	48
CAMTA2	GSE49402	Lovo	12887	792
CARM1	GSE32349	H3396	787	5
CASP8AP2	GSE49402	Lovo	2382	162
CBFA2T2	GSE71675	NCCIT	2189	67
CBFA2T3	GSE43876	CAL-1	790	13
CBFB	GSE46044	ME-1	23561	3493
CBFB	GSE46044	ME-1	43445	1743
CBX1	GSE39579	HEK293	74	0
CBX2	GSE32509	K562	975	0
CBX2	GSE34774	293TREx	490	10
CBX2	GSE54580	K562	6584	143
CBX2	GSE34774	293TREx	145	3
CBX4	GSE53495	HEK293TRex	2357	156
CBX5	GSE39579	HEK293	80	0
CBX6	GSE40740	breast-fibroblast	15353	2588
CBX6	GSE40740	normal-foreskin	1831	309
CBX7	GSE40740	breast-fibroblast	2605	350
CBX7	GSE40740	normal-foreskin	1016	116
CBX8	GSE40740	breast-fibroblast	5811	706
CBX8	GSE40740	normal-foreskin	1217	60
CBX8	GSE32509	K562	1022	4
CCND2	GSE86450	MM1S	9385	3272
CCND2	GSE86450	MM1S	25753	3533
CCNT1	GSE65066	LNCaP	80	0
CCNT1	GSE65066	C42	73	0
CCNT1	GSE65066	C42	82	1
CCNT2	GSE31477	K562	30883	2842
CDC5L	GSE51142	Lovo	67	0
CDC73	GSE62171	THP1	7439	2024
CDK12	GSE72023	Jurkat	15037	3881
CDK2	GSE53855	T47D-MTVL	130	0
CDK2	GSE53855	T47D-MTVL	89	0
CDK2	GSE53855	T47D-MTVL	212	0
CDK6	GSE52469	KB	3801	506
CDK6	GSE52469	KB	19937	2988
CDK7	GSE45984	MM1S	40622	8159
CDK7	GSE50622	Jurkat	29673	3688
CDK8	GSE65138	SET	15709	670
CDK8	GSE65138	SET	19165	857
CDK8	GSE65138	MV411	14850	572
CDK8	GSE65138	K562	12475	785
CDK8	GSE65138	MOLM14	14181	510
CDK8	GSE65138	MOLM14	15283	690
CDK8	GSE43743	MM1S	19540	2297
CDK8	GSE53602	HT29	38161	7994
CDK8	GSE53602	SW480	18087	2757
CDK8	GSE38258	HCT116	50818	9016
CDK8	GSE38258	HCT116	30020	4068
CDK9	GSE57431	A375	26895	3898
CDK9	GSE42161	MM1S	31861	3546
CDK9	GSE42355	MM1S	43895	8332
CDK9	GSE72622	HCT116	20608	827
CDK9	GSE70408	HCT116	752	11
CDK9	GSE70408	HCT116	107	0
CDK9	GSE36354	P493-6	9178	3336
CDK9	GSE36354	P493-6	2395	519
CDK9	GSE36354	P493-6	1269	450
CDK9	GSE57431	A375	6232	735
CDK9	GSE68388	HUCCT1	1970	147
CDK9	GSE68388	HUCCT1	1262	59
CDKN1B	GSE86450	MM1S	325	50
CDKN1B	GSE86450	MM1S	219	12
CDX1	GSE51142	Lovo	58	0
CDX2	GSE31939	LS180	39182	1984
CDX2	GSE23436	Caco2	28734	1666
CDX2	GSE23436	Caco2	6649	262
CDX2	GSE30026	COLO-320	11033	18
CDX2	GSE30026	COLO-320	1083	1
CDX2	GSE31939	LS180	29525	1131
CEBPA	GSE24326	MSC-derived-adipocytes	47568	1203
CEBPA	GSE41629	adipocyte	12895	81
CEBPA	GSE29195	K562	11073	95
CEBPA	GSE29195	U937	89897	3061
CEBPA	GSE29195	U937	683	79
CEBPA	GSE29195	U937	49047	1114
CEBPB	GSE82295	hFOB	35523	830
CEBPB	GSE82295	hFOB	39878	842
CEBPB	GSE31477	HepG2	57833	5460
CEBPB	GSE66192	Macrophage-control-201	14191	281
CEBPB	GSE66192	Macrophage-control-202	8026	188
CEBPB	GSE66192	Macrophage-control-203	19977	397
CEBPB	GSE66192	Macrophage-control-204	32560	671
CEBPB	GSE66192	Macrophage-oxLDL-205	20220	420
CEBPB	GSE66192	Macrophage-oxLDL-206	14839	289
CEBPB	GSE66192	Macrophage-oxLDL-207	15223	314
CEBPB	GSE66192	Macrophage-oxLDL-208	43519	890
CEBPB	GSE31477	A549	100000	3664
CEBPB	GSE31477	H1	59864	8773
CEBPB	GSE31477	HeLaS3	100000	8440
CEBPB	GSE31477	HepG2	100000	1933
CEBPB	GSE31477	IMR90	100000	2285
CEBPB	GSE31477	K562	100000	3780
CEBPB	GSE32465	HepG2	42030	3169
CEBPB	GSE32465	A549	65376	5578
CEBPB	GSE32465	ECC1	47274	3664
CEBPB	GSE32465	GM12878	34048	6001
CEBPB	GSE32465	HCT116	66699	14152
CEBPB	GSE32465	K562	63037	7701
CEBPB	GSE32465	MCF7	95123	7149
CEBPB	GSE31939	LS180	100000	2793
CEBPB	GSE31621	MO-MAC	56827	1286
CEBPB	GSE31621	MO-MAC	990	33
CEBPB	GSE31939	LS180	95529	3129
CEBPD	GSE32465	HepG2	30373	2794
CEBPD	GSE32465	K562	43552	3710
CEBPG	GSE49402	Lovo	400	22
CEBPZ	GSE31477	HepG2	1215	123
CENPA	GSE65482	HeLaS3	2417	19
CENPA	GSE65482	SW480	5564	155
CHAT	GSE73576	SH-SY5Y	27819	52
CHAT	GSE73576	SH-SY5Y	19424	33
CHD1	GSE32509	H1	27053	992
CHD1	GSE32509	K562	18414	528
CHD1	GSE64528	LNCaP	3334	164
CHD1	GSE72690	LNCaP	308	4
CHD1	GSE31477	GM12878	12277	2064
CHD1	GSE31477	H1	5314	566
CHD1	GSE31477	IMR90	28055	7192
CHD1	GSE64528	LNCaP	277	2
CHD1	GSE64528	LNCaP	2065	101
CHD2	GSE31477	GM12878	38992	6683
CHD2	GSE31477	H1	36852	10651
CHD2	GSE31477	HeLaS3	46723	7462
CHD2	GSE31477	HepG2	15542	2567
CHD2	GSE31477	K562	18850	2715
CHD3	GSE72690	LNCaP	2656	374
CHD4	GSE52419	glioblastoma-tumor	268	32
CHD4	GSE52419	glioblastoma-tumor	5006	677
CHD4	GSE32509	K562	144	2
CHD4	GSE72690	LNCaP	1524	205
CHD4	GSE29611	unknown	134	2
CHD5	GSE48314	SH-SY5Y	20826	706
CHD7	GSE32509	H1	8643	1720
CHD7	GSE32509	K562	1818	290
CHD7	GSE61487	iPSC-derived-NPC	3543	153
CHD8	GSE62428	T47D-MTVL	10967	2262
CHD8	GSE62428	T47D-MTVL	10755	418
CHD8	GSE62428	T47D-MTVL	5221	264
CHD8	GSE62428	T47D-MTVL	6487	410
CHD8	GSE62428	T47D-MTVL	900	22
CHD8	GSE57369	hNSCs	92879	3201
CHD8	GSE61487	iPSC-derived-NPC	52056	3804
CHD8	GSE57369	hNSCs	21686	765
CHD8	GSE61487	iPSC-derived-NPC	38961	11670
CHD8	GSE61487	iPSC-derived-NPC	37898	12144
CIITA	GSE52941	Raji	1309	71
CIITA	GSE52941	Raji	304	13
CIITA	GSE52941	Raji	1204	75
CIITA	GSE52941	Raji	113	2
CIITA	GSE52941	Raji	113	2
CLOCK	GSE70686	THP1	129	0
CLOCK	GSE70686	NOMO1	125	0
CLOCK	GSE70686	NOMO1	45	0
CLOCK	GSE70686	NOMO1	27	0
CLOCK	GSE70686	THP1	246	6
CLOCK	GSE74439	U2OS	609	36
CLOCK	GSE49402	Lovo	16198	666
CLOCK	GSE74439	U2OS	117	5
CLOCK	GSE44236	U2OS	10776	147
COIL	GSE58449	HeLaS3	245	1
CREB1	GSE32465	A549	38542	8491
CREB1	GSE74928	KG1	3482	283
CREB1	GSE32465	A549	7326	954
CREB1	GSE32465	A549	14543	1914
CREB1	GSE63034	LNCaP-abl	40814	6553
CREB1	GSE63034	LNCaP	32576	4717
CREB1	GSE72082	HepG2	70699	14380
CREB1	GSE32465	ECC1	12245	1197
CREB1	GSE32465	GM12878	71375	12335
CREB1	GSE32465	H1	62557	15232
CREB1	GSE32465	HepG2	70704	14382
CREB1	GSE32465	K562	36177	6996
CREB1	GSE74928	KG1	3538	290
CREB1	GSE63034	LNCaP	35293	4597
CREB1	GSE63034	LNCaP	42575	7135
CREB3	GSE49402	Lovo	2628	105
CREB3L2	GSE49402	Lovo	233	8
CREB3L4	GSE49402	Lovo	6090	352
CREBBP	GSE39277	LS180	3151	174
CREBBP	GSE17954	Jurkat	20420	1290
CREBBP	GSE32509	K562	5193	25
CREBBP	GSE59703	hMADS-brite	2402	27
CREBBP	GSE59703	hMADS-white	3951	46
CREBBP	GSE39277	LS180	5337	291
CREM	GSE49402	Lovo	5331	113
CRY1	GSE44236	U2OS	10888	71
CSNK2A1	GSE58607	LNCaP	6604	438
CTBP1	GSE36546	MCF7	28463	3459
CTBP1	GSE58428	LNCaP	1386	28
CTBP1	GSE58428	LNCaP	261	0
CTBP2	GSE31477	H1	34243	5033
CTBP2	GSE58428	LNCaP	2107	60
CTBP2	GSE58428	LNCaP	263	1
CTCFL	GSE32465	K562	28107	11185
CTNNB1	GSE58476	SA121	764	17
CTNNB1	GSE58476	SA121	432	7
CTNNB1	GSE58476	SA121	261	5
CTNNB1	GSE64758	H1	54	4
CTNNB1	GSE64758	H1	47294	1490
CTR9	GSE62171	THP1	249	0
CUX1	GSE31477	GM12878	17664	2167
CUX1	GSE31477	K562	21042	4187
CXXC1	GSE74812	SEM	27481	1223
DAXX	GSE68647	PC3	60229	4604
DAXX	GSE68647	PC3	76384	4916
DBP	GSE49402	Lovo	974	82
DCP1A	GSE36185	HeLaS3	582	11
DCP1A	GSE36185	HeLaS3	5877	304
DDIT3	GSE51142	Lovo	101	0
DDX11	GSE81600	A549	121	0
DDX11	GSE81600	A549	104	0
DDX11	GSE81600	A549	101	0
DDX11	GSE81600	A549	112	0
DDX21	GSE56802	HEK293	8956	1186
DDX5	GSE24126	HeLaS3	10799	966
DDX5	GSE58641	NTERA2	100000	319
DEK	GSE60692	U937	22197	859
DLX1	GSE49402	Lovo	14925	668
DLX2	GSE49402	Lovo	5993	71
DLX4	GSE49402	Lovo	1270	57
DLX6	GSE49402	Lovo	745	17
DMC1	GSE59836	testic-AA1	11336	69
DMC1	GSE59836	testic-AB1	21525	108
DMC1	GSE59836	testic-AC	53992	246
DMRT1	GSE49402	Lovo	171	7
DMRT2	GSE51142	Lovo	105	0
DNMT1	GSE68647	PC3	334	27
DNMT1	GSE68647	PC3	2544	117
DNMT1	GSE38937	NCCIT	97	0
DNMT1	GSE38937	NCCIT	114	0
DNMT3A	GSE65838	differentiated-keratinocytes	8761	2075
DNMT3A	GSE65838	EpiSC	3189	429
DNMT3A	GSE38937	NCCIT	144	0
DNMT3A	GSE38937	NCCIT	98	0
DNMT3B	GSE65838	differentiated-keratinocytes	3212	222
DNMT3B	GSE65838	EpiSC	9609	617
DNMT3B	GSE38937	NCCIT	144	0
DNMT3B	GSE38937	NCCIT	161	1
DOT1L	GSE26598	NCCIT	287	42
DPPA3	GSE53809	HEK293T	18	0
DR1	GSE51142	Lovo	3539	319
DRAP1	GSE51142	Lovo	93	0
DUX4	GSE33838	primary-myoblast	267	7
DUX4	GSE33838	primary-myoblast	93237	222
DUX4	GSE33838	primary-myoblast	81824	218
DUX4	GSE33838	primary-myoblast	81960	226
DYRK1A	GSE63712	HeLaS3	182	2
DYRK1A	GSE63712	T98G	1555	744
DYRK1A	GSE63712	T98G	398	25
E2F1	GSE46663	OC-LY1	13549	1917
E2F1	GSE62425	HMEC	14664	1413
E2F1	GSE68223	SKmel147	305	15
E2F1	GSE77260	MSC	2694	197
E2F1	GSE77260	MSC	7680	737
E2F1	GSE77260	MSC	5077	435
E2F1	GSE77260	MSC	3423	294
E2F1	GSE77260	MSC	4376	333
E2F1	GSE77260	MSC	3913	331
E2F1	GSE31477	HeLaS3	14494	1125
E2F1	GSE31477	HeLaS3	15892	1252
E2F1	GSE31477	MCF7	45448	2808
E2F2	GSE49402	Lovo	16045	743
E2F3	GSE51142	Lovo	27885	3682
E2F4	GSE60024	RPE	1778	111
E2F4	GSE21488	peripheral-vein	1679	160
E2F4	GSE24326	MSC-derived-adipocytes	6279	559
E2F4	GSE31477	MCF10A-Er-Src	36844	4906
E2F4	GSE31477	GM12878	9672	2947
E2F4	GSE31477	HeLaS3	9333	959
E2F4	GSE31477	K562	19123	3285
E2F4	GSE41561	MCF7	1907	124
E2F4	GSE41561	MCF7	6661	680
E2F6	GSE28162	K562	25333	2490
E2F6	GSE31477	HeLaS3	13383	1277
E2F6	GSE31477	K562	34294	3514
E2F6	GSE32465	K562	52964	4923
E2F6	GSE32465	A549	26505	3486
E2F6	GSE32465	H1	71973	8347
E2F7	GSE40343	IMR90	989	72
E2F7	GSE40343	IMR90	14797	676
E2F7	GSE40343	IMR90	11047	640
E2F7	GSE40343	IMR90	11437	592
E2F7	GSE40343	IMR90	31644	2023
E2F8	GSE49402	Lovo	15449	1020
EBF1	GSE54889	adipose-stromal-cell	4176	248
EBF1	GSE75503	LCL	15775	891
EBF1	GSE75503	MutuI	51573	4286
EBF1	GSE32465	GM12878	83586	6325
EBF1	GSE31477	GM12878	87187	9824
EED	GSE59087	ProEs	8279	210
EGFR	GSE65323	HeLaS3	228	3
EGFR	GSE65323	HeLaS3	247	3
EGLN2	GSE59935	T47D	53064	10341
EGR1	GSE32465	GM12878	9980	967
EGR1	GSE32465	GM12878	40189	5101
EGR1	GSE32465	K562	72729	8108
EGR1	GSE32465	H1	31715	7148
EGR1	GSE32465	ECC1	20207	1767
EGR1	GSE32465	HCT116	47860	11538
EGR1	GSE32465	MCF7	21253	2999
EGR2	GSE76494	HEK293	54950	2926
EGR2	GSE76494	HEK293	57739	2550
EGR2	GSE31621	MO-MAC	8579	530
EGR3	GSE76494	HEK293	100000	4090
EHF	GSE49402	Lovo	7490	496
EHMT2	GSE42792	HEK293T	126	2
EHMT2	GSE62616	HEK293T	1502	5
EHMT2	GSE67317	HEK293T	45132	1839
EHMT2	GSE67317	HEK293T	14736	54
EHMT2	GSE67317	HEK293T	50929	996
EHMT2	GSE67317	HEK293T	11408	310
EHMT2	GSE67317	HEK293T	36110	1679
EHMT2	GSE67317	HEK293T	5584	52
EHMT2	GSE67317	HEK293T	30656	727
EHMT2	GSE67317	HEK293T	31154	1038
EHMT2	GSE67317	HEK293T	86339	2549
EHMT2	GSE67317	HEK293T	24989	2661
EHMT2	GSE67317	HEK293T	13580	164
EHMT2	GSE67317	HEK293T	38007	1087
ELF1	GSE32465	A549	24614	5955
ELF1	GSE46044	ME-1	18612	1642
ELF1	GSE59021	DU145	528	31
ELF1	GSE32465	GM12878	55942	8883
ELF1	GSE32465	HepG2	46017	8736
ELF1	GSE32465	K562	62768	7917
ELF1	GSE32465	HCT116	44858	11387
ELF1	GSE32465	MCF7	48599	8929
ELF1	GSE32465	SKNSH	32621	4582
ELF2	GSE49402	Lovo	3698	290
ELF3	GSE49402	Lovo	255	16
ELF3	GSE64557	CAPAN1	77716	4316
ELF4	GSE51142	Lovo	97	0
ELF5	GSE31216	T47D	2050	325
ELK1	GSE24685	HeLaS3	3199	344
ELK1	GSE31477	GM12878	13530	3210
ELK1	GSE31477	HeLaS3	15982	3367
ELK1	GSE31477	K562	6045	1389
ELK3	GSE60156	HUVEC	8249	768
ELK4	GSE24685	HeLaS3	7625	930
ELK4	GSE59021	DU145	391	14
ELK4	GSE31477	HEK293	2752	289
ELK4	GSE31477	HeLaS3	7627	930
ELL	GSE47938	HCT116	463	61
ELL2	GSE40632	HeLaS3	11861	2423
ELL2	GSE40632	HeLaS3	21197	4148
ELL2	GSE40632	HeLaS3	18155	3720
ELL2	GSE40632	HeLaS3	26428	4688
ELL2	GSE30267	HCT116	1876	280
ELL2	GSE70408	HCT116	5120	1321
ELL2	GSE70408	HCT116	2897	765
ELL2	GSE30267	HCT116	591	107
EOMES	GSE26097	H9	100000	4294
EP300	GSE32465	T47D	36583	3260
EP300	GSE29073	MCF7	1008	10
EP300	GSE29073	MCF7	1436	15
EP300	GSE32465	A549	39306	5035
EP300	GSE59538	ICN12	25557	436
EP300	GSE17917	H1	3544	35
EP300	GSE32509	H1	4632	340
EP300	GSE32509	K562	2828	51
EP300	GSE31477	GM12878	28116	2866
EP300	GSE31477	HeLaS3	51385	3384
EP300	GSE31477	HepG2	22108	2573
EP300	GSE31477	K562	60576	8548
EP300	GSE32465	GM12878	9198	542
EP300	GSE32465	SKNSH	100000	7409
EP300	GSE31477	GM12878	49776	4701
EP300	GSE32465	HepG2	65418	6221
EP300	GSE32465	H1	46399	10997
EP300	GSE32465	ECC1	48115	4906
EP300	GSE32465	MCF7	33668	3763
EP300	GSE32465	SKNSH	70348	6631
EP300	GSE31477	K562	6700	364
EP300	GSE27823	LNCaP	248	35
EP300	GSE27823	LNCaP	443	87
EP400	GSE73742	U2OS	311	15
EP400	GSE73742	U2OS	126	4
EP400	GSE73742	U2OS	124	2
EPAS1	GSE34871	786-O	1639	26
EPAS1	GSE43109	macrophage	2339	59
EPAS1	GSE43109	macrophage	690	5
EPAS1	GSE43109	macrophage	1093	5
EPAS1	GSE43109	macrophage	484	3
EPAS1	GSE67237	786-O	4585	73
EPAS1	GSE67237	786-O	806	8
EPAS1	GSE67237	786-O	809	13
EPCAM	GSE72948	RL95-2	132	0
EPCAM	GSE72948	RL95-2	1633	145
EPCAM	GSE72948	RL95-2	1509	125
EPCAM	GSE72948	RL95-2	143	0
ERCC2	GSE44849	HT1080	9838	497
ERCC3	GSE44849	HT1080	25065	1226
ERCC6	GSE58253	CS1AN	1451	133
ERCC6	GSE58253	CS1AN	1061	113
ERCC6	GSE58253	CS1AN	2248	204
ERCC6	GSE58253	CS1AN	12336	1069
ERCC6	GSE50171	fibroblast	222	0
ERF	GSE49402	Lovo	2193	133
ERG	GSE49091	VCaP	6919	193
ERG	GSE49091	VCaP	23921	636
ERG	GSE49091	Jurkat	31492	3419
ERG	GSE29808	RWPE1	1873	111
ERG	GSE45144	CD34+cells	2277	106
ERG	GSE46044	ME-1	48579	4263
ERG	GSE60477	TSU-1621-MT	40300	3480
ERG	GSE76464	Kasumi1	60547	6228
ERG	GSE14092	VCaP	3369	306
ERG	GSE14092	VCaP	929	84
ERG	GSE28950	VCaP	26017	2144
ERG	GSE28950	VCaP	47149	3521
ERG	GSE28950	VCaP	31558	2415
ERG	GSE60477	TSU-1621-MT	70741	4327
ERG	GSE55062	VCaP	39787	4226
ERG	GSE55062	VCaP	34335	3680
ERM	GSE51142	Lovo	19370	928
ESR1	GSE32465	ECC1	17041	885
ESR1	GSE32465	T47D	11086	136
ESR1	GSE32465	ECC1	5729	406
ESR1	GSE32465	T47D	6675	337
ESR1	GSE59530	MCF7	30319	360
ESR1	GSE62222	MCF7	9596	120
ESR1	GSE59530	MCF7	25023	319
ESR1	GSE32465	ECC1	31155	768
ESR1	GSE32465	T47D	27109	508
ESR1	GSE62222	MCF7	1848	17
ESR1	GSE32465	ECC1	25999	924
ESR1	GSE32465	T47D	24621	629
ESR1	GSE41561	MCF7	78647	1853
ESR1	GSE59530	MCF7	28420	944
ESR1	GSE59530	MCF7	19963	232
ESR1	GSE59530	MCF7	1725	49
ESR1	GSE59530	MCF7	1747	44
ESR1	GSE72249	MCF7	26797	302
ESR1	GSE72249	T47D	40913	3294
ESR1	GSE72249	ZR-75-1	69497	2523
ESR1	GSE24166	MCF7	3228	51
ESR1	GSE24166	MCF7	124	2
ESR1	GSE55921	MCF7	1496	14
ESR1	GSE55921	MCF7	1663	19
ESR1	GSE55921	MCF7	3159	34
ESR1	GSE72249	MCF7	17285	380
ESR1	GSE72249	T47D	36527	3130
ESR1	GSE72249	ZR-75-1	56492	3051
ESR2	GSE21770	U2OS	27256	1206
ESRRA	GSE31477	HepG2	6620	1036
ESRRA	GSE31477	GM12878	16407	5346
ESRRA	GSE81651	BT-474	20376	409
ESRRA	GSE81651	BT-474	32028	603
ESRRA	GSE81651	BT-474	38374	996
ESRRA	GSE81651	SKBR3	45555	2536
ESRRA	GSE81651	LRSKBR3	35120	1981
ESRRA	GSE81651	pSKBR3	13613	864
ESRRA	GSE81651	SKBR3	36663	2204
ESRRA	GSE81651	SKBR3	77204	3391
ESRRA	GSE81651	SKBR3	29054	1094
ESRRA	GSE81651	LRSKBR3	30560	1746
ESRRA	GSE81651	pSKBR3	24828	1498
ESRRA	GSE81651	SKBR3	32192	1550
ESRRA	GSE81651	SKBR3	30738	1219
ETS1	GSE32465	A549	17708	3084
ETS1	GSE17954	Jurkat	17027	1752
ETS1	GSE29808	RWPE1	1243	86
ETS1	GSE51800	CUTLL1	71950	10646
ETS1	GSE59021	DU145	14098	821
ETS1	GSE59021	PANC1	3028	208
ETS1	GSE32465	GM12878	29266	4692
ETS1	GSE32465	K562	31840	4826
ETS1	GSE41166	HUVEC	9296	959
ETS1	GSE41166	HUVEC	10930	997
ETS1	GSE41166	HUVEC	30084	3293
ETS1	GSE41166	HUVEC	22891	2241
ETS1	GSE43119	Treg	14467	1705
ETS1	GSE43119	Treg	8528	928
ETS1	GSE43119	Treg	7039	782
ETS1	GSE43119	Treg	15401	2001
ETS1	GSE43119	Treg	3295	422
ETS2	GSE49402	Lovo	27471	3563
ETV1	GSE29808	RWPE1	1731	154
ETV1	GSE22441	GIST48	23391	1970
ETV4	GSE29808	PC3	4196	61
ETV7	GSE49402	Lovo	9552	430
EVI1	GSE49402	Lovo	15771	899
EWSR1	GSE73492	HEK293	48	0
EZH1	GSE59087	ProEs	5308	736
EZH1	GSE59087	ProEs	4167	1435
EZH1	GSE59087	ProEs	1698	385
EZH1	GSE59087	ProEs	4796	770
EZH2	GSE48515	MRC-iPS-25	32217	1946
EZH2	GSE13084	H9	254	0
EZH2	GSE32509	H1	1842	7
EZH2	GSE32509	K562	188	0
EZH2	GSE48515	MRC-iPS-25	798	2
EZH2	GSE59087	ProEs	2832	536
EZH2	GSE59087	ProEs	268	1
EZH2	GSE59087	ProEs	351	9
EZH2	GSE59087	ProEs	2745	447
F2RL1	GSE58660	HEK293	171	0
FANCD2	GSE46902	HEK293T	125	0
FANCD2	GSE46902	HEK293T	150	4
FERD3L	GSE51142	Lovo	88	0
FEV	GSE49402	Lovo	6105	743
FEZF1	GSE76494	HEK293	27406	1349
FLI1	GSE31838	EWS502	25515	955
FLI1	GSE31838	HUVEC	39683	1166
FLI1	GSE24674	Megakaryocytes	7127	543
FLI1	GSE31838	EWS502	96337	4976
FLI1	GSE31838	HUVEC	80452	5516
FLI1	GSE45144	CD34+cells	18939	1272
FLI1	GSE46044	ME-1	6212	574
FLI1	GSE60477	TSU-1621-MT	23386	1208
FLI1	GSE61944	A673	4123	69
FLI1	GSE61944	SKMNC	3260	52
FLI1	GSE76464	Kasumi1	42102	3729
FOS	GSE26831	MCF7	306	2
FOS	GSE26831	MCF7	7142	167
FOS	GSE31363	K562	25892	2332
FOS	GSE30399	GM12878	2096	105
FOS	GSE31477	GM12878	4807	414
FOS	GSE31477	HeLaS3	32385	2454
FOS	GSE31477	K562	23397	2327
FOS	GSE24777	K562	51344	1492
FOS	GSE31477	HUVEC	71047	2409
FOS	GSE31477	MCF10A-Er-Src	100000	1561
FOS	GSE31477	MCF10A-Er-Src	100000	1723
FOS	GSE31477	MCF10A-Er-Src	100000	1694
FOS	GSE31477	MCF10A-Er-Src	100000	1784
FOS	GSE29531	HUVEC	30624	1496
FOS	GSE29531	HUVEC	60717	1197
FOSB	GSE24777	K562	80616	3487
FOSL1	GSE32465	K562	25944	2312
FOSL1	GSE32465	H1	3327	730
FOSL1	GSE32465	HCT116	68956	12841
FOSL2	GSE82295	hFOB	277	8
FOSL2	GSE82295	hFOB	444	8
FOSL2	GSE32465	A549	63924	8803
FOSL2	GSE69539	endometrial-stromal-cells	44433	962
FOSL2	GSE32465	HepG2	77304	10799
FOSL2	GSE32465	MCF7	42522	3646
FOSL2	GSE32465	SKNSH	80389	5553
FOXA1	GSE32465	A549	68975	4628
FOXA1	GSE32465	ECC1	11372	552
FOXA1	GSE32465	T47D	100000	11074
FOXA1	GSE26831	MCF7	5120	118
FOXA1	GSE26831	T47D	36453	1748
FOXA1	GSE23852	MCF7	53282	1277
FOXA1	GSE26831	MCF7	10636	182
FOXA1	GSE26831	T47D	6978	93
FOXA1	GSE59530	MCF7	43907	2946
FOXA1	GSE59530	MCF7	38625	1968
FOXA1	GSE32465	A549	65423	6152
FOXA1	GSE23852	MCF7	60289	1566
FOXA1	GSE25836	human-liver	1391	14
FOXA1	GSE39998	H3122	49865	1593
FOXA1	GSE58428	LNCaP	60049	899
FOXA1	GSE63034	LNCaP-abl	100000	3301
FOXA1	GSE64557	CAPAN1	57563	1807
FOXA1	GSE75201	MCF7L	100000	4601
FOXA1	GSE80808	MCF7	30978	1003
FOXA1	GSE14092	LnCaP	37571	989
FOXA1	GSE14092	VCaP	7965	116
FOXA1	GSE59530	MCF7	42577	2614
FOXA1	GSE59530	MCF7	39418	2672
FOXA1	GSE72249	MCF7	100000	10287
FOXA1	GSE72249	T47D	85884	6651
FOXA1	GSE72249	ZR-75-1	100000	3792
FOXA1	GSE28264	LNCaP	64692	487
FOXA1	GSE45201	MDA-MB-453	100000	11563
FOXA1	GSE77770	VCaP	27293	435
FOXA1	GSE83860	LNCaP	66799	657
FOXA1	GSE83860	LNCaP	100000	1565
FOXA1	GSE58428	LNCaP	8376	110
FOXA1	GSE58428	VCaP	27301	435
FOXA1	GSE83860	LNCaP	100000	1532
FOXA1	GSE83860	LNCaP	100000	1569
FOXA1	GSE83860	LNCaP	100000	1691
FOXA1	GSE83860	LNCaP	100000	1628
FOXA1	GSE72249	MCF7	100000	9165
FOXA1	GSE72249	T47D	77899	5381
FOXA1	GSE72249	ZR-75-1	100000	4316
FOXA1	GSE28264	LNCaP	75459	1095
FOXA1	GSE58428	VCaP	28215	515
FOXA1	GSE77770	VCaP	28222	518
FOXA1	GSE56086	VCaP	100000	3316
FOXA1	GSE56086	VCaP	100000	3452
FOXA1	GSE56086	VCaP	100000	2413
FOXA1	GSE56086	VCaP	100000	2354
FOXA1	GSE39241	Huh7	12331	202
FOXA1	GSE39241	Huh7	273	0
FOXA1	GSE39241	Huh7	11435	171
FOXA1	GSE39241	Huh7	579	3
FOXA1	GSE39241	Huh7	7969	120
FOXA1	GSE39241	Huh7	424	5
FOXA1	GSE32465	HepG2	90497	6912
FOXA1	GSE32465	HepG2	100000	6243
FOXA1	GSE63034	LNCaP	100000	3273
FOXA1	GSE63034	LNCaP	100000	3568
FOXA1	GSE77770	LNCaP	48928	727
FOXA1	GSE83860	LNCaP	100000	1640
FOXA1	GSE83860	LNCaP	100000	1465
FOXA1	GSE72249	MCF7	100000	10965
FOXA1	GSE72249	T47D	100000	7635
FOXA1	GSE72249	ZR-75-1	100000	3684
FOXA2	GSE32465	A549	77593	8740
FOXA2	GSE25836	human-liver	2046	28
FOXA2	GSE32465	HepG2	100000	8296
FOXA2	GSE66218	Caco2	58118	3617
FOXA2	GSE66218	Caco2	22766	553
FOXC1	GSE51142	Lovo	68	0
FOXD2	GSE49402	Lovo	13271	636
FOXF2	GSE51142	Lovo	87	0
FOXG1	GSE49402	Lovo	7423	689
FOXH1	GSE29422	Endoderm	50445	865
FOXH1	GSE29422	hESC	22608	1102
FOXJ2	GSE51142	Lovo	77	0
FOXK1	GSE51673	HEK293TRex	15201	2625
FOXK1	GSE39138	HeLaS3	2430	137
FOXK1	GSE39138	HeLaS3	4763	276
FOXM1	GSE52098	HeLaS3	5537	433
FOXM1	GSE62425	HMEC	235	10
FOXM1	GSE79694	VAL-3	2401	513
FOXM1	GSE72977	MCF7	4601	844
FOXM1	GSE72977	MCF7	16134	3832
FOXM1	GSE32465	ECC1	23448	3116
FOXM1	GSE32465	GM12878	66255	14254
FOXM1	GSE32465	MCF7	31532	7592
FOXM1	GSE32465	SKNSH	28327	4326
FOXM1	GSE40762	MCF7	37910	2523
FOXM1	GSE40762	MDA-MB-231	23436	3809
FOXM1	GSE38170	U2OS	554	11
FOXM1	GSE60032	HEK293T	3720	562
FOXM1	GSE72977	MCF7	11038	1556
FOXM1	GSE38170	U2OS	509	16
FOXM1	GSE60032	HEK293T	1817	211
FOXM1	GSE72977	MCF7	13490	2553
FOXM1	GSE72977	MCF7	454	71
FOXM1	GSE40762	MCF7	36284	2497
FOXMA1	GSE40762	MDA-MB-231	46038	8493
FOXO1	GSE68349	Germinal-center-B-cells	10060	324
FOXO4	GSE51142	Lovo	255	4
FOXP1	GSE31006	H9	54833	13815
FOXP1	GSE63257	bjab	120	8
FOXP1	GSE63257	hbl	478	41
FOXP1	GSE63257	ht	776	40
FOXP1	GSE63257	OCI-Ly10	2161	123
FOXP1	GSE63257	OCI-Ly19	164	7
FOXP1	GSE63257	OCI-Ly8	306	18
FOXP1	GSE63257	tmd8	1015	83
FOXP1	GSE62492	LNCaP	4450	108
FOXP1	GSE58428	VCaP	48336	1992
FOXP1	GSE62492	LNCaP	19142	122
FOXP2	GSE32465	PFSK1	32027	5017
FOXP2	GSE32465	SKNMC	37668	7217
FOXP3	GSE43119	Treg	121	0
FOXP3	GSE43119	Treg	134	0
FOXP3	GSE43119	Treg	3108	295
FOXP3	GSE43119	Treg	5023	529
FOXQ1	GSE51142	Lovo	106	1
FUS	GSE60477	TSU-1621-MT	27820	3421
FUS	GSE73492	HEK293	44	0
FUS	GSE60477	TSU-1621-MT	21720	3291
GABPA	GSE32465	A549	27149	3517
GABPA	GSE49091	Jurkat	68357	9483
GABPA	GSE49091	VCaP	12730	779
GABPA	GSE49091	VCaP	31189	2601
GABPA	GSE24933	hematopoietic-progenitor-cells	9741	1091
GABPA	GSE29808	RWPE1	273	34
GABPA	GSE31417	HeLaS3	6142	641
GABPA	GSE51800	CUTLL1	38881	541
GABPA	GSE59021	DU145	3128	281
GABPA	GSE72082	HepG2	13425	1240
GABPA	GSE32465	H1	51261	14105
GABPA	GSE32465	HeLaS3	15696	1775
GABPA	GSE32465	GM12878	19862	2308
GABPA	GSE32465	HepG2	43756	4818
GABPA	GSE32465	K562	29565	3470
GABPA	GSE32465	HL60	20354	1714
GABPA	GSE32465	MCF7	29892	4053
GABPA	GSE32465	SKNSH	31450	4837
GATA1	GSE70660	adult-CD34+HSPC	263	6
GATA1	GSE36985	ProEs	100000	3970
GATA1	GSE29194	CD34	15568	134
GATA1	GSE29194	CD34	19085	206
GATA1	GSE70660	fetal-liver-CD34+HSPC	857	19
GATA1	GSE36985	ProEs	22781	2488
GATA1	GSE18868	K562	9078	378
GATA1	GSE24674	Megakaryocytes	5600	217
GATA1	GSE29195	K562	36298	1927
GATA1	GSE32491	erythroblasts	39846	2709
GATA1	GSE52924	HSPC-derived-proerythroblasts	100000	3969
GATA1	GSE70482	K562	84413	1611
GATA1	GSE31477	K562	33047	4245
GATA1	GSE29195	K562	19886	167
GATA1	GSE29195	K562	22910	243
GATA1	GSE26501	CD36	36191	6275
GATA1	GSE26501	CD36	37392	3932
GATA1	GSE24777	K562	18474	202
GATA1	GSE31477	PBDEFetal	3051	79
GATA1	GSE31477	PBDE	40698	2793
GATA2	GSE29194	CD34	47331	6159
GATA2	GSE31363	K562	40288	3616
GATA2	GSE18868	K562	22907	1035
GATA2	GSE24674	Megakaryocytes	1133	68
GATA2	GSE29195	K562	4997	231
GATA2	GSE45144	CD34+cells	11810	451
GATA2	GSE46044	ME-1	10317	886
GATA2	GSE60477	TSU-1621-MT	4926	40
GATA2	GSE76464	Kasumi1	2389	83
GATA2	GSE29195	K562	16485	401
GATA2	GSE29195	K562	13672	329
GATA2	GSE32465	K562	38805	2025
GATA2	GSE31477	HUVEC	43097	1856
GATA2	GSE31477	K562	22923	1035
GATA2	GSE31477	SHSY5Y	76262	3919
GATA2	GSE29531	HUVEC	27280	514
GATA2	GSE60792	Erythroid-progenitors	5174	187
GATA2	GSE29531	HUVEC	35239	1937
GATA2	GSE60792	Erythroid-progenitors	21758	875
GATA3	GSE32465	T47D	100000	10803
GATA3	GSE29073	MCF7	15824	406
GATA3	GSE29073	MCF7	34652	756
GATA3	GSE29180	Jurkat	6719	177
GATA3	GSE31320	Th1	26001	1784
GATA3	GSE31320	Th2	19378	1133
GATA3	GSE33850	CCRF-CEM	694	13
GATA3	GSE65664	BE2C	1343	12
GATA3	GSE65664	SH-SY5Y	14486	156
GATA3	GSE68976	Jurkat	40607	2812
GATA3	GSE76181	Jurkat	40601	2808
GATA3	GSE72141	MDA-MB-231	68341	1457
GATA3	GSE72141	MDA-MB-231	100000	1740
GATA3	GSE51274	MCF7	35033	930
GATA3	GSE51274	T47D	28120	1033
GATA3	GSE51274	MCF7	35286	1706
GATA3	GSE51274	T47D	17372	613
GATA3	GSE72141	MDA-MB-231	55828	1118
GATA3	GSE72266	Th1	310	7
GATA3	GSE72266	Th2	4328	78
GATA3	GSE31477	SHSY5Y	28473	444
GATA3	GSE32465	A549	40238	3139
GATA3	GSE32465	MCF7	100000	7976
GATA3	GSE32465	SKNSH	100000	3575
GATA3	GSE39179	RPMI-8402	3809	48
GATA3	GSE39179	RPMI-8402	10037	264
GATA3	GSE31477	MCF7	11187	121
GATA3	GSE31477	MCF7	11187	121
GATA3	GSE31477	MCF7	16945	290
GATA3	GSE31477	MCF7	23720	435
GATA4	GSE51705	AGS	100000	8547
GATA4	GSE51705	KATOIII	11901	486
GATA4	GSE51705	YCC3	7556	146
GATA6	GSE51705	AGS	33250	793
GATA6	GSE51705	KATOIII	7673	192
GATA6	GSE51705	YCC3	37218	2103
GATA6	GSE51936	AGS	2214	10
GATA6	GSE51936	HuG-1	4291	61
GATA6	GSE23436	Caco2	359	0
GATA6	GSE23436	Caco2	13495	44
GATA6	GSE49320	LS174T	10563	244
GATA6	GSE49320	LS174T	7857	81
GATA6	GSE49320	LS174T	6756	53
GATAD1	GSE20303	HeLaS3	28221	7169
GATAD2A	GSE79834	HeLaS3	12826	1980
GATAD2B	GSE79834	HeLaS3	39410	6378
GCG	GSE42792	HEK293T	91	0
GCN5	GSE31477	GM12878	782	21
GCN5	GSE31477	HeLaS3	943	47
GFI1B	GSE52924	HSPC-derived-proerythroblasts	3539	223
GLI1	GSE49402	Lovo	230	0
GLI2	GSE51142	Lovo	24595	3131
GLI3	GSE49402	Lovo	1037	76
GLI4	GSE76494	HEK293	691	46
GLIS1	GSE49402	Lovo	9645	2691
GLIS1	GSE76494	HEK293	84063	6396
GLIS3	GSE49402	Lovo	2540	147
GLYR1	GSE20303	HeLaS3	7603	3432
GMEB1	GSE49402	Lovo	4008	247
GMEB2	GSE49402	Lovo	9382	914
GPS2	GSE35197	HEK293T	6512	550
GREB1	GSE41561	MCF7	19310	344
GREB1	GSE41561	MCF7	9020	71
GRHL1	GSE51142	Lovo	3567	151
GRHL2	GSE46194	Bronchial-Epithelial-Cells	44411	909
GRHL2	GSE46194	Bronchial-Epithelial-Cells	68671	1581
GRHL2	GSE46194	Bronchial-Epithelial-Cells	42714	1284
GRHL2	GSE71018	OVCA429	34368	2136
GRHL2	GSE71018	OVCAR3	7864	268
GRHL2	GSE71018	PEO1	24462	1412
GRHL3	GSE42180	NHEK	100000	1133
GTF2B	GSE38303	IMR90	5828	403
GTF2B	GSE31477	K562	5264	319
GTF2F1	GSE31477	H1	15167	5207
GTF2F1	GSE31477	HeLaS3	44639	11221
GTF2F1	GSE31477	K562	8806	1418
GTF2I	GSE63057	iPSC	31550	1234
GTF3A	GSE76494	HEK293	192	3
GTF3C2	GSE31477	HeLaS3	7166	730
GTF3C2	GSE31477	K562	9477	1696
H1.2	GSE53463	T47D-MTVL	2711	10
H1.2	GSE53463	T47D-MTVL	6360	17
H1.2	GSE49334	T47D-MTVL	463	0
H1.2	GSE49334	T47D-MTVL	174	0
H1.2	GSE49334	T47D-MTVL	235	0
H2AFX	GSE25577	CD4+T	5385	9
H2AFX	GSE25577	HL60	312	1
H2AFX	GSE25577	Jurkat	2150	9
H2AFX	GSE44309	CD4+T	454	0
H2AFX	GSE44309	HeLaS3	253	0
H2AFX	GSE44309	IL2aCD3aCD28	318	0
H2AFX	GSE55699	AGS	181	0
H2AFX	GSE55699	AGS	306	5
H2AFX	GSE55699	AGS	248	7
H2AFX	GSE55699	AGS	281	5
H2AFX	GSE25577	CD4+T	1154	3
H2AFX	GSE25577	Jurkat	245	0
H2AFX	GSE35884	BJ	1138	48
H2AFX	GSE44309	IL2aCD3aCD28	326	0
H2AFX	GSE35884	BJ	2187	121
H2AFX	GSE60395	K562	292	0
H2AFX	GSE57426	MCF7	606	3
H2AFX	GSE57426	MCF7	4692	36
H2AFX	GSE60395	K562	569	2
H2AFX	GSE57426	MCF7	11431	106
H2AFX	GSE60395	K562	387	11
H2AFX	GSE60395	K562	521	3
H2AFX	GSE57426	MCF7	1769	12
H2AFZ	GSE29611	A549	88033	4837
H2AFZ	GSE57436	MCF7	29309	1124
H2AFZ	GSE57436	MCF7	35681	1278
H2AFZ	GSE19568	T24	54334	4403
H2AFZ	GSE12646	CD133	46727	3525
H2AFZ	GSE12646	CD36	12572	1126
H2AFZ	GSE16256	BMP4trophoblast	47029	2058
H2AFZ	GSE16256	H1	8640	361
H2AFZ	GSE16256	H9	100000	5942
H2AFZ	GSE16256	IMR90	100000	7578
H2AFZ	GSE16256	MSC	38178	1485
H2AFZ	GSE29611	A549	66912	3243
H2AFZ	GSE29611	CD20+	48405	3920
H2AFZ	GSE29611	Dnd41	46187	3933
H2AFZ	GSE29611	GM12878	73520	6091
H2AFZ	GSE29611	H1	100000	5022
H2AFZ	GSE29611	HeLaS3	59826	4180
H2AFZ	GSE29611	HepG2	39763	2654
H2AFZ	GSE29611	HMEC	100000	4762
H2AFZ	GSE29611	HSMM	98021	5930
H2AFZ	GSE29611	HSMMtube	87565	4193
H2AFZ	GSE29611	HUVEC	100000	6525
H2AFZ	GSE29611	K562	85487	5890
H2AFZ	GSE29611	monocytes-CD14+	43629	2366
H2AFZ	GSE29611	NH-A	63450	4061
H2AFZ	GSE29611	NHDF-Ad	57622	3699
H2AFZ	GSE29611	NHEK	100000	5332
H2AFZ	GSE29611	NHLF	100000	6031
H2AFZ	GSE29611	osteobl	100000	4958
H2AFZ	GSE30254	NB4	50064	4046
H2AFZ	GSE31204	Blymphocytes	4145	173
H2AFZ	GSE31621	monocytes	91455	5556
H2AFZ	GSE35954	MCF7	5747	595
H2AFZ	GSE36114	H1	104	0
H2AFZ	GSE42374	A549-3D	184	7
H2AFZ	GSE46217	CD14-T11	55980	3988
H2AFZ	GSE46217	CD14-T21	19178	1433
H2AFZ	GSE46217	CD14-T22	31225	2233
H2AFZ	GSE46217	CD14-T31	43448	3245
H2AFZ	GSE46217	CD14-T32	21738	1583
H2AFZ	GSE13308	HeLaS3	51718	3447
H2AFZ	GSE13308	HeLaS3	25712	10127
H2AFZ	GSE19568	T24	47285	3342
H2AFZ	GSE31621	monocytes	100000	5492
H2AFZ	GSE27823	LNCaP	1844	101
H2AFZ	GSE27823	LNCaP	421	21
H3.1	GSE31794	HeLaS3	786	9
H3.1	GSE64652	HeLaS3	112	0
H3.3	GSE13308	HeLaS3	18525	8527
H3.3	GSE31794	HeLaS3	83	0
H3.3	GSE45023	HeLaS3	71192	895
H3.3	GSE48423	U2OS	9839	53
H3.3	GSE51672	HeLaS3	301	2
H3.3	GSE64652	HeLaS3	5313	32
H3.3	GSE56307	IMR90	20623	519
H3.3	GSE56307	IMR90	30068	433
HBP1	GSE49402	Lovo	3871	458
HCFC1	GSE36620	H293T	2407	165
HCFC1	GSE31477	HeLaS3	26585	5922
HCFC1	GSE31477	K562	32145	10031
HCFC1	GSE31417	HeLaS3	6138	599
HCFC1	GSE31417	HeLaS3	4919	420
HDAC1	GSE86450	MM1S	60662	7980
HDAC1	GSE32509	K562	32560	2123
HDAC1	GSE46044	ME-1	35309	3091
HDAC1	GSE60792	Erythroid-progenitors	13287	765
HDAC1	GSE76464	Kasumi1	47285	6220
HDAC1	GSE28950	VCaP	13310	365
HDAC1	GSE28950	VCaP	12084	323
HDAC2	GSE86450	MM1S	46124	5761
HDAC2	GSE32509	H1	29699	3263
HDAC2	GSE32509	K562	14634	1195
HDAC2	GSE60792	Erythroid-progenitors	15088	854
HDAC2	GSE76464	Kasumi1	64639	10165
HDAC2	GSE32465	HepG2	69420	9820
HDAC2	GSE32465	H1	53407	9389
HDAC2	GSE32465	K562	32487	4271
HDAC2	GSE32465	MCF7	77945	12941
HDAC2	GSE28950	VCaP	22868	671
HDAC2	GSE28950	VCaP	14355	480
HDAC3	GSE86450	MM1S	12406	1251
HDAC3	GSE28950	VCaP	13294	114
HDAC3	GSE28950	VCaP	11059	122
HDAC4	GSE86450	MM1S	13496	1800
HDAC6	GSE32509	H1	635	21
HDAC6	GSE32509	K562	3135	184
HDAC8	GSE31363	K562	4195	1002
HECTD1	GSE62222	MCF7	700	33
HECTD1	GSE62222	MCF7	1304	79
HES1	GSE49402	Lovo	2940	114
HES2	GSE49402	Lovo	73	0
HES4	GSE49402	Lovo	1572	126
HESX1	GSE51142	Lovo	65	0
HEXIM1	GSE57431	A375	40139	9814
HEXIM1	GSE72622	HCT116	88578	3212
HEXIM1	GSE57431	A375	7893	2616
HEY1	GSE32465	K562	33939	1878
HEY1	GSE32465	HepG2	43267	2312
HEYL	GSE51142	Lovo	3385	310
HHEX	GSE51142	Lovo	942	76
HIF1A	GSE59935	T47D	100000	12628
HIF1A	GSE69100	U2OS	6016	497
HIF1A	GSE76770	H1299	235	9
HIF1A	GSE43109	macrophage	2915	146
HIF1A	GSE43109	macrophage	1055	33
HIF1A	GSE43109	macrophage	616	6
HIF1A	GSE43109	macrophage	588	10
HIF1A	GSE67237	786-O	22464	191
HIF1A	GSE67237	786-O	6644	264
HIF1A	GSE39089	HUVEC	2350	122
HIF1A	GSE39089	HUVEC	448	17
HIF1A	GSE85096	U2OS	73126	4232
HIF1A	GSE67237	786-O	2391	136
HIF1A	GSE85096	U2OS	12194	260
HIF1A	GSE67237	786-O	23726	464
HIF1A	GSE85096	U2OS	18086	839
HIF1A	GSE85096	U2OS	644	12
HINFP	GSE49402	Lovo	12875	3040
HIRA	GSE56307	IMR90	11211	412
HIRA	GSE56307	IMR90	6226	52
HIRA	GSE56307	IMR90	13275	188
HIRA	GSE56307	IMR90	13655	156
HIVEP1	GSE49402	Lovo	149	5
HIVEP3	GSE51142	Lovo	100	0
HKR1	GSE78099	HEK293T	450	30
HMBOX1	GSE46237	HeLaS3	2171	61
HMBOX1	GSE46237	WI-38	761	25
HMGB2	GSE85057	IMR90	160	0
HMGB2	GSE85057	IMR90	212	1
HMGN1	GSE25674	CD4+T	9194	2083
HMGN3	GSE31477	K562	28093	3565
HNF1A	GSE51142	Lovo	160	1
HNF1A	GSE67740	Caco2	3928	22
HNF1B	GSE64557	CAPAN1	21413	240
HNF4A	GSE31477	HepG2	41285	4617
HNF4A	GSE51290	LoVo	9322	248
HNF4A	GSE51234	GP5d	11438	301
HNF4A	GSE51290	LoVo	1032	20
HNF4A	GSE32465	HepG2	63429	4914
HNF4A	GSE18989	HepG2	8695	210
HNF4A	GSE23436	Caco2	43954	2146
HNF4A	GSE62890	HCT116	4307	241
HNF4A	GSE62890	HCT116	4467	345
HNF4A	GSE62890	HCT116	33350	1684
HNF4A	GSE62890	HCT116	4044	266
HNF4A	GSE18989	HepG2	12535	322
HNF4A	GSE23436	Caco2	17650	723
HNF4G	GSE18989	HepG2	184	2
HNF4G	GSE32465	HepG2	50090	3850
HNRNPL	GSE33887	HeLaS3	361	3
HNRNPL	GSE33887	HeLaS3	194	5
HOXA1	GSE49402	Lovo	9004	815
HOXA10	GSE49402	Lovo	773	64
HOXA11	GSE51142	Lovo	101	0
HOXA13	GSE49402	Lovo	3944	177
HOXA2	GSE49402	Lovo	3834	26
HOXA4	GSE51142	Lovo	32578	5444
HOXA5	GSE51142	Lovo	2513	125
HOXA6	GSE51142	Lovo	23175	1581
HOXA7	GSE49402	Lovo	174	11
HOXA9	GSE38339	SEM	3456	106
HOXB1	GSE51142	Lovo	77	0
HOXB13	GSE56288	LNCaP	36482	794
HOXB2	GSE51142	Lovo	100	0
HOXB4	GSE51142	Lovo	792	46
HOXB5	GSE51142	Lovo	79	0
HOXB6	GSE51142	Lovo	854	38
HOXB7	GSE47164	BT-474	9807	182
HOXC11	GSE54027	LY2	171	0
HOXC11	GSE54027	LY2	173	0
HOXC13	GSE51142	Lovo	236	5
HOXC6	GSE49402	Lovo	1250	94
HOXC8	GSE51142	Lovo	2240	183
HOXC9	GSE34419	BE-2C	45578	2797
HOXD1	GSE51142	Lovo	80	0
HOXD11	GSE51142	Lovo	72	0
HOXD13	GSE51142	Lovo	78	0
HOXD4	GSE51142	Lovo	66	0
HOXD9	GSE51142	Lovo	74	0
HSF1	GSE31477	HepG2	7148	999
HSF1	GSE24326	MSC-derived-adipocytes	280	17
HSF1	GSE38901	BPE	191	0
HSF1	GSE38901	BPLER	884	68
HSF1	GSE38901	Breast-Tumor-1	458	17
HSF1	GSE38901	Breast-Tumor-2	1939	96
HSF1	GSE38901	BT20	2148	170
HSF1	GSE38901	colon-Tumor-1	819	37
HSF1	GSE38901	colon-Tumor-2	254	13
HSF1	GSE38901	HCT15	446	41
HSF1	GSE38901	HME	138	0
HSF1	GSE38901	HMLER	174	2
HSF1	GSE38901	HT29	394	31
HSF1	GSE38901	MCF10A	439	18
HSF1	GSE38901	MCF7	964	124
HSF1	GSE38901	NCI1703	266	15
HSF1	GSE38901	NCIH441	1018	77
HSF1	GSE38901	NCIH838	17362	2658
HSF1	GSE38901	SKBR3	2607	231
HSF1	GSE38901	SW620	431	47
HSF1	GSE38901	ZR751	956	106
HSF1	GSE43579	K562	1245	97
HSF1	GSE38901	BPE	2644	176
HSF1	GSE38901	HME	2484	149
HSF1	GSE38901	MCF10A	3409	191
HSF1	GSE57398	HCT116	607	93
HSF1	GSE43579	K562	122	0
HSF1	GSE57398	HCT116	269	30
HSF1	GSE60984	U2OS	16153	880
HSF1	GSE60984	U2OS	22448	1105
HSF1	GSE45852	MCF7	321	26
HSF1	GSE45852	MCF7	619	75
HSF1	GSE63589	451Lu	100000	4931
HSF1	GSE57398	HCT116	345	34
HSF1	GSE57398	HCT116	217	18
HSF1	GSE45852	MCF7	530	78
HSF1	GSE45852	MCF7	276	30
HSF1	GSE63589	451Lu	23667	1579
HSF1	GSE57398	HCT116	671	94
HSF1	GSE57398	HCT116	204	19
HSF2	GSE43579	K562	826	74
HSF2	GSE43579	K562	182	1
HSF4	GSE49402	Lovo	115	1
ICE1	GSE47938	HCT116	626	94
ICE2	GSE47938	HCT116	2818	1238
ID2	GSE51142	Lovo	140	6
ID3	GSE51142	Lovo	811	63
ID4	GSE51142	Lovo	60	0
IKZF1	GSE31477	GM12878	25882	545
IKZF1	GSE26014	HSPC	460	64
IKZF1	GSE26014	HSPC	322	52
IKZF5	GSE51142	Lovo	58	0
ING2	GSE47190	RKO	100000	3729
ING5	GSE47190	RKO	100000	3995
INO80	GSE44309	CD4+T	262	1
INO80	GSE72690	LNCaP	138	1
INO80	GSE82332	SK-MEL-147	304	6
INTS11	GSE40632	HeLaS3	1512	56
INTS11	GSE40632	HeLaS3	7013	328
INTS11	GSE60584	HeLaS3	24238	2896
INTS13	GSE60584	HeLaS3	34191	4601
INTS3	GSE60584	HeLaS3	68068	6336
IRF1	GSE64557	CAPAN1	35796	659
IRF1	GSE31477	K562	6590	1489
IRF1	GSE31477	K562	37763	7904
IRF1	GSE31477	K562	36995	7504
IRF1	GSE31477	K562	29022	6857
IRF1	GSE43036	CD14+monocytes	882	35
IRF1	GSE43036	CD14+monocytes	35199	1356
IRF1	GSE43036	CD14+monocytes	17736	506
IRF1	GSE43036	CD14+monocytes	16127	420
IRF2	GSE70660	adult-CD34+HSPC	1224	33
IRF2	GSE36985	ProEs	6170	445
IRF3	GSE31477	GM12878	3035	333
IRF3	GSE31477	HeLaS3	5889	1073
IRF3	GSE31477	HepG2	1114	58
IRF4	GSE56857	H929	26768	4135
IRF4	GSE56857	OCI-LY10	11649	373
IRF4	GSE56857	OCI-LY3	3500	70
IRF4	GSE32465	GM12878	59660	11430
IRF4	GSE56857	OCI-LY3	12220	379
IRF4	GSE56857	OCI-LY3	13275	150
IRF5	GSE38567	PBMC	16	0
IRF5	GSE38567	PBMC	113	0
IRF5	GSE38567	PBMC	42	0
IRF5	GSE38567	PBMC	153	0
IRF5	GSE38567	PBMC	100	0
IRF5	GSE38567	PBMC	86	0
IRF8	GSE51142	Lovo	46	0
IRX2	GSE51142	Lovo	67	0
IRX3	GSE49402	Lovo	77	0
ISL1	GSE49402	Lovo	1500	59
ISL2	GSE51142	Lovo	60	0
JARID2	GSE48515	MRC-iPS-25	17974	2929
JARID2	GSE48516	AM-iPS-6	14952	729
JARID2	GSE48516	AM-iPS-8	813	4
JARID2	GSE48516	Edom-iPS-2	6193	319
JARID2	GSE48516	MRC5-iPS-25	2898	22
JARID2	GSE48516	UtE-iPS-11	2455	52
JARID2	GSE48516	UtE-iPS-4	5131	84
JARID2	GSE48516	UtE-iPS-6	7515	438
JARID2	GSE48516	UtE-iPS-7	6955	648
JARID2	GSE48515	MRC-iPS-25	34629	5575
JDP2	GSE49402	Lovo	2152	99
JMJD1C	GSE63484	HL60	65381	6655
JMJD1C	GSE63484	Kasumi-1	27069	3167
JMJD1C	GSE63484	NB4	58615	10091
JMJD1C	GSE63484	THP1	30607	681
JMJD2A	GSE32509	H1	35509	2073
JMJD2A	GSE29611	unknown	35510	2073
JMJD3	GSE56694	CUTLL1	29941	2731
JMJD6	GSE51633	HEK293T	14058	11317
JMJD6	GSE51633	HeLaS3	6635	5652
JMJD6	GSE74520	3565-culture	13062	4556
JMJD6	GSE74520	3565-IC	23980	713
JMJD6	GSE74520	IN528-culture	27586	11879
JMJD6	GSE74520	IN528-vivo	9049	6362
JUN	GSE26831	MCF7	255	32
JUN	GSE26831	MCF7	507	183
JUN	GSE19545	K562	45570	8158
JUN	GSE61369	coronary-artery-smooth-muscle	86831	969
JUN	GSE31477	K562	31346	7109
JUN	GSE31477	K562	12335	1048
JUN	GSE31477	K562	21247	2220
JUN	GSE31477	K562	14735	1143
JUN	GSE31477	H1	8129	2097
JUN	GSE31477	HeLaS3	37211	2396
JUN	GSE31477	HepG2	38116	752
JUN	GSE31477	K562	46285	8251
JUN	GSE31477	HUVEC	52050	1512
JUN	GSE31477	K562	45577	8159
JUN	GSE66081	MDA-MB-231	70574	2680
JUN	GSE66081	MDA-MB-231	59678	2397
JUNB	GSE31363	K562	29275	3007
JUNB	GSE63080	neonatal-keratincoytes	697	15
JUND	GSE82295	hFOB	86	0
JUND	GSE82295	hFOB	222	6
JUND	GSE32465	A549	48187	7622
JUND	GSE31363	K562	100000	14947
JUND	GSE29808	PC3	7929	165
JUND	GSE30399	GM12878	9220	307
JUND	GSE59021	DU145	1225	17
JUND	GSE61369	coronary-artery-smooth-muscle	100000	899
JUND	GSE31477	GM12878	15721	1644
JUND	GSE31477	H1	52082	14426
JUND	GSE31477	HeLaS3	68337	9760
JUND	GSE31477	HepG2	100000	5657
JUND	GSE31477	K562	93588	15328
JUND	GSE31477	SKNSH	73505	5479
JUND	GSE32465	HepG2	66490	9117
JUND	GSE51234	GP5d	4160	117
JUND	GSE31477	GM12878	9219	307
JUND	GSE32465	H1	54144	9179
JUND	GSE32465	HCT116	70800	13401
JUND	GSE32465	MCF7	28609	1670
JUND	GSE32465	SKNSH	80313	4475
JUND	GSE32465	T47D	22182	1380
KAT2A	GSE63763	BGC823	164	0
KAT2A	GSE63763	BGC823	141	0
KAT2B	GSE32509	K562	1132	435
KAT2B	GSE29611	unknown	1121	434
KAT7	GSE33007	RKO	21060	735
KCMF1	GSE51142	Lovo	82	0
KDM1A	GSE71739	SKNO1	1383	66
KDM1A	GSE71739	Kasumi1	33627	1747
KDM1A	GSE32509	K562	17994	451
KDM1A	GSE45441	HeLaS3	1779	166
KDM1A	GSE57702	epidermal-keratinocytes	14375	454
KDM1A	GSE71739	SKNO1	18697	753
KDM1A	GSE71739	Kasumi1	30966	1662
KDM1A	GSE29611	unknown	17930	450
KDM1A	GSE71739	SKNO1	15065	472
KDM1A	GSE71739	Kasumi1	32536	1385
KDM1A	GSE58258	SH-SY5Y	193	0
KDM1A	GSE58258	SH-SY5Y	190	0
KDM1A	GSE58258	SH-SY5Y	4932	449
KDM1A	GSE58258	SH-SY5Y	201	0
KDM1A	GSE58258	SH-SY5Y	9288	893
KDM1A	GSE58258	SH-SY5Y	30394	2153
KDM1A	GSE58258	SH-SY5Y	6734	605
KDM2B	GSE70624	DND41	6475	315
KDM2B	GSE70624	HPB-ALL	151	0
KDM2B	GSE70624	jurkat	5408	334
KDM2B	GSE70624	K562	111	0
KDM2B	GSE70624	REH	113	0
KDM2B	GSE70624	SIL-ALL	136	0
KDM2B	GSE70624	SUP-B15	98	0
KDM2B	GSE81623	OCI-LY1	100000	10383
KDM3A	GSE62309	Jurkat	1075	242
KDM3A	GSE62309	Jurkat	1795	429
KDM3A	GSE62309	Jurkat	4026	1084
KDM4C	GSE66601	OECM1	74	0
KDM4C	GSE66601	OECM1	90	0
KDM4C	GSE53938	unknown	24053	931
KDM4C	GSE53938	unknown	277	0
KDM5A	GSE80593	T47D	4816	359
KDM5A	GSE32509	H1	3588	549
KDM5A	GSE80593	T47D	6318	553
KDM5B	GSE32509	H1	497	14
KDM5B	GSE32509	K562	33265	1691
KDM5B	GSE46055	HCC2157	81017	15893
KDM5B	GSE46055	MDA-MB-231	78135	17229
KDM5B	GSE46055	SUM159	32032	12496
KDM5B	GSE46055	T47D	100000	18820
KDM5B	GSE46055	MCF7	93070	14411
KDM5B	GSE46055	SUM185	29923	9523
KDM5B	GSE46055	MCF7	74985	11914
KDM5B	GSE46055	SUM185	78918	9953
KDM5B	GSE46055	MCF7	79678	16245
KDM5C	GSE32509	H1	250	1
KDM5C	GSE32509	K562	3120	155
KDM5C	GSE73267	Caki-1	2737	95
KDM5C	GSE73267	Caki-1	1863	66
KDM5C	GSE71323	ZR-75-30	95	2
KDM5C	GSE71323	ZR-75-30	15553	634
KDM5C	GSE71323	ZR-75-30	37	0
KDM5C	GSE71323	ZR-75-30	3818	146
KDM5D	GSE82260	DU145	7362	275
KDM5D	GSE82260	DU145	28674	1100
KDM6B	GSE55912	BJ	41749	3463
KDM6B	GSE55912	BJ	7827	318
KLF1	GSE76494	HEK293	19025	1390
KLF10	GSE49402	Lovo	983	63
KLF11	GSE59703	hMADS-brite	66734	5026
KLF11	GSE59703	hMADS-white	67042	5555
KLF12	GSE76494	HEK293	6892	849
KLF13	GSE51142	Lovo	80	0
KLF15	GSE51142	Lovo	369	25
KLF15	GSE76494	HEK293	2018	115
KLF15	GSE76494	HEK293	22839	1614
KLF15	GSE76494	HEK293	7271	487
KLF3	GSE49402	Lovo	6448	263
KLF4	GSE17917	H1	3	0
KLF4	GSE41561	MCF7	5356	392
KLF4	GSE57702	epidermal-keratinocytes	32725	2920
KLF4	GSE64557	CAPAN1	30696	1199
KLF4	GSE36570	BJ	78895	2177
KLF5	GSE51290	LoVo	1978	92
KLF5	GSE51705	AGS	2203	75
KLF5	GSE51705	KATOIII	29902	2577
KLF5	GSE51705	YCC3	4943	223
KLF5	GSE64557	CAPAN1	33972	1726
KLF5	GSE51234	GP5d	10666	482
KLF5	GSE51290	LoVo	179	2
KLF6	GSE51142	Lovo	1381	96
KLF6	GSE64557	CAPAN1	16318	863
KLF7	GSE76494	HEK293	314	43
KLF9	GSE62211	GBM1A	67897	7081
KLF9	GSE62211	GBM1B	2575	268
KMT2A	GSE74812	SEM	20504	752
KMT2A	GSE54344	CD34+cells	138	0
KMT2A	GSE73528	MV4-11	100000	6223
KMT2A	GSE73528	MV4-11	12194	919
KMT2B	GSE51176	HCT116	20389	3336
KMT2D	GSE67314	OCI-LY7	40921	9029
KMT2D	GSE67494	CB4	7587	409
KMT2D	GSE67494	CB5	3693	255
L3MBTL2	GSE28162	K562	1802	123
LARP7	GSE72622	HCT116	62199	1458
LCOR	GSE53495	HEK293TRex	85	0
LCOR	GSE53495	HEK293TRex	73	0
LDB1	GSE52637	erythroid-progenitor	22538	929
LEF1	GSE72948	RL95-2	90	0
LEF1	GSE72948	RL95-2	3189	292
LEF1	GSE72948	RL95-2	4576	437
LEF1	GSE72948	RL95-2	144	0
LEF1	GSE64758	H1	1354	38
LEF1	GSE64758	H1	11865	394
LEO1	GSE62171	THP1	5770	875
LHX2	GSE60024	RPE	15458	108
LHX3	GSE49402	Lovo	124	3
LHX4	GSE51142	Lovo	171	0
LHX5	GSE51142	Lovo	204	0
LHX6	GSE51142	Lovo	172	0
LIN9	GSE27030	HeLaS3	6007	256
LMNA	GSE57149	HeLaS3	1597	0
LMNA	GSE41757	forearm-skin	345	47
LMNA	GSE41757	forearm-skin	4063	990
LMNA	GSE41757	forearm-skin	142	0
LMNA	GSE41757	forearm-skin	214	0
LMNA	GSE57149	HeLaS3	97	0
LMNB1	GSE49341	IMR90	14299	1947
LMNB1	GSE57149	HeLaS3	90	0
LMNB1	GSE53331	IMR90	100000	3199
LMNB1	GSE49341	IMR90	1086	120
LMNB1	GSE63440	IMR90	218	28
LMNB1	GSE63440	IMR90	195	40
LMO2	GSE43834	Kasumi-1	5118	94
LMO2	GSE33850	CCRF-CEM	7994	219
LMO2	GSE45144	CD34+cells	1095	65
LMO2	GSE60477	TSU-1621-MT	27665	236
LMTK3	GSE70385	MCF7	14971	78
LMTK3	GSE70385	MDA-MB-231	1365	18
LMX1B	GSE49402	Lovo	173	1
LRWD1	GSE20303	HeLaS3	190	50
LYL1	GSE45144	CD34+cells	2369	34
LYL1	GSE60477	TSU-1621-MT	8943	59
LYL1	GSE63484	HL60	10897	53
LYL1	GSE63484	Kasumi-1	9909	191
LYL1	GSE63484	NB4	7363	66
LYL1	GSE63484	THP1	4448	31
LYL1	GSE76464	Kasumi1	37935	1426
MAF	GSE52953	epidermal-keratinocytes	2562	90
MAF	GSE72266	Th1	9329	615
MAF	GSE72266	Th1	31952	2968
MAF	GSE72266	Th2	24170	1512
MAFB	GSE52953	epidermal-keratinocytes	4025	158
MAFF	GSE31477	HepG2	100000	3921
MAFF	GSE31477	K562	54221	3101
MAFG	GSE51142	Lovo	1338	20
MAFK	GSE31477	GM12878	14368	1927
MAFK	GSE31477	H1	27828	3813
MAFK	GSE31477	HeLaS3	53922	8202
MAFK	GSE31477	IMR90	100000	5321
MAFK	GSE31477	K562	60502	7821
MAFK	GSE31477	HepG2	100000	1559
MAFK	GSE31477	HepG2	100000	2525
MAP1LC3A	GSE63440	IMR90	131	0
MAP1LC3A	GSE63440	IMR90	133	0
MAP2K1	GSE65323	HeLaS3	151	1
MAP2K1	GSE65323	HeLaS3	153	1
MAPK1	GSE65323	HeLaS3	516	12
MAPK1	GSE65323	HeLaS3	493	12
MAX	GSE36354	MM1S	13282	1258
MAX	GSE30399	GM12878	28134	5402
MAX	GSE36354	H128	63990	8373
MAX	GSE36354	H2171	94301	7438
MAX	GSE36354	U87	100000	8028
MAX	GSE31477	GM12878	33510	6937
MAX	GSE31477	A549	24517	4945
MAX	GSE31477	HeLaS3	62301	10906
MAX	GSE31477	HepG2	26255	3087
MAX	GSE31477	K562	71173	11986
MAX	GSE31477	HeLaS3	58323	10727
MAX	GSE31477	HUVEC	36661	5003
MAX	GSE31477	K562	17119	1957
MAX	GSE31477	NB4	100000	15616
MAX	GSE36354	P493-6	45546	11280
MAX	GSE36354	P493-6	43383	9726
MAX	GSE36354	P493-6	52713	11390
MAX	GSE31477	H1	26951	4380
MAX	GSE32465	K562	100000	12340
MAX	GSE32465	A549	63882	11233
MAX	GSE32465	ECC1	74168	10146
MAX	GSE32465	H1	100000	13631
MAX	GSE32465	HCT116	75510	16063
MAX	GSE32465	HepG2	93558	14243
MAX	GSE32465	MCF7	89439	14409
MAX	GSE32465	SKNSH	91982	13088
MAZ	GSE76494	HEK293	34148	4253
MAZ	GSE31477	GM12878	42625	11160
MAZ	GSE31477	HeLaS3	41320	10528
MAZ	GSE31477	HepG2	25641	5890
MAZ	GSE31477	IMR90	53950	10375
MAZ	GSE31477	K562	71705	17168
MBD2	GSE41006	HeLaS3	15605	268
MBD2	GSE63233	HMEC	254	0
MBD2	GSE38937	NCCIT	22131	40
MBD2	GSE38937	NCCIT	100000	133
MBD3	GSE41006	HeLaS3	1594	98
MBD3	GSE76116	MDA-MB-231	30432	3434
MBD3	GSE79834	HeLaS3	311	22
MBD3	GSE79834	HeLaS3	59917	2993
MBD4	GSE32465	HepG2	47747	10578
MECP2	GSE47677	HCT116	37323	11370
MECP2	GSE47677	IMR90	8252	1418
MECP2	GSE47677	IMR90	54354	11064
MED1	GSE39277	LS180	1143	36
MED1	GSE65138	MOLM14	17314	1584
MED1	GSE36354	MM1S	6747	752
MED1	GSE60270	MCF7	564	21
MED1	GSE36354	H2171	46730	4174
MED1	GSE36354	U87	63199	4208
MED1	GSE42355	MM1S	45852	8499
MED1	GSE59703	hMADS-brite	69962	1658
MED1	GSE59703	hMADS-white	55749	1699
MED1	GSE60026	Skeletal-myoblast	44813	2468
MED1	GSE82332	SK-MEL-147	265	0
MED1	GSE36354	P493-6	14011	1750
MED1	GSE36354	P493-6	3963	388
MED1	GSE36354	P493-6	2691	357
MED1	GSE64233	SGBS	53548	2286
MED1	GSE39277	LS180	765	26
MED1	GSE60270	MCF7	24	0
MED1	GSE64233	SGBS	80717	2978
MED1	GSE68388	HUCCT1	39262	3223
MED1	GSE69646	naive	13843	705
MED1	GSE69646	primed	8169	773
MED1	GSE69646	naive	3323	115
MED1	GSE69646	primed	7930	766
MED1	GSE68388	HUCCT1	23073	1670
MED12	GSE49402	Lovo	30123	4382
MED12	GSE47027	MCF7	1011	10
MED12	GSE75914	hematopoietis-stem-and-progenitor-cells	18357	3030
MED12	GSE75914	hematopoietis-stem-and-progenitor-cells	9497	393
MED12	GSE75914	hematopoietis-stem-and-progenitor-cells	26201	2505
MED12	GSE27823	LNCaP	199	10
MED12	GSE27823	LNCaP	383	39
MED26	GSE73742	U2OS	13644	743
MEF2A	GSE32465	GM12878	51889	7423
MEF2A	GSE32465	K562	16332	2754
MEF2A	GSE32465	SKNSH	26369	1654
MEF2B	GSE69558	DOHH2	6089	148
MEF2B	GSE69558	OCI-LY-7	519	4
MEF2B	GSE67450	HEK293A	17581	378
MEF2B	GSE67450	HEK293A	41213	931
MEF2B	GSE69558	DB	2089	42
MEF2B	GSE69558	DB	3764	82
MEF2C	GSE32465	GM12878	28919	4433
MEF2D	GSE49402	Lovo	219	3
MEIS1	GSE38339	SEM	14021	584
MEIS1	GSE26014	HSPC	1398	27
MEIS1	GSE26014	HSPC	247	4
MEIS1	GSE26014	HSPC	1617	37
MEIS2	GSE49402	Lovo	254	4
MEIS3	GSE49402	Lovo	1354	9
MEL18	GSE55605	foreskin	33297	4539
MEL18	GSE55605	foreskin	17988	1822
MEOX2	GSE51142	Lovo	57	0
MGEA5	GSE86154	BJAB	36106	5914
MITF	GSE50681	primary-melanocytes	26588	1796
MITF	GSE50681	COLO829	3987	154
MITF	GSE60024	RPE	3405	135
MITF	GSE60663	MM011	158	8
MITF	GSE60663	MM031	666	46
MITF	GSE61965	501Mel-Cl8	100000	1563
MITF	GSE50681	primary-melanocytes	6837	375
MITF	GSE50681	COLO829	38636	2334
MIXL1	GSE51142	Lovo	136	0
MLLT1	GSE74812	SEM	900	27
MLLT3	GSE54344	CD34+cells	230	2
MLLT3	GSE68332	NPCs	111	0
MNT	GSE49402	Lovo	13635	965
MRE11	GSE63202	LNCaP	8912	3261
MRE11	GSE63202	LNCaP	15446	4956
MSC	GSE51142	Lovo	137	0
MSX1	GSE49402	Lovo	1557	44
MSX2	GSE49402	Lovo	85	2
MTA3	GSE32465	GM12878	79563	10524
MTF1	GSE51142	Lovo	95	0
MXD1	GSE49402	Lovo	1464	125
MXD3	GSE51142	Lovo	4711	403
MXI1	GSE31477	HepG2	49543	10689
MXI1	GSE31477	GM12878	39817	7251
MXI1	GSE31477	H1	25170	7157
MXI1	GSE31477	HeLaS3	33322	4708
MXI1	GSE31477	IMR90	40639	4615
MXI1	GSE31477	K562	15235	1757
MXI1	GSE31477	SKNSH	78119	11870
MYB	GSE59657	Jurkat	58642	5477
MYB	GSE72266	Th1	10856	448
MYB	GSE72266	Th1	31476	1640
MYB	GSE72266	Th2	7579	238
MYBL1	GSE51142	Lovo	75	0
MYBL2	GSE27030	HeLaS3	1903	94
MYBL2	GSE62425	HMEC	682	35
MYBL2	GSE32465	HepG2	63085	11750
MYC	GSE59223	Ls174T	2941	310
MYC	GSE36354	MM1S	43807	6934
MYC	GSE59223	Ls174T	867	100
MYC	GSE78064	HCT116	30298	4679
MYC	GSE78064	HCT116	22255	3329
MYC	GSE17917	H1	92	12
MYC	GSE30399	GM12878	27539	2253
MYC	GSE36354	H128	17618	2473
MYC	GSE36354	H2171	86423	7926
MYC	GSE36354	U87	28177	2089
MYC	GSE51290	LoVo	6555	379
MYC	GSE31477	K562	22162	4842
MYC	GSE31477	K562	27720	5902
MYC	GSE31477	K562	73947	15601
MYC	GSE31477	K562	45290	9984
MYC	GSE31477	A549	19735	4614
MYC	GSE31477	H1	20065	6558
MYC	GSE31477	K562	58873	11920
MYC	GSE51234	GP5d	17780	1262
MYC	GSE31477	HeLaS3	49722	10477
MYC	GSE31477	K562	27895	5436
MYC	GSE31477	NB4	75821	15014
MYC	GSE51290	LoVo	576	27
MYC	GSE36354	P493-6	5557	678
MYC	GSE36354	P493-6	16097	1854
MYC	GSE36354	P493-6	24651	3730
MYC	GSE31477	MCF10A-Er-Src	73097	6492
MYC	GSE45201	MDA-MB-453	98393	9342
MYC	GSE31477	MCF10A-Er-Src	76764	6773
MYC	GSE36570	BJ	60512	5705
MYC	GSE36570	BJ	11490	1272
MYCN	GSE72640	SK-N-BE2-C	330	22
MYF6	GSE51142	Lovo	169	0
MYH11	GSE46044	ME-1	11958	650
MYH11	GSE46044	ME-1	17864	1137
MYNN	GSE76494	HEK293	2098	84
MYOD	GSE50413	myotube	1	0
MZF1	GSE49402	Lovo	529	48
MZF1	GSE76494	HEK293	1166	70
NANOG	GSE20650	H1	77691	5377
NANOG	GSE18292	H1	21854	812
NANOG	GSE18292	H1	25071	987
NANOG	GSE73725	H9	9714	88
NANOG	GSE74799	LNCaP	677	3
NANOG	GSE32465	H1	43192	8042
NANOG	GSE74799	LNCaP	927	18
NANOG	GSE74799	LNCaP	18773	367
NANOG	GSE74799	LNCaP	1053	5
NANOG	GSE74799	LNCaP	17951	300
NCAPG	GSE62222	MCF7	4030	66
NCAPG	GSE62222	MCF7	364	1
NCAPH	GSE62222	MCF7	300	20
NCAPH	GSE62222	MCF7	169	7
NCOA1	GSE39277	LS180	870	20
NCOA1	GSE51142	Lovo	189	5
NCOA1	GSE39277	LS180	1107	25
NCOA1	GSE28987	LY2	31963	9736
NCOA1	GSE28987	LY2	10681	2305
NCOR1	GSE39277	LS180	5330	238
NCOR1	GSE29282	OCI-LY1	13405	1091
NCOR1	GSE32509	K562	773	14
NCOR1	GSE62847	Kasumi1	24516	1667
NCOR1	GSE29611	unknown	763	14
NCOR1	GSE35197	HEK293T	10216	1488
NCOR1	GSE35197	HEK293T	1955	214
NCOR1	GSE39277	LS180	4742	247
NCOR2	GSE39277	LS180	1837	75
NCOR2	GSE29282	OCI-LY1	9007	400
NCOR2	GSE43350	Germinal-center-B-cells	30395	2658
NCOR2	GSE39277	LS180	1258	65
NELFA	GSE68401	HeLaS3	13302	744
NELFA	GSE68401	HeLaS3	12589	714
NELFE	GSE60584	HeLaS3	37014	3831
NELFE	GSE31477	K562	1942	109
NEUROD1	GSE69394	H524	14438	665
NEUROD2	GSE51142	Lovo	89	0
NEUROG2	GSE75910	MRC-5	20106	423
NEUROG2	GSE75910	MRC-5	42150	1247
NEUROG2	GSE75910	MRC-5	28208	664
NEUROG2	GSE75910	MRC-5	43211	1505
NEUROG2	GSE75910	MRC-5	64605	2644
NEUROG2	GSE75910	MRC-5	56531	1884
NEUROG2	GSE75910	MRC-5	20332	383
NEUROG2	GSE75910	MRC-5	38909	1068
NEUROG2	GSE75910	MRC-5	38958	998
NEUROG2	GSE75910	MRC-5	34312	1109
NEUROG2	GSE75910	MRC-5	56060	2235
NEUROG2	GSE75910	MRC-5	35865	1118
NEUROG3	GSE49402	Lovo	155	1
NFAT5	GSE49402	Lovo	8165	736
NFATC1	GSE32465	GM12878	59247	6929
NFATC3	GSE49402	Lovo	141	7
NFATC4	GSE49402	Lovo	61	0
NFE2	GSE70660	adult-CD34+HSPC	11925	483
NFE2	GSE36985	ProEs	515	3
NFE2	GSE70660	fetal-liver-CD34+HSPC	3266	187
NFE2	GSE36985	ProEs	39	1
NFE2	GSE59087	ProEs	60126	12268
NFE2	GSE31477	GM12878	2413	184
NFE2	GSE31477	K562	7721	269
NFE2L2	GSE49402	Lovo	4304	223
NFE2L2	GSE37589	GM12878	1	0
NFE2L2	GSE37589	GM12878	1	0
NFE2L2	GSE37589	GM12878	194	5
NFE2L2	GSE37589	GM12878	61	3
NFE2L2	GSE37589	GM12878	14	1
NFE2L2	GSE37589	GM12878	7	0
NFE2L2	GSE37589	GM12878	96	3
NFE2L2	GSE37589	GM12878	1	0
NFE2L3	GSE51142	Lovo	81	0
NFIB	GSE51142	Lovo	65	0
NFIC	GSE32465	ECC1	75586	7109
NFIC	GSE32465	GM12878	71245	6299
NFIC	GSE32465	HepG2	56268	9280
NFIC	GSE32465	SKNSH	94371	8916
NFIL3	GSE49402	Lovo	87	1
NFKB1	GSE51142	Lovo	98	0
NFKB1	GSE63736	L1236	32784	2099
NFKB1	GSE63736	L1236	45315	3571
NFKB2	GSE49402	Lovo	109	5
NFKB2	GSE63736	L1236	26234	1065
NFKB2	GSE63736	L1236	28265	1329
NFKBIA	GSE30082	unknown	433	2
NFYA	GSE26439	K562	22894	6081
NFYA	GSE31477	GM12878	3534	365
NFYA	GSE31477	HeLaS3	12268	2548
NFYA	GSE31477	K562	8389	402
NFYB	GSE26439	K562	14015	777
NFYB	GSE31477	GM12878	19331	631
NFYB	GSE31477	HeLaS3	12245	469
NFYB	GSE31477	K562	19703	657
NFYC	GSE51142	Lovo	9442	762
NHLH1	GSE51142	Lovo	159	0
NIPBL	GSE49402	Lovo	41898	6572
NIPBL	GSE38395	HLS554P	19521	2706
NIPBL	GSE51234	GP5d	18154	1617
NIPBL	GSE64758	H1	41709	4329
NIPBL	GSE62063	Ramos	44594	3465
NIPBL	GSE62063	Ramos	46774	2797
NIPBL	GSE64758	H1	71034	8510
NIPBL	GSE64758	H1	33331	2381
NIPBL	GSE64758	H1	45131	4656
NKX2.2	GSE49402	Lovo	4494	442
NKX2-1	GSE39998	H1819	11667	365
NKX2-1	GSE39998	H2087	10112	464
NKX2-1	GSE39998	H3122	837	9
NKX2-1	GSE39998	H3122	63302	5063
NKX2-5	GSE49402	Lovo	767	9
NKX2-8	GSE51142	Lovo	205	1
NKX3-1	GSE40269	LNCaP	72936	5077
NKX3-1	GSE28264	LNCaP	7156	73
NKX3-1	GSE28264	LNCaP	1873	19
NKX6-1	GSE51142	Lovo	106	0
NME2	GSE40300	A549	1888	8
NME2	GSE40300	A549	321	5
NME2	GSE40300	A549	284	1
NME2	GSE40300	A549	317	3
NOTCH1	GSE29600	CUTLL1	28209	5918
NOTCH1	GSE29600	G4A2	817	12
NOTCH1	GSE29600	T6E	600	22
NOTCH1	GSE63010	Hematopoietic-progenitor-cells	4251	419
NOTCH1	GSE51800	CUTLL1	17189	2775
NOTCH1	GSE51800	CUTLL1	19029	3054
NPAT	GSE51142	Lovo	17093	1771
NR1H2	GSE77039	HT29	41885	7098
NR1H2	GSE77039	HT29	68196	12584
NR1H3	GSE77039	HT29	78419	10598
NR1H3	GSE77039	HT29	824	22
NR1H3	GSE41629	adipocyte	1236	31
NR1H3	GSE28319	THP1	210	0
NR1H3	GSE28319	THP1	199	2
NR1H4	GSE57227	primary-human-hepatocytes	1140	19
NR1H4	GSE57227	primary-human-hepatocytes	2143	23
NR1I2	GSE51142	Lovo	89	1
NR2C2	GSE46237	HeLaS3	1443	101
NR2C2	GSE46237	WI-38	2607	186
NR2F1	GSE28874	neural-crest-cells-from-H9	11222	432
NR2F1	GSE70751	cranial-neural-crest	100000	7378
NR2F1	GSE70751	cranial-neural-crest	48199	2943
NR2F2	GSE41561	MCF7	64908	4287
NR2F2	GSE46237	HeLaS3	684	22
NR2F2	GSE46237	WI-38	6292	221
NR2F2	GSE52008	Endometrial-stromal-cells	50290	1934
NR2F2	GSE32465	HepG2	65719	11997
NR2F2	GSE32465	K562	64286	10945
NR2F2	GSE32465	MCF7	75155	6826
NR2F6	GSE51142	Lovo	152	0
NR3C1	GSE32465	A549	56323	3956
NR3C1	GSE32465	ECC1	37644	2863
NR3C1	GSE32465	A549	6550	368
NR3C1	GSE32465	A549	50293	3595
NR3C1	GSE32465	A549	22326	833
NR3C1	GSE32465	A549	1686	123
NR3C1	GSE32465	A549	45608	4661
NR3C1	GSE32465	ECC1	9613	1137
NR3C1	GSE31477	HepG2	1342	112
NR3C1	GSE72249	MCF7	47451	2512
NR3C1	GSE72249	T47D	5762	126
NR3C1	GSE72249	ZR-75-1	68235	2986
NR3C1	GSE72249	MCF7	5866	943
NR3C1	GSE72249	T47D	1810	35
NR3C1	GSE72249	ZR-75-1	23518	798
NR3C2	GSE69777	unknown	393	10
NR4A1	GSE31363	K562	2455	333
NR4A1	GSE79491	Kasumi-1	75640	11507
NR4A2	GSE51142	Lovo	146	0
NR5A1	GSE44220	NCI-H295R	1170	43
NR5A1	GSE44220	NCI-H295R	2333	67
NR5A1	GSE44220	NCI-H295R	6100	346
NR5A1	GSE44220	NCI-H295R	7471	359
NR5A2	GSE47027	MCF7	3169	117
NRF1	GSE59935	T47D	12174	1094
NRF1	GSE31477	GM12878	12382	2954
NRF1	GSE31477	HeLaS3	3639	413
NRF1	GSE31477	H1	6386	833
NRF1	GSE31477	HepG2	2706	267
NRF1	GSE31477	K562	5614	610
NRF1	GSE31477	SKNSH	20112	6846
NRF1	GSE67867	HCC1954	25955	2728
NRF1	GSE67867	HMEC	21055	1862
NRF1	GSE67867	HCC1954	21998	2318
NRF1	GSE67867	HMEC	23953	2155
NSD2	GSE32509	K562	3558	298
NSD2	GSE29611	unknown	3506	297
NUP98	GSE48996	HUES6	253	0
NUP98	GSE48996	Neural-progenitor-cells	255	1
NUP98	GSE48996	IMR90	287	0
NUP98	GSE48996	IMR90	252	0
OGT	GSE51673	HEK293TRex	26005	5505
OGT	GSE86154	BJAB	15130	1307
OGT	GSE36620	H293T	4119	385
OGT	GSE36620	H293T	4162	379
ORC1	GSE37583	HeLaS3	1408	85
OSR2	GSE76494	HEK293	23020	882
OTX2	GSE60024	RPE	13692	160
OTX2	GSE62193	mid-radial-glial	43	0
OTX2	GSE62193	neural-progenitor	2576	140
OVOL2	GSE51142	Lovo	3622	351
OVOL2	GSE72641	HCE-T	9	0
PAF1	GSE35774	A549	11789	418
PAF1	GSE35774	A549	8524	343
PAF1	GSE62171	THP1	1162	62
PALB2	GSE40591	MCF10A	852	33
PARP1	GSE53855	T47D-MTVL	153	0
PARP1	GSE53855	T47D-MTVL	173	0
PARP1	GSE53855	T47D-MTVL	134	0
PATZ1	GSE49402	Lovo	1136	40
PATZ1	GSE76494	HEK293	2604	357
PAX5	GSE44551	L428	37610	4002
PAX5	GSE44551	Namalwa	26245	2238
PAX5	GSE44551	Raji	24233	2714
PAX5	GSE69558	DOHH2	734	23
PAX5	GSE69558	OCI-LY-7	7899	316
PAX5	GSE32465	GM12878	57803	9673
PAX5	GSE32465	GM12891	24752	3603
PAX5	GSE32465	GM12892	30158	4315
PAX5	GSE32465	GM12878	60148	6914
PAX6	GSE60024	RPE	15988	493
PAX6	GSE87530	EndoC	5313	132
PAX6	GSE87530	EndoC	4085	84
PAX8	GSE79893	FT194	35	0
PAX8	GSE79893	FT246	39	0
PAX8	GSE79893	FT33	27	0
PAX8	GSE79893	JHOS4	41	0
PAX8	GSE79893	KURAMOCHI	38	0
PAX8	GSE79893	OVSAHO	29	0
PBX1	GSE59538	ICN12	63061	2079
PBX1	GSE37323	MCF7-LTED	5730	307
PBX2	GSE51142	Lovo	554	25
PBX3	GSE32465	GM12878	38883	3426
PBX3	GSE32465	A549	20635	2390
PBX3	GSE32465	SKNSH	100000	7328
PCGF1	GSE54580	K562	5088	374
PCGF1	GSE34774	293TREx	99	0
PCGF2	GSE34774	293TREx	132	0
PCGF4	GSE34774	293TREx	136	0
PCGF4	GSE34774	293TREx	4570	761
PCGF5	GSE34774	293TREx	106	1
PCGF6	GSE34774	293TREx	193	5
PDX1	GSE54471	CyT49	53549	5617
PDX1	GSE58685	hESCs-derived-pancreatic-lineage	12227	265
PGBD3	GSE37919	unknown	2788	453
PGR	GSE69539	endometrial-stromal-cells	14038	173
PHF2	GSE74865	N8-CTx	11445	282
PHF2	GSE74865	NAMEC8	14689	407
PHF20	GSE49402	Lovo	2549	192
PHF6	GSE45864	Jurkat	2055	244
PHF8	GSE20303	HeLaS3	28006	4525
PHF8	GSE32509	H1	21760	907
PHF8	GSE32509	K562	31509	1554
PHF8	GSE20673	SH-SY5Y	11300	466
PHF8	GSE20673	SH-SY5Y	5762	251
PIAS1	GSE66448	VCaP	33695	913
PIAS1	GSE66448	VCaP	29216	740
PIAS1	GSE83860	LNCaP	42742	1130
PIAS1	GSE83860	LNCaP	47960	1774
PIAS1	GSE83860	LNCaP	59615	2312
PIAS1	GSE83860	LNCaP	25641	397
[truncated: 1,440 more rows]

## Sheet: Table S5
Supplemental Table S5. Maximum overlap ratio for each factor with hscCTCF binding sites.
Factor	Number of factor peaks	Maximum overlap ratio with hscCTCF binding sites
RAD21	100000	0.9814
SMC1A	100000	0.9691
ZNF143	66285	0.9577
SMC3	83619	0.9493
KDM5B	100000	0.9016
YY1	82315	0.852
MAZ	71705	0.8224
MAX	75510	0.7695
MYC	73947	0.7474
SRF	58078	0.7408
RCOR1	100000	0.7388
JUND	93588	0.7343
CREB1	62557	0.7297
STAT3	49849	0.7276
BCLAF1	76230	0.7269
ATF2	58370	0.7254
TEAD4	99093	0.7158
STAT1	100000	0.7102
RFX5	63530	0.6983
SP1	73313	0.6838
FOXM1	66255	0.6828
CEBPB	66699	0.6779
GABPA	51261	0.6757
SIN3A	64573	0.6753
POU2F2	83338	0.6742
FOXP1	54833	0.6618
ATF1	65644	0.6451
RELA	85197	0.6281
ATF3	50454	0.6275
HDAC2	77945	0.6199
FOSL1	68956	0.6151
RUNX3	100000	0.6121
SMARCA4	63568	0.61
BHLHE40	63342	0.6097
HIF1A	100000	0.6049
SP4	38787	0.6035
NR1H2	68196	0.6028
VDR	51640	0.5911
NFE2	60126	0.5877
USF1	56033	0.5843
REST	71778	0.5824
CHD8	37898	0.5817
TRIM28	100000	0.5766
NR2F2	65719	0.5747
JMJD6	27586	0.5691
MXI1	78119	0.5686
ZNF263	89167	0.5653
MYBL2	63085	0.5629
BCOR	68881	0.5572
FOXA1	100000	0.5539
EGR1	47860	0.5527
NR4A1	75640	0.5512
BRD4	99829	0.551
IRF4	59660	0.5475
ELF1	44858	0.5455
MECP2	37323	0.5447
GTF2F1	44639	0.5375
TOP1	100000	0.5367
CTCFL	28107	0.5358
EP300	46399	0.5268
GATA3	100000	0.5175
FOSL2	77304	0.5173
STAT5A	62417	0.5172
CHD2	36852	0.5102
ETS1	71950	0.51
NR1H3	78419	0.5077
ZEB1	54996	0.5076
MBD4	47747	0.5067
MTA3	79563	0.5041
KDM2B	100000	0.4974
TCF12	59649	0.4971
EGLN2	53064	0.4954
ARNT	91541	0.4941
AR	91962	0.4902
Pol2	45136	0.4902
BRD9	31462	0.4855
H2AFZ	25712	0.4851
ARID3A	52165	0.4845
JMJD1C	58615	0.4834
HCFC1	32145	0.4805
TAF7	41456	0.4738
EBF1	87187	0.4706
HEXIM1	40139	0.4701
ZNF384	51645	0.4679
PML	57695	0.4668
NCOA1	31963	0.4664
PAX5	57803	0.4634
BCL6	53031	0.4631
RXRA	59140	0.4602
TCF7L2	64775	0.4555
NFIC	56268	0.4446
TBL1XR1	40343	0.4419
KMT2D	40921	0.4325
CDK8	50818	0.4319
WRNIP1	26469	0.4318
PROX1	62820	0.4287
BRCA1	36550	0.4221
ZBTB48	80371	0.4214
TFAP2A	100000	0.4202
PPARG	70085	0.4191
FOXA2	77593	0.4187
TBP	41378	0.4147
TFAP2C	100000	0.4113
GATA4	100000	0.4094
H3.3	18525	0.4085
NIPBL	71034	0.4077
MED1	45852	0.4071
FOXMA1	46038	0.4069
E2F6	71973	0.3999
CDK9	43895	0.3991
JUN	46285	0.3953
MAFK	53922	0.3929
CDK7	40622	0.3909
ZBTB7A	60141	0.3908
NANOG	43192	0.3852
HDAC1	60662	0.3823
IRF1	37763	0.3786
SMARCC1	17832	0.37
TP53	46737	0.3666
BAP18	19553	0.3621
ZNF35	40957	0.3617
MEF2A	51889	0.3556
USF2	22012	0.3553
NR2F1	100000	0.3534
PBX3	100000	0.351
FOXP2	37668	0.3457
CHD1	28055	0.3445
GATAD1	28221	0.3434
KLF9	67897	0.3392
TTF1	94691	0.3338
BATF	77299	0.3334
NFATC1	59247	0.3319
AFF4	32839	0.3287
NRF1	20112	0.328
ZMIZ1	29180	0.3219
SSU72	37787	0.3124
SETD1A	23291	0.3101
GLIS1	84063	0.3064
GATAD2B	39410	0.3055
INTS3	68068	0.3035
SSRP1	75264	0.3023
GATA1	36191	0.3006
BACH1	31099	0.2987
ERG	60547	0.2983
KMT2A	100000	0.2981
ZNF382	67495	0.2966
GATA2	47331	0.295
NFYA	22894	0.2913
TCF3	81180	0.2894
RUNX1	40746	0.288
RAG2	35237	0.2874
BCL3	33624	0.2866
ZKSCAN1	24056	0.2858
SMAD1	45767	0.2848
NOTCH1	28209	0.2835
MGEA5	36106	0.2833
YAP1	100000	0.2795
RBL1	100000	0.2791
ZMYND8	25543	0.2764
PDX1	53549	0.2691
JARID2	34629	0.2671
BPTF	22053	0.267
KLF11	67042	0.2661
SUPT5H	50146	0.2658
TAF1	42397	0.2652
FLI1	80452	0.2642
OGT	26005	0.2637
MYB	58642	0.2624
HOXA4	32578	0.2608
RBPJ	20928	0.2571
ESRRA	16407	0.2561
PRAME	21743	0.2493
NKX3-1	72936	0.2432
NKX2-1	63302	0.2425
CTBP2	34243	0.2411
POU5F1	57204	0.2411
MRE11	15446	0.2374
HSF1	100000	0.2362
DAXX	76384	0.2355
HNF4A	63429	0.2354
E2F4	36844	0.235
SIX2	82582	0.2343
SPI1	100000	0.23
ELL2	26428	0.2246
NR3C1	45608	0.2233
SIX1	18648	0.2208
INTS13	34191	0.2204
WDR5	57610	0.2187
ZNF574	17746	0.2178
BRD2	11506	0.2176
MEL18	33297	0.2174
SNAI2	100000	0.2173
PHF8	28006	0.2168
MEF2C	28919	0.2124
MED12	30123	0.2099
TFAP4	41242	0.2076
ELF3	77716	0.2068
SOX9	27950	0.206
EOMES	100000	0.2057
ZC3H11A	10106	0.2048
CUX1	21042	0.2006
RING1	31393	0.1981
EGR3	100000	0.1959
PIAS1	71687	0.1928
ING5	100000	0.1914
SMARCB1	32403	0.1881
MAFF	100000	0.1878
TBL1X	32064	0.1874
CDK12	15037	0.1859
HNF4G	50090	0.1844
NELFE	37014	0.1835
ING2	100000	0.1786
CEBPD	43552	0.1777
E2F3	27885	0.1764
TBX21	24804	0.1716
NFKB1	45315	0.1711
HMGN3	28093	0.1708
ETS2	27471	0.1707
PSIP1	39063	0.1699
ASXL1	32316	0.1695
CCND2	25753	0.1692
BCL11A	53373	0.1677
CBFB	23561	0.1673
FOSB	80616	0.167
KDM6B	41749	0.1659
RBBP5	50545	0.1659
CTBP1	28463	0.1657
MBD3	30432	0.1645
GLYR1	7603	0.1644
RNF2	37411	0.164
FUS	27820	0.1639
ELK1	15982	0.1613
KMT2B	20389	0.1598
THAP1	18593	0.159
ZBTB33	20976	0.1589
ESR1	40913	0.1578
LMNB1	100000	0.1532
ZBTB17	26689	0.1514
ZNF528	19417	0.1507
GLI2	24595	0.15
CEBPA	89897	0.1466
SIX5	16386	0.1466
HINFP	12875	0.1456
JUNB	29275	0.144
CDK6	19937	0.1431
STAT2	14590	0.1426
MAF	31952	0.1422
EGR2	54950	0.1402
SOX4	100000	0.1402
KLF4	32725	0.1399
INTS11	24238	0.1387
SMAD2	28851	0.138
TAFII	10197	0.1376
CCNT2	30883	0.1361
E2F1	45448	0.1345
HOXC9	45578	0.134
SGF29	9328	0.132
TRRAP	11227	0.1316
JMJD3	29941	0.1308
TAL1	49390	0.1284
ZNF467	30093	0.1282
EHMT2	24989	0.1275
NCOR2	30395	0.1273
NEUROG2	64605	0.1267
FOXK1	15201	0.1257
CBX6	15353	0.124
KLF5	29902	0.1234
TP73	50452	0.1195
ZNF554	27048	0.1186
FOS	32385	0.1176
AGO1	23902	0.1171
ZC3H8	5700	0.1151
UBTF	17508	0.1146
RARA	23601	0.1123
MITF	38636	0.1118
HEY1	43267	0.1108
SMAD3	61905	0.1101
ZNF770	55343	0.1095
TLX1	22637	0.1051
TRIM24	19736	0.1047
KDM1A	30394	0.1031
RB1	16301	0.1027
GRHL2	34368	0.1023
ZNF479	37442	0.1014
ZFP64	38415	0.1008
GATA6	37218	0.1007
ZBTB16	19716	0.1003
HMGN1	9194	0.0998
PBX1	63061	0.0996
RING1B	15746	0.0995
DNMT3A	8761	0.0994
JMJD2A	35509	0.0993
CDC73	7439	0.097
SCRT1	87123	0.097
E2F7	31644	0.0969
SETDB1	66758	0.0963
CDX2	39182	0.095
GATAD2A	12826	0.0949
ETV1	23391	0.0944
BRPF3	20858	0.0939
ZSCAN16	75318	0.0934
EZH2	32217	0.0932
XRN2	24951	0.0919
SP2	31509	0.0912
ZNF750	42098	0.0881
PRKDC	17978	0.088
VEZF1	16096	0.0878
AFF1	20810	0.0872
HDAC4	13496	0.0862
SMARCA5	9406	0.0858
ZSCAN22	19034	0.0856
NPAT	17093	0.0848
CHD7	8643	0.0824
XBP1	20463	0.0813
GTF3C2	9477	0.0812
NCOR1	24516	0.0799
ZNF598	17714	0.0796
TCF21	30590	0.0789
SMAD4	12144	0.0782
KLF15	22839	0.0773
ZNF83	18894	0.0769
STAT5B	16738	0.076
HOXA6	23175	0.0757
TEAD1	48229	0.0754
ZBTB42	21018	0.0729
CTNNB1	47294	0.0714
SREBF1	11950	0.0703
LARP7	62199	0.0698
ASH2L	27494	0.0694
EZH1	4167	0.0687
LYL1	37935	0.0683
ZNF695	9466	0.0683
ZNF534	39068	0.0674
KLF1	19025	0.0666
BRD3	15426	0.0653
FEZF1	27406	0.0646
SIRT6	8142	0.0645
TAF3	21940	0.0638
NFKB2	28265	0.0637
BACH2	14911	0.0626
TERF1	13691	0.062
CREBBP	20420	0.0618
SND1	19886	0.0607
ZNF2	3297	0.0605
ZNF341	21064	0.0603
HDAC3	12406	0.0599
ICE2	2818	0.0593
GTF2I	31550	0.0591
ERCC3	25065	0.0587
CXXC1	27481	0.0586
SOX2	18844	0.0584
ZNF324	8053	0.0583
ESR2	27256	0.0578
SPIB	41992	0.0576
POLR2B	25390	0.0572
DDX21	8956	0.0568
SMARC4	57664	0.0561
MYH11	17864	0.0545
GRHL3	100000	0.0543
SREBF2	4567	0.0538
PPARD	23876	0.0531
FOXH1	22608	0.0528
KDM5D	28674	0.0527
ZNF121	28105	0.0527
ZBTB26	12978	0.0523
ZBTB14	13467	0.0522
KDM3A	4026	0.0519
IRF3	5889	0.0514
SAP30	18501	0.0514
ERCC6	12336	0.0512
SUZ12	10845	0.0512
AHR	100000	0.0498
ASCL1	24012	0.0495
ARNT2	8205	0.0492
E2F8	15449	0.0489
UBC9	5858	0.0483
HDAC8	4195	0.048
LMNA	4063	0.0474
BMI1	100000	0.0472
RUNX1T1	18570	0.0469
DDX5	10799	0.0463
MNT	13635	0.0462
PRDM1	11228	0.0462
ZNF217	23670	0.046
ELK4	7625	0.0446
KDM4C	24053	0.0446
MEF2B	41213	0.0446
ERM	19370	0.0445
LDB1	22538	0.0445
BAHD1	57287	0.044
GMEB2	9382	0.0438
ZNF519	16300	0.0437
SCML2	8019	0.0432
EVI1	15771	0.0431
OSR2	23020	0.0423
ZNF280A	10090	0.0423
TAZ	18924	0.0422
SMARCC2	10519	0.0421
LEO1	5770	0.0419
KLF6	16318	0.0413
DEK	22197	0.0411
KLF12	6892	0.0407
ZNF257	17811	0.0405
ZNF680	21010	0.0398
BRD1	22778	0.0395
POU2AF1	8466	0.0391
HOXA1	9004	0.039
HOXB13	36482	0.038
CAMTA2	12887	0.0379
NFYB	14015	0.0372
ELK3	8249	0.0368
NFYC	9442	0.0365
PCGF4	4570	0.0365
DYRK1A	1555	0.0356
E2F2	16045	0.0356
FEV	6105	0.0356
MED26	13644	0.0356
NELFA	13302	0.0356
ZNF317	30476	0.0355
NFAT5	8165	0.0353
KAT7	21060	0.0352
RARG	8029	0.035
ZBTB10	6272	0.0343
ZNF273	8808	0.0343
CBX8	5811	0.0338
CHD5	20826	0.0338
ASCL2	3023	0.0332
FOXG1	7423	0.033
CHD4	5006	0.0324
TFDP1	8310	0.0324
DLX1	14925	0.032
RBP2	5352	0.032
ATOH1	3140	0.0319
CLOCK	16198	0.0319
NEUROD1	14438	0.0319
ATF4	40414	0.0317
APOBEC3B	19275	0.0316
PRDM14	14776	0.0312
ZNF189	5819	0.0312
RBL2	9164	0.0309
RYBP	4458	0.0309
FOXD2	13271	0.0305
ZBTB7B	7797	0.0305
KDM5C	15553	0.0304
ZNF202	12222	0.0298
DNMT3B	9609	0.0296
ARNTL	15886	0.0293
ZNF425	5923	0.0292
ZBTB6	10197	0.0283
BARX1	10874	0.0282
ZNF280D	8257	0.0281
MEIS1	14021	0.028
ZNF281	833	0.0276
KDM5A	6318	0.0265
GPS2	6512	0.0263
TCF7L1	18933	0.0262
IKZF1	25882	0.0261
FOXP3	5023	0.0253
TET2	7914	0.0252
STAG2	843	0.025
ZNF222	1386	0.025
RUNX2	40601	0.0247
ZNF441	15015	0.0243
RFX1	10180	0.0242
ZNF18	6611	0.0239
EHF	7490	0.0238
ERCC2	9838	0.0238
PAX6	15988	0.0236
TERF2	4110	0.0221
HBP1	3871	0.0219
TR4	6248	0.0218
PGBD3	2788	0.0217
ZNF682	3803	0.0216
RBCK1	6540	0.0214
IRF2	6170	0.0213
ZKSCAN5	6155	0.0213
NKX2.2	4494	0.0212
CSNK2A1	6604	0.021
LEF1	4576	0.0209
KAT2B	1121	0.0208
ETV7	9552	0.0206
ZNF76	4612	0.0206
ZNF778	5569	0.0205
PAF1	11789	0.02
HIRA	11211	0.0197
PHF2	14689	0.0195
ZNF468	6929	0.0195
TET3	5867	0.0194
ZNF343	4409	0.0194
GTF2B	5828	0.0193
MXD3	4711	0.0193
ZNF793	13105	0.0188
CHD3	2656	0.0179
PCGF1	5088	0.0179
ZNF549	5516	0.0178
ZNF786	5363	0.0178
ZNF736	10666	0.0175
RFX2	5163	0.0173
NR5A1	7471	0.0172
PATZ1	2604	0.0171
CREB3L4	6090	0.0169
PPARGC1A	1993	0.0169
CBX7	2605	0.0168
OVOL2	3622	0.0168
GREB1	19310	0.0165
ZNF22	49069	0.0165
ZNF674	4570	0.0164
SFMBT1	2416	0.0163
ZNF28	9120	0.016
SPDEF	4009	0.0159
RELB	9674	0.0158
ELF5	2050	0.0156
FOXO1	10060	0.0155
DR1	3539	0.0153
ZNF320	5781	0.0152
HEYL	3385	0.0149
SFPQ	100000	0.0148
DCP1A	5877	0.0146
ZNF552	3497	0.0145
NSD2	3558	0.0143
ZNF585A	5319	0.0143
ZNF610	3656	0.0142
ELF2	3698	0.0139
ATF7IP	2335	0.0137
ZNF134	4079	0.0133
ZNF671	3974	0.0133
ZNF547	3233	0.013
MBD2	15605	0.0128
BCAT1	3973	0.0126
KLF3	6448	0.0126
ZNF282	6636	0.0126
ZNF182	7932	0.0124
LIN9	6007	0.0123
ZIM3	19107	0.0119
DMC1	53992	0.0118
GMEB1	4008	0.0118
ZNF506	8866	0.0118
PHF6	2055	0.0117
TP63	26677	0.0117
ASH1L	2500	0.0116
HNF1B	21413	0.0115
LMO2	27665	0.0113
ZFX	6256	0.0112
ZFP69B	4490	0.011
TEAD2	2148	0.0109
DUX4	81960	0.0108
ZNF766	9410	0.0108
GFI1B	3539	0.0107
NFE2L2	4304	0.0107
ZNF12	3369	0.0106
AGO2	974	0.0103
EED	8279	0.0101
TEAD	4507	0.0098
ZFP42	1204	0.0096
BARX2	3967	0.0094
ZNF93	3703	0.0093
PHF20	2549	0.0092
POLR3A	5678	0.0091
NR2C2	2607	0.0089
ZNF284	11444	0.0089
HDAC6	3135	0.0088
HOXC8	2240	0.0088
HOXB7	9807	0.0087
STAT4	6468	0.0086
TCF4	5786	0.0086
HOXA13	3944	0.0085
ZNF84	8889	0.0084
ZNF846	1634	0.0084
PGR	14038	0.0083
ZNF283	2609	0.0083
ZNF250	1988	0.0082
ZNF783	3673	0.0082
ZNF611	3229	0.0081
ZNF141	4970	0.008
ZNF561	1425	0.0079
CASP8AP2	2382	0.0078
OTX2	13692	0.0077
ZNF140	3757	0.0077
MAFB	4025	0.0076
PRDM5	7367	0.0076
ZNF44	2566	0.0076
ZNF75D	7651	0.0076
CBX4	2357	0.0075
CENPA	5564	0.0074
ZNF260	3960	0.0074
ATF5	2991	0.0073
GRHL1	3567	0.0072
PRDM6	24291	0.0071
STAT5	8271	0.0071
ZNF100	3557	0.0071
ZNF429	6779	0.0071
ZNF485	7938	0.0071
ZNF557	976	0.0071
GLIS3	2540	0.007
ZNF407	2730	0.007
CBX2	6584	0.0069
EPCAM	1633	0.0069
ZBTB18	1218	0.0068
ZNF274	4330	0.0068
ZNF765	3956	0.0068
ZNF816	1890	0.0068
SMCHD1	442	0.0066
ZFP57	10254	0.0066
ZNF490	13642	0.0066
ZNF768	2188	0.0066
ZNF133	7842	0.0065
ZNF30	1402	0.0065
ZNF460	3436	0.0065
ERF	2193	0.0064
ZNF563	3067	0.0062
ZNF322	1719	0.0061
HES4	1572	0.006
HOXA5	2513	0.006
MXD1	1464	0.006
CEBPZ	1215	0.0059
L3MBTL2	1802	0.0059
ZSCAN31	967	0.0059
H2AFX	2187	0.0058
BARHL1	1800	0.0056
DNMT1	2544	0.0056
NR5A2	3169	0.0056
HES1	2940	0.0055
CREM	5331	0.0054
SVIL	1035	0.0054
ZNF395	738	0.0054
ZNF543	1460	0.0054
ZNF333	1317	0.0053
LHX2	15458	0.0052
ZNF675	4976	0.0052
ZNF8	4468	0.0052
HOXA9	3456	0.0051
CREB3	2628	0.005
ZNF266	1233	0.0049
ZNF329	1437	0.0049
PRKCQ	2016	0.0048
JDP2	2152	0.0047
TLE3	10674	0.0047
HOXC6	1250	0.0045
ICE1	626	0.0045
PIAS4	1584	0.0044
C17orf96	1437	0.0043
RAC3	2511	0.0043
ZNF440	1867	0.0043
ZNF708	1292	0.0043
AEBP2	1368	0.0042
ZNF85	1329	0.0042
ORC1	1408	0.0041
ZNF714	721	0.0041
MYNN	2098	0.004
DBP	974	0.0039
SGCB	1481	0.0039
HECTD1	1304	0.0038
ZNF17	2289	0.0038
ZNF180	828	0.0038
ZNF350	2400	0.0038
ZNF605	1660	0.0038
LMTK3	14971	0.0037
BANP	1187	0.0036
CIITA	1204	0.0036
GLI3	1037	0.0036
HHEX	942	0.0036
SNAPC1	2444	0.0036
EPAS1	4585	0.0035
HSF2	826	0.0035
RBAK	761	0.0035
ZFAT	4098	0.0035
ZNF264	1038	0.0035
CRY1	10888	0.0034
DLX2	5993	0.0034
MZF1	1166	0.0034
ZNF169	1623	0.0034
ZNF337	1570	0.0034
ZNF449	2229	0.0034
ZNF558	1181	0.0034
ZNF780A	1438	0.0034
ZNF124	988	0.0033
ZNF613	567	0.0033
ZNF707	2595	0.0033
ZNYMD11	1032	0.0033
CBFA2T2	2189	0.0032
NCAPG	4030	0.0032
ZNF146	15864	0.0032
HOXA10	773	0.0031
TDRD3	1221	0.0031
ID3	811	0.003
KLF10	983	0.003
ZNF530	938	0.003
ZNF716	1259	0.003
ZNF79	926	0.003
ELL	463	0.0029
ETV4	4196	0.0029
HMBOX1	2171	0.0029
ZNF383	894	0.0029
ARID1A	1072	0.0028
ISL1	1500	0.0028
ZFP14	670	0.0028
ZNF573	1488	0.0028
ZNF784	458	0.0028
DLX4	1270	0.0027
ZNF331	2417	0.0027
ZZZ3	1451	0.0027
ZNF823	3096	0.0026
CHAT	27819	0.0025
ZNF267	1437	0.0025
ZNF662	558	0.0025
CDKN1B	325	0.0024
LRWD1	190	0.0024
ZNF436	4080	0.0024
GCN5	943	0.0023
RAG1	643	0.0023
TTF2	2348	0.0023
ZNF26	2176	0.0023
ZNF776	596	0.0023
ZNF777	1040	0.0023
ZNF808	2612	0.0023
ALKBH3	998	0.0022
GLI4	691	0.0022
HOXB4	792	0.0022
ZNF304	1626	0.0022
ZNF730	1280	0.0022
ADNP	656	0.0021
KLF7	314	0.0021
MSX1	1557	0.0021
ZKSCAN2	920	0.0021
DOT1L	287	0.002
ZNF639	651	0.002
BDP1	921	0.0019
USP7	515	0.0019
ZNF571	491	0.0019
ZNF860	359	0.0019
HOXB6	854	0.0018
SUPT20H	757	0.0018
ZBTB2	764	0.0018
ZFHX4	344	0.0018
ZNF223	226	0.0018
ARID2	691	0.0017
BRF2	438	0.0016
PALB2	852	0.0016
SOX10	6106	0.0016
THAP11	575	0.0016
ZNF287	1977	0.0016
ZNF41	1855	0.0016
ZNF417	1076	0.0016
ZNF480	1213	0.0016
ZNF486	10080	0.0016
BRF1	1040	0.0015
ZNF225	262	0.0015
ZNF483	621	0.0015
HKR1	450	0.0014
STIL	2718	0.0014
ZNF33A	983	0.0014
ZNF484	509	0.0014
ZNF764	100	0.0014
MLLT1	900	0.0013
RFX7	657	0.0013
ZNF135	1458	0.0013
ZNF197	593	0.0013
ZNF248	6944	0.0013
ZNF566	382	0.0013
HOXA2	3834	0.0012
PBX2	554	0.0012
POU2F1	392	0.0012
PRDM9	1138	0.0012
SMN1	3215	0.0012
SNAI1	350	0.0012
TAT	648	0.0012
ZNF431	307	0.0012
ZNF443	138	0.0012
ZNF445	2006	0.0012
CEBPG	400	0.0011
HNF1A	3928	0.0011
MYCN	330	0.0011
NR1H4	2143	0.0011
SATB1	15907	0.0011
USP49	659	0.0011
ZNF101	1860	0.0011
ZNF184	294	0.0011
ZNF430	1302	0.0011
ZNF565	929	0.0011
ZNF567	1231	0.0011
ZNF596	608	0.0011
ZNF681	471	0.0011
ZNF684	496	0.0011
ZNF7	320	0.0011
ZNF711	544	0.0011
ATRX	263	0.001
MAFG	1338	0.001
NCAPH	300	0.001
RORA	506	0.001
ZNF157	1119	0.001
ZNF19	237	0.001
ZNF527	181	0.001
ZNF132	372	0.0009
ZNF165	256	0.0009
ZNF3	146	0.0009
ZNF454	309	0.0009
ZNF548	308	0.0009
ZNF582	312	0.0009
ZNF667	327	0.0009
ZNF669	417	0.0009
ZSCAN29	348	0.0009
DLX6	745	0.0008
H1.2	6360	0.0008
Pol3	415	0.0008
ZIC2	2449	0.0008
ZKSCAN3	166	0.0008
ZNF136	4872	0.0008
ZNF354A	933	0.0008
ZNF432	360	0.0008
ZNF77	369	0.0008
ZNF879	1167	0.0008
EP400	311	0.0007
SMARCA1	428	0.0007
SP3	234	0.0007
ZFP69	1219	0.0007
ZNF555	463	0.0007
ZNF581	257	0.0007
ZNF616	1154	0.0007
ZNF641	286	0.0007
ZNF701	366	0.0007
ZNF785	75	0.0007
ZNF799	594	0.0007
ZNF891	178	0.0007
CBFA2T3	790	0.0006
MAPK1	493	0.0006
SOX11	716	0.0006
T	1632	0.0006
ZFHX3	310	0.0006
ZFP90	582	0.0006
ZNF34	311	0.0006
ZNF37A	454	0.0006
ZNF587	468	0.0006
ZNF621	188	0.0006
ZNF627	1192	0.0006
ZNF706	238	0.0006
ZNF805	339	0.0006
AUTS2	1240	0.0005
HOXA7	174	0.0005
NR3C2	393	0.0005
POLR3D	599	0.0005
YAP	1063	0.0005
ZFP28	1932	0.0005
ZNF224	493	0.0005
ZNF254	707	0.0005
ZNF418	469	0.0005
ZNF433	983	0.0005
ZNF586	3843	0.0005
ZNF614	155	0.0005
CREB3L2	233	0.0004
H3.1	786	0.0004
MEIS3	1354	0.0004
NKX2-5	767	0.0004
NME2	1888	0.0004
TOX4	313	0.0004
ZBTB12	142	0.0004
ZNF398	322	0.0004
ZNF492	357	0.0004
ZNF790	102	0.0004
ZNF81	1173	0.0004
ZNF880	144	0.0004
ARID1B	153	0.0003
DMRT1	171	0.0003
ID2	140	0.0003
INO80	304	0.0003
NFATC3	141	0.0003
SNAPC4	317	0.0003
TBX3	199	0.0003
XRCC4	260	0.0003
ZIK1	330	0.0003
ZNF114	200	0.0003
ZNF211	590	0.0003
ZNF33B	198	0.0003
ZNF439	105	0.0003
ZNF564	458	0.0003
ZNF649	3181	0.0003
ZNF749	275	0.0003
ZNF774	173	0.0003
ZNF792	220	0.0003
ARID3B	159	0.0002
CARM1	787	0.0002
FANCD2	150	0.0002
FOXO4	255	0.0002
HIVEP1	149	0.0002
HNRNPL	194	0.0002
HOXC13	236	0.0002
MEIS2	254	0.0002
PCGF6	193	0.0002
PPARA	233	0.0002
RLF	197	0.0002
SNAPC2	234	0.0002
WIZ	1806	0.0002
WRN	71	0.0002
ZFP82	542	0.0002
ZNF311	182	0.0002
ZNF394	116	0.0002
ZNF419	121	0.0002
ZNF502	223	0.0002
ZNF525	571	0.0002
ZNF540	134	0.0002
ZNF550	295	0.0002
ZNF595	322	0.0002
ZNF619	146	0.0002
ZNF626	284	0.0002
ZNF782	141	0.0002
ZNF789	670	0.0002
ARRB1	124	0.0001
EGFR	228	0.0001
GTF3A	192	0.0001
LHX3	124	0.0001
MEF2D	219	0.0001
MLLT3	230	0.0001
MSX2	85	0.0001
NFKBIA	433	0.0001
PITX1	107	0.0001
RAX2	164	0.0001
SNAPC5	293	0.0001
SOX3	348	0.0001
TFE3	194	0.0001
YBX1	737	0.0001
ZIM2	76	0.0001
ZNF154	259	0.0001
ZNF181	118	0.0001
ZNF212	75	0.0001
ZNF214	197	0.0001
ZNF236	152	0.0001
ZNF25	89	0.0001
ZNF334	83	0.0001
ZNF529	256	0.0001
ZNF562	398	0.0001
ZNF570	174	0.0001
ZNF584	309	0.0001
ZNF615	98	0.0001
ZNF644	2065	0.0001
ZNF69	96	0.0001
ZNF705G	65	0.0001
ZNF74	149	0.0001
ZNF90	142	0.0001
ADNP2	93	0
BATF3	94	0
BBX	88	0
CBX1	74	0
CBX5	80	0
CCNT1	73	0
CDC5L	67	0
CDK2	130	0
CDX1	58	0
COIL	245	0
CTR9	249	0
DDIT3	101	0
DDX11	101	0
DMRT2	105	0
DPPA3	18	0
DRAP1	93	0
ELF4	97	0
EWSR1	48	0
F2RL1	171	0
FERD3L	88	0
FOXC1	68	0
FOXF2	87	0
FOXJ2	77	0
FOXQ1	106	0
GCG	91	0
GLI1	230	0
HES2	73	0
HESX1	65	0
HIVEP3	100	0
HMGB2	160	0
HOXA11	101	0
HOXB1	77	0
HOXB2	100	0
HOXB5	79	0
HOXC11	171	0
HOXD1	80	0
HOXD11	72	0
HOXD13	78	0
HOXD4	66	0
HOXD9	74	0
HSF4	115	0
ID4	60	0
IKZF5	58	0
IRF5	100	0
IRF8	46	0
IRX2	67	0
IRX3	77	0
ISL2	60	0
KAT2A	141	0
KCMF1	82	0
KLF13	80	0
LCOR	73	0
LHX4	171	0
LHX5	204	0
LHX6	172	0
LMX1B	173	0
MAP1LC3A	131	0
MAP2K1	151	0
MEOX2	57	0
MIXL1	136	0
MSC	137	0
MTF1	95	0
MYBL1	75	0
MYF6	169	0
MYOD	1	0
NEUROD2	89	0
NEUROG3	155	0
NFATC4	61	0
NFE2L3	81	0
NFIB	65	0
NFIL3	87	0
NHLH1	159	0
NKX2-8	205	0
NKX6-1	106	0
NR1I2	89	0
NR2F6	152	0
NR4A2	146	0
NUP98	252	0
PARP1	134	0
PAX8	27	0
PCGF2	132	0
PCGF5	106	0
PLAG1	67	0
POLB	110	0
PRDM4	100	0
SIRT3	59	0
SKI	118	0
SMARCA2	115	0
SOX15	53	0
SRCAP	107	0
TAF15	46	0
TCFL5	369	0
TEL	93	0
TFAM	246	0
TFCP2	86	0
TFDP2	70	0
THAP4	105	0
TOE1	79	0
TOP2B	130	0
ZBED4	149	0
ZBTB39	93	0
ZBTB44	176	0
ZFP1	85	0
ZNF10	962	0
ZNF175	243	0
ZNF205	47	0
ZNF235	72	0
ZNF285	77	0
ZNF300	72	0
ZNF302	340	0
ZNF324B	74	0
ZNF354B	65	0
ZNF442	125	0
ZNF45	138	0
ZNF487	48	0
ZNF496	63	0
ZNF513	280	0
ZNF620	67	0
ZNF737	68	0
ZNF791	129	0

## Sheet: Table S6
Supplemental Table S6. The information of transcription factors used in Figure 3A and Supplemental Figure S4A.
CTCF co-located factor in GM12878	cobinding with CTCF CRMs	non-cobinding		CTCF co-located factor in HeLa-S3	cobinding with CTCF CRMs	non-cobinding		CTCF co-located factor in K562	cobinding with CTCF CRMs	non-cobinding		CTCF co-located factor in MCF7	cobinding with CTCF CRMs	non-cobinding
ZNF143	33833	6013		E2F1	4116	35458		KDM1A	1337	28196		RAD21	40804	5981
RAD21	38918	928		DDX5	3016	36558		CBX2	470	29063		KDM5B	23806	22979
SMC3	35370	4476		E2F6	4233	35341		TCF7L2	473	29060		HDAC2	22144	24641
RUNX3	25252	14594		E2F4	3150	36424		POLR3A	294	29239		MAX	26272	20513
YY1	26182	13664		NELFA	4043	35531		CEBPA	412	29121		AHR	5558	41227
EBF1	16414	23432		ELK1	6081	33493		CREBBP	108	29425		RARG	2540	44245
BHLHE40	18767	21079		GABPA	4675	34899		SMAD1	5179	24354		LMTK3	1352	45433
MAZ	15786	24060		VEZF1	4878	34696		USF2	780	28753		KLF4	1702	45083
POU2F2	20729	19117		GTF3C2	2039	37535		BACH1	952	28581		PBX1	730	46055
CREB1	18275	21571		ZBTB17	2256	37318		NFE2	652	28881		H2AFX	1220	45565
BCLAF1	22868	16978		MBD2	1068	38506		SIRT6	1869	27664		TLE3	1232	45553
FOXM1	20870	18976		LIN9	1054	38520		SMARCA4	1507	28026		FOS	7965	38820
ATF2	16353	23493		POLR3A	824	38750		SMARCB1	1188	28345		RXRA	808	45977
PML	15598	24248		SFMBT1	952	38622		GTF3C2	2409	27124		SFPQ	598	46187
MTA3	16759	23087		KDM1A	560	39014		ZNF263	2153	27380		GATA3	4801	41984
STAT5A	15966	23880		MBD3	8244	31330		ELK1	1885	27648		TCF7L2	2748	44037
USF1	4613	35233		PRDM1	2345	37229		RFX5	1374	28159		GREB1	2651	44134
USF2	4965	34881		IRF3	2225	37349		SCML2	1651	27882		ZNF217	3688	43097
ESRRA	7396	32450		NFYB	2318	37256		NFYB	1638	27895		ZNF143	13850	32935
STAT1	8060	31786		SMARCC2	2901	36673		PCGF1	1153	28380		NR2F2	14532	32253
ATF3	5402	34444		BRD4	2050	37524		SETDB1	1415	28118		ELF1	16452	30333
RFX5	5948	33898		ELK4	2632	36942		NRF1	1189	28344		SIN3A	16960	29825
RXRA	4459	35387		TR4	1604	37970		SP2	1416	28117		TFAP2C	14632	32153
CHD1	3741	36105		DCP1A	1738	37836		SIX5	1162	28371		CEBPB	14377	32408
ELK1	5013	34833		FOXM1	1666	37908		GTF2B	810	28723		FOXA1	20481	26304
E2F4	4226	35620		JMJD6	5893	33681		ZBTB33	1003	28530		TEAD4	8891	37894
NRF1	4636	35210		GLYR1	4117	35457		MXI1	2925	26608		ESR1	7972	38813
ZNF384	7069	32777		SGF29	4179	35395		BCLAF1	3262	26271		FOSL2	1036	45749
SIX5	3437	36409		TRRAP	4551	35023		SP1	2523	27010		EP300	7817	38968
MAFK	2906	36940		REST	4452	35122		TAF7	2078	27455		CTBP1	7148	39637
NFYB	2523	37323		GATAD2A	4104	35470		CDK8	2021	27512		NR3C1	6327	40458
TR4	930	38916		NFYA	4743	34831		GTF2F1	2135	27398		FOXM1	6609	40176
BRCA1	897	38949		FOS	5817	33757		SRF	3743	25790		JUND	5595	41190
ZBTB33	1627	38219		JUN	17491	22083		MEF2A	3703	25830		TCF12	4510	42275
CUX1	4282	35564		EP300	8880	30694		STAT2	3763	25770		H2AFZ	7890	38895
IKZF1	3355	36491		STAT3	11752	27822		FOSB	6010	23523		SRF	13392	33393
JUND	3487	36359		BAP18	10185	29389		RUNX1	3049	26484		PML	10702	36083
H2AZ	12421	27425		GATAD1	11016	28558		JUNB	4498	25035		TAF1	7835	38950
MAX	10437	29409		ZMYND8	9376	30198		FOSL1	3706	25827		E2F1	9692	37093
CHD2	10717	29129		STAT1	12516	27058		FOS	3325	26208		GABPA	9247	37538
MXI1	11468	28378		USF2	10740	28834		ARID3A	9892	19641		REST	7451	39334
PAX5	14072	28116		ZKSCAN1	9461	30113		GATA1	4024	25509		EGR1	6952	39833
SP1	13305	26541		PHF8	8968	30606		GATA2	5938	23595		APOBEC3B	4595	42190
ELF1	13738	26108		NELFE	7991	31583		STAT1	6092	23441		ZNF598	5200	41585
TCF12	12028	27818		INTS11	6600	32974		ZC3H11A	4848	24685
TCF3	8573	31273		INTS13	8603	30971		CUX1	5744	23789
EGR1	9003	30843		INTS3	12074	27500		MAFF	4678	24855
Pol2	7191	32655		SUPT5H	10380	29194		RAD21	29106	427
WRNIP1	11829	28017		GATAD2B	11527	28047		SMC3	25435	4098
BATF	11737	28109		AFF4	11453	28121		ZNF143	25432	4101
IRF4	16525	23321		ELL2	8660	30914		JUND	19889	9644
RELA	8778	31068		TBP	10006	29568		RCOR1	20539	8994
TBP	9196	30650		HCFC1	10506	29068		MAZ	22415	7118
CEBPB	9676	30170		MXI1	9498	30076		MYC	20662	8871
STAT3	7916	31930		H3.3	7556	32018		TEAD4	20264	9269
NFATC1	11798	28048		SMARCC1	8054	31520		PHF8	4058	25475
NFIC	12052	27794		TCF7L2	8737	30837		RBBP5	4458	25075
MEF2A	12490	27356		TFAP2A	7655	31919		KDM5B	3614	25919
RCOR1	10337	29509		TFAP2C	9988	29586		TAF1	4240	25293
TBL1XR1	12041	27805		SMARCB1	8588	30986		HEY1	3821	25712
SRF	6516	33330		Pol2	7013	32561		Pol2	4282	25251
ZEB1	7121	32725		TAF1	6316	33258		ETS1	6667	22866
GABPA	4600	35246		RAD21	38421	1153		CCNT2	4658	24875
REST	4215	35631		SMC3	38467	1107		HMGN3	5448	24085
SPI1	9705	30141		H2AZ	11317	28257		UBTF	3713	25820
ETS1	8113	31733		CHD2	13170	26404		CHD1	2303	27230
SIN3A	5922	33924		MAZ	15975	23599		SAP30	2609	26924
MYC	5556	34290		MAX	18214	21360		HDAC1	4295	25238
TAF1	5521	34325		MYC	16542	23032		SIN3A	4681	24852
PBX3	6890	32956		CEBPB	23623	15951		ZMIZ1	8264	21269
BCL11A	7639	32207		RFX5	24989	14585		NFYA	7937	21596
EP300	8770	31076		JUND	6339	33235		PRAME	6495	23038
BCL3	6915	32931		BRCA1	14745	24829		CREB1	9140	20393
MEF2C	7579	32267		MAFK	14004	25570		PML	8600	20933
				ZNF143	16912	22662		TBP	7373	22160
				GTF2F1	17460	22114		SPI1	6150	23383
				RCOR1	17498	22076		HDAC2	5946	23587
								CEBPD	5733	23800
								TAL1	4461	25072
								USF1	5600	23933
								GABPA	5378	24155
								THAP1	4638	24895
								CHD2	4035	25498
								E2F4	4646	24887
								NR2F2	14265	15268
								ATF3	11594	17939
								HCFC1	12166	17367
								JUN	10484	19049
								ZNF384	12597	16936
								IRF1	10643	18890
								EP300	11240	18293
								TBL1XR1	11778	17755
								MAFK	10254	19279
								ATF1	8793	20740
								STAT5A	9327	20206
								TRIM28	9571	19962
								H2AZ	10319	19214
								ZBTB7A	11042	18491
								E2F6	7377	22156
								EGR1	11194	18339
								ELF1	10789	18744
								CEBPB	10854	18679
								REST	7884	21649
								CTCFL	14026	15507
								YY1	13753	15780
								BHLHE40	14196	15337
								MAX	15308	14225

## Sheet: Table S7
Supplemental Table S7. DiffBind results of CTCF ChIP-seq in control shRNA and BHLHE40-depleted HeLa-S3 cells.
seqnames	start	end	width	strand	Conc	Conc_knockdown	Conc_control	Fold	p.value	FDR
chr10	125000000	125000000	288	*	4.58	1.59	5.49	-3.9	7.18e-10	4.28e-05
chr8	127000000	127000000	249	*	4.55	1.54	5.46	-3.92	5.66e-09	0.000169
chr16	75007135	75007384	250	*	4.18	1.23	5.08	-3.85	2.79e-08	0.000554
chr19	37602696	37602998	303	*	4.48	2.01	5.35	-3.34	7.6e-08	0.00113
chrX	26460539	26460804	266	*	5.5	6.31	3.54	2.77	1.87e-07	0.0019
chr1	247000000	247000000	337	*	4.55	2.2	5.4	-3.2	1.92e-07	0.0019
chr10	95312314	95312606	293	*	4.25	1.8	5.12	-3.32	2.75e-07	0.00234
chr16	63823587	63823755	169	*	4.77	5.54	2.99	2.56	4.25e-07	0.00288
chr16	84959733	84959968	236	*	3.72	0.83	4.62	-3.79	4.8e-07	0.00288
chr2	68521375	68521647	273	*	4.08	1.54	4.95	-3.41	4.83e-07	0.00288
chr20	56573388	56573662	275	*	4.07	0.83	4.99	-4.15	5.33e-07	0.00289
chr9	124000000	124000000	412	*	3.68	0.83	4.58	-3.74	6.43e-07	0.00297
chr22	26908245	26908461	217	*	3.66	0.83	4.56	-3.72	6.52e-07	0.00297
chr17	70822832	70823121	290	*	3.72	0.83	4.62	-3.78	7.08e-07	0.00297
chr11	65355614	65355889	276	*	3.67	0.83	4.57	-3.74	7.49e-07	0.00297
chr7	40801630	40801823	194	*	5.11	5.86	3.45	2.41	9.12e-07	0.00331
chr5	10528681	10528939	259	*	4.78	2.67	5.6	-2.93	9.47e-07	0.00331
chr17	51110213	51110435	223	*	5.14	5.89	3.49	2.4	9.99e-07	0.00331
chr2	95988220	95988562	343	*	4.13	1.8	4.98	-3.19	1.1e-06	0.00338
chr4	1037229	1037551	323	*	4.14	1.8	5	-3.2	1.14e-06	0.00338
chr1	38604186	38604424	239	*	3.81	1.23	4.68	-3.45	1.44e-06	0.00391
chr3	121000000	121000000	253	*	4.04	1.54	4.91	-3.37	1.53e-06	0.00391
chr15	47977789	47977976	188	*	3.57	0.83	4.46	-3.63	1.57e-06	0.00391
chr1	227000000	227000000	219	*	3.69	0.83	4.58	-3.75	1.58e-06	0.00391
chr3	149000000	149000000	203	*	3.76	0.83	4.66	-3.82	1.83e-06	0.00429
chr5	7687023	7687216	194	*	3.6	0.83	4.49	-3.65	1.87e-06	0.00429
chr1	213000000	213000000	254	*	3.84	1.59	4.68	-3.09	2.06e-06	0.00454
chr20	31408349	31408612	264	*	3.53	0.83	4.42	-3.58	2.45e-06	0.00522
chr8	20854904	20855216	313	*	4.55	2.83	5.31	-2.47	2.73e-06	0.00559
chr3	186000000	186000000	275	*	4.07	2.08	4.88	-2.8	2.82e-06	0.00559
chr1	51590327	51590592	266	*	3.5	0.83	4.38	-3.55	3.13e-06	0.00602
chr1	226000000	226000000	270	*	3.62	0.83	4.51	-3.68	3.68e-06	0.00685
chr19	39881385	39881569	185	*	3.48	0.83	4.36	-3.53	3.8e-06	0.00687
chr1	231000000	231000000	290	*	3.48	0.83	4.36	-3.52	4.01e-06	0.00702
chr11	51559975	51560254	280	*	4.86	3.01	5.65	-2.63	4.52e-06	0.0077
chr2	76708486	76708725	240	*	3.44	0.83	4.32	-3.49	5.69e-06	0.00917
chr1	85759021	85759303	283	*	3.49	0.83	4.37	-3.53	5.87e-06	0.00917
chr7	36102163	36102383	221	*	3.51	0.83	4.39	-3.55	6.08e-06	0.00917
chr15	66738833	66739066	234	*	3.66	0.83	4.55	-3.72	6.14e-06	0.00917
chr2	101000000	101000000	303	*	3.51	0.83	4.39	-3.56	6.54e-06	0.00917
chr3	109000000	109000000	233	*	3.72	1.23	4.58	-3.35	6.58e-06	0.00917
chr16	61980004	61980224	221	*	3.42	0.83	4.3	-3.46	6.6e-06	0.00917
chr3	50524653	50524973	321	*	4.52	2.96	5.25	-2.29	6.71e-06	0.00917
chr8	4399391	4399752	362	*	6.6	7.2	5.56	1.64	6.77e-06	0.00917
chr13	40656910	40657155	246	*	3.43	0.83	4.31	-3.47	7.41e-06	0.00921
chr9	14967522	14967845	324	*	4.7	2.8	5.49	-2.7	7.47e-06	0.00921
chr12	87544813	87545116	304	*	4.02	2.08	4.82	-2.74	7.66e-06	0.00921
chr18	77346038	77346356	319	*	3.4	0.83	4.27	-3.43	7.71e-06	0.00921
chr19	1044483	1044722	240	*	3.4	0.83	4.27	-3.43	7.71e-06	0.00921
chr6	106000000	106000000	300	*	5.27	3.93	5.95	-2.02	7.73e-06	0.00921
chr6	135000000	135000000	275	*	3.74	1.23	4.6	-3.37	8.44e-06	0.00986
chr2	167000000	167000000	186	*	3.38	0.83	4.25	-3.42	9.01e-06	0.0103
chr12	128000000	128000000	249	*	3.43	0.83	4.3	-3.47	9.3e-06	0.0105
chr10	55340313	55340544	232	*	3.47	0.83	4.35	-3.51	1e-05	0.0111
chr12	101000000	101000000	243	*	3.36	0.83	4.22	-3.39	1.07e-05	0.0115
chrX	44865382	44865647	266	*	4	1.23	4.89	-3.66	1.18e-05	0.0125
chr3	197000000	197000000	251	*	3.43	0.83	4.3	-3.47	1.22e-05	0.0125
chr8	41614421	41614676	256	*	3.43	0.83	4.3	-3.47	1.22e-05	0.0125
chr12	133000000	133000000	556	*	3.92	2.08	4.7	-2.63	1.24e-05	0.0125
chr2	193000000	193000000	261	*	4.05	2.01	4.86	-2.85	1.28e-05	0.0125
chr7	25457061	25457319	259	*	3.59	1.23	4.45	-3.22	1.31e-05	0.0125
chr2	19741729	19742062	334	*	4.74	2.99	5.51	-2.52	1.31e-05	0.0125
chr5	40082146	40082363	218	*	3.41	0.83	4.28	-3.45	1.35e-05	0.0125
chr11	125000000	125000000	268	*	4.37	2.85	5.09	-2.24	1.36e-05	0.0125
chr4	144000000	144000000	259	*	3.55	1.23	4.4	-3.17	1.36e-05	0.0125
chr12	88825148	88825388	241	*	3.72	1.54	4.56	-3.02	1.45e-05	0.0129
chr12	133000000	133000000	241	*	3.73	1.54	4.56	-3.02	1.45e-05	0.0129
chr10	82841759	82841984	226	*	5.17	5.95	3.35	2.59	1.49e-05	0.0131
chr15	57637867	57638128	262	*	3.92	2.05	4.71	-2.67	1.52e-05	0.0131
chr4	185000000	185000000	195	*	3.34	0.83	4.21	-3.37	1.54e-05	0.0131
chr19	3732281	3732556	276	*	4.03	2.05	4.84	-2.79	1.61e-05	0.0135
chr3	50639044	50639318	275	*	3.86	1.8	4.68	-2.88	1.7e-05	0.0139
chr9	15096998	15097310	313	*	3.86	1.8	4.68	-2.88	1.7e-05	0.0139
chr6	4920609	4920876	268	*	4.04	1.8	4.88	-3.09	1.8e-05	0.0145
chr14	25931030	25931248	219	*	4.68	5.37	3.31	2.06	1.88e-05	0.0149
chr2	66323082	66323284	203	*	3.32	0.83	4.18	-3.35	1.93e-05	0.0149
chr3	186000000	186000000	177	*	3.32	0.83	4.18	-3.35	1.93e-05	0.0149
chr1	227000000	227000000	214	*	4.26	2.54	5.03	-2.49	1.95e-05	0.0149
chrX	41152576	41152891	316	*	5.79	4.39	6.48	-2.09	2e-05	0.0151
chr5	162000000	162000000	231	*	3.29	0.83	4.15	-3.31	2.08e-05	0.0155
chr1	42384497	42384669	173	*	3.27	0.83	4.13	-3.3	2.27e-05	0.0166
chr9	138000000	138000000	267	*	3.67	1.54	4.5	-2.96	2.29e-05	0.0166
chr19	13445603	13445914	312	*	4.39	2.37	5.2	-2.83	2.52e-05	0.0181
chr6	16710830	16711055	226	*	3.25	0.83	4.11	-3.27	2.61e-05	0.0182
chr6	81135041	81135281	241	*	3.37	0.83	4.24	-3.4	2.62e-05	0.0182
chr19	44645697	44645875	179	*	3.25	0.83	4.1	-3.27	2.62e-05	0.0182
chr19	17070757	17070964	208	*	3.27	0.83	4.14	-3.3	2.76e-05	0.0189
chr9	94503063	94503233	171	*	3.47	1.23	4.31	-3.08	2.8e-05	0.019
chr5	175000000	175000000	291	*	4.73	3.42	5.41	-1.99	2.9e-05	0.0194
chr3	36449769	36449972	204	*	3.28	0.83	4.14	-3.3	3.05e-05	0.0202
chr4	123000000	123000000	191	*	3.79	2.08	4.55	-2.47	3.14e-05	0.0205
chr17	55333271	55333686	416	*	3.84	1.8	4.65	-2.86	3.17e-05	0.0205
chr1	35734087	35734648	562	*	4.08	2.2	4.87	-2.67	3.51e-05	0.0225
chr6	35907123	35907344	222	*	3.5	1.59	4.29	-2.71	3.84e-05	0.0242
chr17	57971200	57971392	193	*	3.2	0.83	4.05	-3.22	3.87e-05	0.0242
chr20	57980041	57980319	279	*	3.48	1.23	4.32	-3.09	3.9e-05	0.0242
chr1	54128052	54128314	263	*	3.47	1.23	4.31	-3.08	3.95e-05	0.0243
chr12	115000000	115000000	293	*	3.92	2.01	4.72	-2.71	4.49e-05	0.0271
chr20	11252047	11252368	322	*	4.65	3.17	5.36	-2.19	4.54e-05	0.0271
chr7	29024403	29024620	218	*	3.21	0.83	4.06	-3.22	4.58e-05	0.0271
chr1	167000000	167000000	354	*	5.52	4.36	6.16	-1.8	4.59e-05	0.0271
chr7	8317079	8317359	281	*	4.7	3.09	5.44	-2.35	4.69e-05	0.0274
chr8	30599382	30599548	167	*	4.75	5.47	3.24	2.23	4.78e-05	0.0276
chr2	128000000	128000000	431	*	4.72	2.99	5.49	-2.49	4.92e-05	0.0277
chr3	186000000	186000000	208	*	3.23	0.83	4.09	-3.25	4.92e-05	0.0277
chr18	7488624	7488937	314	*	4.26	2.37	5.05	-2.68	4.92e-05	0.0277
chr2	41627249	41627429	181	*	3.18	0.83	4.03	-3.2	4.97e-05	0.0277
chr5	38751228	38751546	319	*	5.97	4.89	6.58	-1.69	5.23e-05	0.0289
chr5	105000000	105000000	225	*	3.76	1.8	4.56	-2.77	5.45e-05	0.0296
chr7	2281496	2281849	354	*	3.89	2.01	4.68	-2.67	5.52e-05	0.0296
chr3	116000000	116000000	462	*	6.23	5.22	6.81	-1.6	5.54e-05	0.0296
chr3	45835284	45835523	240	*	5.28	5.89	4.18	1.71	5.56e-05	0.0296
chr16	73065158	73065458	301	*	4.77	3.19	5.51	-2.33	5.62e-05	0.0296
chr5	136000000	136000000	285	*	4.35	2.98	5.04	-2.06	5.72e-05	0.0299
chr21	22368198	22368445	248	*	3.16	0.83	4	-3.17	6.17e-05	0.032
chr15	59050472	59050645	174	*	4.62	5.29	3.35	1.94	6.33e-05	0.0325
chr14	90863199	90863476	278	*	3.63	1.83	4.4	-2.57	6.4e-05	0.0326
chr14	64300532	64300736	205	*	3.57	1.54	4.38	-2.84	6.58e-05	0.0331
chr4	140000000	140000000	265	*	4.03	2.39	4.78	-2.39	6.62e-05	0.0331
chr2	43453917	43454146	230	*	3.86	2.01	4.64	-2.63	6.81e-05	0.0336
chrX	135000000	135000000	270	*	4.33	2.65	5.08	-2.43	6.83e-05	0.0336
chr2	129000000	129000000	296	*	3.53	1.23	4.37	-3.14	6.92e-05	0.0338
chr7	84266449	84266619	171	*	3.47	1.59	4.25	-2.67	7.09e-05	0.0341
chr1	178000000	178000000	258	*	4.36	2.81	5.09	-2.27	7.1e-05	0.0341
chr3	112000000	112000000	315	*	4.21	2.42	4.99	-2.57	7.27e-05	0.0347
chr19	34300865	34301063	199	*	3.42	1.59	4.2	-2.61	7.53e-05	0.0354
chr1	9599496	9599917	422	*	3.88	2.01	4.67	-2.66	7.55e-05	0.0354
chr6	167000000	167000000	176	*	3.1	0.83	3.94	-3.11	7.97e-05	0.0371
chr5	32628101	32628328	228	*	5.31	5.89	4.31	1.58	8.17e-05	0.0374
chr12	121000000	121000000	316	*	4.45	2.78	5.21	-2.43	8.2e-05	0.0374
chr22	37726629	37726832	204	*	3.36	1.23	4.18	-2.95	8.22e-05	0.0374
chr15	98348233	98348482	250	*	4.9	5.5	3.83	1.68	8.31e-05	0.0375
chr3	119000000	119000000	213	*	3.69	1.8	4.48	-2.69	8.65e-05	0.0387
chr1	228000000	228000000	177	*	3.45	1.59	4.23	-2.65	8.79e-05	0.0391
chr17	79480776	79480961	186	*	4.79	5.42	3.66	1.76	8.97e-05	0.0393
chr14	77240001	77240207	207	*	3.11	0.83	3.95	-3.11	8.98e-05	0.0393
chr8	41051056	41051315	260	*	4.01	2.39	4.75	-2.36	9.12e-05	0.0393
chr10	63573151	63573356	206	*	3.49	1.59	4.28	-2.69	9.17e-05	0.0393
chr19	10803642	10803827	186	*	3.13	0.83	3.98	-3.15	9.17e-05	0.0393
chr11	1581903	1582124	222	*	4.86	5.48	3.76	1.72	9.36e-05	0.0398
chr12	26555680	26555874	195	*	3.51	1.54	4.32	-2.78	9.67e-05	0.0409
chr2	38766164	38766368	205	*	3.45	1.59	4.23	-2.65	9.8e-05	0.0411
chr8	74136888	74137147	260	*	4.82	3.59	5.48	-1.89	0.000101	0.0418
chr3	167000000	167000000	268	*	4.78	3.56	5.42	-1.86	0.000101	0.0418
chr3	122000000	122000000	253	*	4.2	2.67	4.93	-2.26	0.000102	0.0418
chr17	17959615	17959772	158	*	3.59	1.83	4.36	-2.53	0.000104	0.0421
chr3	130000000	130000000	184	*	3.31	1.23	4.13	-2.9	0.000105	0.0421
chr7	43393586	43393818	233	*	3.11	0.83	3.95	-3.12	0.000105	0.0421
chr18	42479826	42480090	265	*	3.85	1.8	4.66	-2.86	0.000105	0.0421
chr2	83969683	83969958	276	*	4.94	5.59	3.71	1.89	0.000106	0.0421
chr17	41810708	41810866	159	*	3.07	0.83	3.91	-3.08	0.000108	0.0425
chr1	234000000	234000000	527	*	6.2	5.2	6.78	-1.58	0.000108	0.0425
chr15	70464951	70465163	213	*	3.98	2.59	4.68	-2.09	0.000111	0.0431
chr3	128000000	128000000	377	*	3.86	2.44	4.56	-2.11	0.000111	0.0431
chr12	78326075	78326304	230	*	3.88	2.23	4.63	-2.4	0.000115	0.0441
chr12	28912312	28912570	259	*	3.66	2.08	4.39	-2.32	0.000115	0.0441
chr20	2846308	2846618	311	*	3.52	1.54	4.32	-2.78	0.000117	0.0444
chr4	184000000	184000000	218	*	3.05	0.83	3.88	-3.05	0.000118	0.0446
chr5	176000000	176000000	232	*	3.08	0.83	3.92	-3.09	0.000121	0.0454
chr4	181000000	181000000	329	*	6.3	6.83	5.43	1.4	0.000125	0.0465
chr7	119000000	119000000	245	*	5.49	6.07	4.54	1.53	0.000127	0.0469
chr8	139000000	139000000	211	*	5.06	5.79	3.54	2.25	0.000127	0.0469
chrX	19212487	19212723	237	*	3.61	2.08	4.34	-2.26	0.000132	0.0482
chr5	103000000	103000000	228	*	4.04	2.37	4.79	-2.43	0.000136	0.0492
chr5	60600206	60600523	318	*	3.8	2.01	4.58	-2.57	0.000137	0.0492
chr15	29419412	29419599	188	*	3.69	2.05	4.44	-2.4	0.000137	0.0492
chr11	17528549	17528832	284	*	3.06	0.83	3.89	-3.06	0.00014	0.0501
chr2	26948068	26948296	229	*	3.56	1.54	4.37	-2.83	0.000144	0.0511
chr7	72934377	72934621	245	*	3.67	2.08	4.41	-2.33	0.000145	0.0511
chr3	146000000	146000000	251	*	4.23	2.2	5.04	-2.84	0.000147	0.0514
chr2	205000000	205000000	203	*	3.03	0.83	3.86	-3.03	0.000147	0.0514
chrX	130000000	130000000	260	*	3.45	1.54	4.25	-2.71	0.00016	0.0554
chr2	15085264	15085530	267	*	5.11	5.71	4.08	1.63	0.000162	0.0557
chr3	40115194	40115453	260	*	4.6	3.41	5.25	-1.84	0.000162	0.0557
chr2	100000000	100000000	261	*	3.97	2.39	4.7	-2.31	0.000165	0.056
chr15	31873335	31873549	215	*	4.01	2.37	4.76	-2.4	0.000167	0.0565
chr5	152000000	152000000	262	*	5.6	6.16	4.7	1.45	0.000169	0.0568
chr7	852566	852790	225	*	3.09	0.83	3.93	-3.09	0.00017	0.0568
chr8	29866800	29867024	225	*	3	0.83	3.83	-2.99	0.000173	0.0572
chr10	116000000	116000000	206	*	3.63	2.08	4.37	-2.29	0.000174	0.0572
chr3	18020834	18021072	239	*	5.47	6.05	4.51	1.54	0.000174	0.0572
chr21	46021142	46021431	290	*	4.07	2.74	4.75	-2.02	0.000175	0.0572
chr20	58612214	58612504	291	*	4.47	2.65	5.25	-2.6	0.00018	0.0587
chr17	66573402	66573802	401	*	5.11	3.91	5.76	-1.85	0.000182	0.0588
chr17	63419537	63419788	252	*	3.75	2.01	4.52	-2.51	0.000182	0.0588
chr3	120000000	120000000	243	*	4.49	5.13	3.33	1.8	0.000188	0.0598
chr3	128000000	128000000	323	*	4.34	2.91	5.04	-2.13	0.000188	0.0598
chr6	88004946	88005150	205	*	3.44	1.54	4.23	-2.69	0.00019	0.0602
chr15	27109963	27110163	201	*	4.86	5.48	3.74	1.74	0.000202	0.0637
chr17	77112685	77113005	321	*	4.52	3.22	5.19	-1.97	0.000205	0.0642
chr2	43673969	43674206	238	*	3.88	2.2	4.63	-2.43	0.000206	0.0642
chr2	77749418	77749607	190	*	4.78	5.38	3.73	1.65	0.000208	0.0643
chr12	75243650	75243869	220	*	4.12	2.52	4.86	-2.34	0.000209	0.0643
chr12	83526997	83527180	184	*	2.97	0.83	3.79	-2.96	0.00021	0.0643
chrX	54852522	54852843	322	*	5.39	4.35	5.99	-1.64	0.00021	0.0643
chrX	26643145	26643343	199	*	3.29	1.59	4.05	-2.46	0.000216	0.0658
chr8	10355292	10355485	194	*	3.06	0.83	3.9	-3.06	0.00022	0.0664
chr11	76773999	76774344	346	*	4.66	3.51	5.29	-1.78	0.000227	0.0684
chr17	43528503	43528805	303	*	5.08	4.05	5.67	-1.63	0.000234	0.07
chr15	90931804	90931994	191	*	3.42	1.54	4.21	-2.67	0.000238	0.071
chr12	34095141	34095398	258	*	4.66	3.48	5.3	-1.82	0.000241	0.0716
chr8	90837754	90838001	248	*	3.54	2.08	4.25	-2.17	0.000245	0.0723
chr14	92183043	92183266	224	*	3.65	1.8	4.43	-2.64	0.00025	0.0734
chr6	138000000	138000000	192	*	2.94	0.83	3.76	-2.93	0.000255	0.0744
chr1	9493764	9493981	218	*	3.39	1.54	4.18	-2.64	0.000257	0.0744
chr1	227000000	227000000	201	*	3.2	1.23	4	-2.77	0.000257	0.0744
chr8	143000000	143000000	240	*	3.39	1.54	4.18	-2.64	0.000258	0.0744
chr1	3036380	3036660	281	*	4.17	2.96	4.82	-1.86	0.000267	0.0761
chr6	53155719	53155927	209	*	3.32	1.59	4.09	-2.5	0.000268	0.0761
chr2	75543158	75543483	326	*	5.59	4.66	6.15	-1.48	0.000268	0.0761
chr9	95037895	95038153	259	*	3.65	2.05	4.39	-2.34	0.000271	0.0762
chr5	89626972	89627276	305	*	4.67	5.28	3.59	1.69	0.000271	0.0762
chr6	97360321	97360516	196	*	3.46	1.83	4.21	-2.37	0.000273	0.0763
chr15	45514191	45514468	278	*	4.44	2.89	5.17	-2.28	0.00028	0.078
chr2	21977147	21977380	234	*	5.24	5.82	4.23	1.59	0.000282	0.0782
chr7	137000000	137000000	249	*	3.04	0.83	3.87	-3.04	0.000286	0.0786
chr16	88191924	88192098	175	*	3.96	2.37	4.7	-2.33	0.000286	0.0786
chr8	71129452	71129671	220	*	3.56	2.08	4.28	-2.2	0.000288	0.0787
chr11	120000000	120000000	255	*	4.12	2.85	4.79	-1.93	0.000295	0.0796
chr11	132000000	132000000	247	*	5.19	5.81	4.09	1.72	0.000296	0.0796
chr20	42906255	42906601	347	*	3.55	1.8	4.32	-2.52	0.000296	0.0796
chr2	75652393	75652656	264	*	3.9	2.2	4.65	-2.45	0.000296	0.0796
chr10	11327234	11327464	231	*	3.37	1.54	4.15	-2.61	0.000299	0.0799
chr6	12284102	12284479	378	*	3.74	2.01	4.51	-2.5	0.0003	0.0799
chr7	158000000	158000000	301	*	3.9	2.44	4.6	-2.16	0.000306	0.0811
chrX	9722553	9722716	164	*	2.91	0.83	3.73	-2.9	0.000309	0.0813
chr8	69686131	69686316	186	*	3.2	1.23	4.01	-2.78	0.00031	0.0813
chr1	30525091	30525403	313	*	3.74	2.23	4.46	-2.23	0.000315	0.0823
chr1	205000000	205000000	310	*	4.18	2.65	4.91	-2.26	0.000325	0.0847
chr1	182000000	182000000	364	*	5.12	4.08	5.72	-1.64	0.000328	0.0851
chr18	45184906	45185160	255	*	4.09	2.74	4.77	-2.04	0.00033	0.0852
chr5	163000000	163000000	211	*	3.37	1.54	4.15	-2.61	0.000336	0.0862
chr19	48034834	48035049	216	*	3.59	2.05	4.32	-2.27	0.00034	0.0862
chr21	33055471	33055648	178	*	3.53	1.8	4.29	-2.5	0.000341	0.0862
chr5	18010240	18010501	262	*	5.07	3.97	5.68	-1.71	0.000341	0.0862
chr12	114000000	114000000	350	*	5.54	6.07	4.67	1.41	0.000343	0.0862
chr11	70642655	70643029	375	*	5.51	4.56	6.08	-1.51	0.000343	0.0862
chr19	38074306	38074567	262	*	3.73	2.44	4.4	-1.96	0.000345	0.0864
chr8	6889782	6890032	251	*	3.5	2.08	4.2	-2.12	0.000347	0.0864
chr20	19796267	19796486	220	*	4.82	5.42	3.77	1.65	0.00035	0.0867
chr16	89235346	89235618	273	*	4.12	2.81	4.8	-1.98	0.000352	0.0867
chr10	25011518	25012025	508	*	3.81	2.2	4.55	-2.35	0.000353	0.0867
chr2	239000000	239000000	287	*	5.53	4.49	6.13	-1.64	0.000355	0.0867
chr1	169000000	169000000	264	*	3.18	1.23	3.98	-2.75	0.000355	0.0867
chr6	135000000	135000000	269	*	3.52	2.08	4.23	-2.15	0.000359	0.0871
chr9	81658027	81658238	212	*	3.35	1.54	4.13	-2.59	0.00036	0.0871
chr11	37163337	37163563	227	*	5.02	5.58	4.1	1.48	0.000365	0.0878
chr19	58428017	58428301	285	*	4.76	3.62	5.39	-1.77	0.000365	0.0878
chr10	60018832	60019050	219	*	3.96	2.56	4.65	-2.09	0.000368	0.0882
chr10	107000000	107000000	312	*	6.28	6.84	5.35	1.49	0.000371	0.0884
chr19	50117877	50118165	289	*	5.71	4.55	6.35	-1.8	0.000373	0.0886
chr11	69476779	69477307	529	*	6.09	5.17	6.64	-1.47	0.000382	0.0898
chr12	92488699	92489033	335	*	4.7	3.17	5.43	-2.26	0.000383	0.0898
chr20	32517756	32517981	226	*	3.85	2.39	4.56	-2.16	0.000383	0.0898
chr1	203000000	203000000	343	*	5.52	4.26	6.18	-1.92	0.000384	0.0898
chr10	75818497	75818697	201	*	4.48	5.08	3.43	1.65	0.000391	0.0908
chr3	48989970	48990307	338	*	5.62	4.31	6.29	-1.97	0.000392	0.0908
chr2	6493055	6493391	337	*	6.08	6.59	5.27	1.32	0.000396	0.0915
chr1	37856868	37857117	250	*	4.92	3.8	5.55	-1.75	0.000398	0.0915
chr2	126000000	126000000	221	*	5.23	5.95	3.75	2.2	0.000403	0.0923
chr1	47957233	47957496	264	*	3.84	2.39	4.55	-2.16	0.000404	0.0923
chr1	151000000	151000000	237	*	3.67	2.01	4.42	-2.41	0.000407	0.0923
chr8	136000000	136000000	212	*	3.38	1.54	4.16	-2.62	0.000407	0.0923
chr7	117000000	117000000	340	*	5.06	3.7	5.74	-2.04	0.00041	0.0923
chr9	137000000	137000000	266	*	5.34	4.35	5.92	-1.57	0.00041	0.0923
chr16	57552470	57552840	371	*	4.73	3.71	5.33	-1.62	0.000413	0.0926
chr12	83845066	83845266	201	*	2.89	0.83	3.7	-2.87	0.000417	0.0931
chr2	216000000	216000000	213	*	4.66	5.24	3.7	1.54	0.000425	0.0941
chr3	153000000	153000000	266	*	4.2	2.94	4.86	-1.92	0.000425	0.0941
chr17	58252189	58252410	222	*	5.1	5.65	4.18	1.47	0.000436	0.0961
chr6	113000000	113000000	251	*	3.98	2.01	4.78	-2.77	0.000438	0.0962
chr6	139000000	139000000	197	*	3.69	2.01	4.45	-2.44	0.000439	0.0962
chr2	146000000	146000000	240	*	3.59	2.05	4.32	-2.28	0.000441	0.0962
chr9	134000000	134000000	326	*	5.23	3.88	5.92	-2.04	0.000446	0.097
chr8	146000000	146000000	277	*	3.38	1.54	4.16	-2.62	0.000448	0.097
chr10	116000000	116000000	398	*	4.64	3.56	5.25	-1.69	0.000454	0.0978
chr12	106000000	106000000	221	*	3.75	2.23	4.47	-2.24	0.000456	0.0978
chr18	21603377	21603731	355	*	5.39	4.39	5.98	-1.58	0.000458	0.0978
chr2	164000000	164000000	237	*	3.7	2.44	4.36	-1.92	0.000458	0.0978
chr9	10268849	10269104	256	*	5.67	6.24	4.71	1.54	0.00046	0.0978
chr1	226000000	226000000	195	*	3.49	1.8	4.25	-2.45	0.000468	0.0993
chr6	41159262	41159780	519	*	6.91	6.18	7.39	-1.2	0.000475	0.1
chr3	149000000	149000000	305	*	4.97	4	5.54	-1.53	0.000475	0.1
chr19	6074769	6074996	228	*	3.45	1.83	4.19	-2.35	0.000489	0.102
chr5	103000000	103000000	235	*	4.16	2.65	4.88	-2.23	0.000489	0.102
chr4	154000000	154000000	169	*	2.86	0.83	3.67	-2.83	0.000494	0.103
chr22	37956484	37956885	402	*	3.31	1.54	4.08	-2.54	0.000502	0.104
chr13	50402735	50402933	199	*	3.64	2.01	4.38	-2.37	0.000507	0.105
chr2	117000000	117000000	314	*	5.51	6.14	4.37	1.76	0.000512	0.106
chr16	48643584	48643851	268	*	3.49	1.8	4.24	-2.45	0.000515	0.106
chr10	112000000	112000000	351	*	3.64	2.01	4.38	-2.37	0.000521	0.107
chr1	79036289	79036527	239	*	3.89	2.37	4.61	-2.24	0.000529	0.108
chr9	16496998	16497206	209	*	4.29	3.05	4.95	-1.9	0.000538	0.109
chr1	9127322	9127635	314	*	4.1	2.65	4.81	-2.16	0.000539	0.109
chr3	39025707	39025926	220	*	3.47	1.8	4.23	-2.43	0.000544	0.11
chr10	109000000	109000000	258	*	5.4	5.95	4.49	1.46	0.000547	0.11
chr12	85399500	85399685	186	*	2.82	0.83	3.63	-2.8	0.000561	0.112
chr1	221000000	221000000	176	*	2.86	0.83	3.67	-2.84	0.000562	0.112
chr11	111000000	111000000	335	*	3.47	1.8	4.22	-2.43	0.000566	0.113
chr2	42825910	42826115	206	*	3.62	2.01	4.36	-2.35	0.000575	0.114
chr20	5787117	5787432	316	*	4.8	3.47	5.48	-2.02	0.000581	0.115
chr12	74759375	74759718	344	*	6.5	7.1	5.47	1.64	0.000581	0.115
chr7	109000000	109000000	211	*	4.79	5.35	3.88	1.46	0.000589	0.116
chr1	203000000	203000000	224	*	3.55	2.08	4.26	-2.18	0.000592	0.116
chr6	24257566	24257834	269	*	4.61	3.27	5.3	-2.02	0.000597	0.117
chr2	79226594	79226879	286	*	6.06	6.6	5.2	1.4	0.000609	0.118
chr7	1689611	1689856	246	*	4.66	5.26	3.63	1.64	0.00061	0.118
chr22	37415871	37416217	347	*	4.65	3.63	5.25	-1.62	0.000611	0.118
chr17	39776805	39777133	329	*	4.38	2.91	5.09	-2.18	0.000613	0.118
chr17	73263774	73264032	259	*	3.68	2.23	4.38	-2.15	0.000614	0.118
chr1	54082597	54082860	264	*	4.71	3.53	5.35	-1.82	0.000618	0.118
chr17	41324221	41324501	281	*	4.46	3.13	5.14	-2.02	0.000619	0.118
chr14	24682454	24682695	242	*	4.19	2.78	4.89	-2.11	0.000627	0.119
chr10	124000000	124000000	213	*	3.11	1.23	3.89	-2.66	0.000627	0.119
chr4	26057554	26057809	256	*	4.42	3.34	5.03	-1.69	0.000631	0.119
chr18	56940630	56940921	292	*	4.39	3.35	4.98	-1.63	0.000644	0.121
chr15	82416809	82417023	215	*	4.08	2.96	4.7	-1.74	0.000646	0.122
chr8	138000000	138000000	376	*	4.2	2.65	4.93	-2.27	0.000649	0.122
chr9	93310286	93310480	195	*	3.7	2.01	4.45	-2.44	0.000655	0.122
chr21	40204890	40205347	458	*	5.07	4.02	5.67	-1.65	0.00066	0.123
chr16	49706801	49707024	224	*	3.49	2.08	4.19	-2.11	0.000663	0.123
chr18	34035698	34035959	262	*	3.62	2.01	4.36	-2.35	0.000675	0.125
chr14	42579379	42579729	351	*	5.23	4.27	5.8	-1.53	0.000676	0.125
chr14	98444777	98445041	265	*	5.52	6.04	4.68	1.36	0.000679	0.125
chr2	1143696	1143965	270	*	5.03	5.64	3.95	1.69	0.000686	0.126
chr10	73300566	73300823	258	*	2.79	0.83	3.6	-2.76	0.00069	0.126
chr12	127000000	127000000	273	*	4.63	3.55	5.24	-1.69	0.000707	0.129
chr8	134000000	134000000	406	*	4.7	3.69	5.28	-1.59	0.000712	0.129
chr4	37244700	37244995	296	*	4.02	2.52	4.74	-2.22	0.000716	0.13
chr2	6056144	6056566	423	*	6.35	6.9	5.46	1.44	0.000719	0.13
chr6	6105936	6106222	287	*	4.96	3.98	5.54	-1.56	0.000724	0.13
chr7	145000000	145000000	211	*	4.99	5.56	4.05	1.51	0.000729	0.131
chr20	30042249	30042569	321	*	5.08	5.62	4.2	1.42	0.000737	0.131
chr8	146000000	146000000	347	*	4.76	3.76	5.35	-1.6	0.000737	0.131
chr19	54015171	54015459	289	*	5.07	4.14	5.63	-1.49	0.00074	0.131
chr1	31936650	31936918	269	*	3.86	2.37	4.58	-2.21	0.00074	0.131
chr15	42135481	42135814	334	*	3.48	1.8	4.23	-2.44	0.000747	0.132
chr13	99739639	99739980	342	*	3.66	2.44	4.31	-1.87	0.000748	0.132
chr7	102000000	102000000	222	*	3.62	2.26	4.3	-2.04	0.000751	0.132
chr7	148000000	148000000	258	*	4.36	2.99	5.04	-2.05	0.000757	0.133
chr17	17714079	17714407	329	*	4.8	5.38	3.82	1.57	0.000759	0.133
chr2	123000000	123000000	208	*	5.02	5.56	4.14	1.43	0.000765	0.133
chr7	131000000	131000000	207	*	3.32	1.54	4.09	-2.55	0.000766	0.133
chr18	3772582	3772913	332	*	6.04	6.55	5.25	1.3	0.000766	0.133
chr1	211000000	211000000	229	*	5.28	5.84	4.35	1.49	0.000771	0.133
chr7	92509612	92510083	472	*	4.44	3.37	5.05	-1.69	0.000774	0.133
chr2	5506054	5506352	299	*	6.55	7.11	5.6	1.51	0.000791	0.135
chr5	8864269	8864527	259	*	5.88	6.47	4.87	1.6	0.000792	0.135
chr5	31931680	31931911	232	*	3.43	1.8	4.18	-2.39	0.000793	0.135
chr2	95679317	95679515	199	*	3.58	2.01	4.32	-2.31	0.000794	0.135
chr3	155000000	155000000	214	*	5.05	5.59	4.15	1.44	0.0008	0.135
chrX	47221654	47221948	295	*	4.93	3.64	5.6	-1.96	0.0008	0.135
chr4	48104397	48104648	252	*	5.19	5.72	4.33	1.39	0.000803	0.135
chr14	77788764	77789017	254	*	3.72	2.2	4.44	-2.24	0.000803	0.135
chr6	27099345	27099602	258	*	3.83	2.59	4.49	-1.9	0.000812	0.136
chr14	51595909	51596221	313	*	5.04	4.06	5.61	-1.55	0.000813	0.136
chr7	140000000	140000000	399	*	3.79	2.2	4.53	-2.33	0.000816	0.136
chr1	173000000	173000000	301	*	4.9	3.57	5.58	-2.01	0.000822	0.137
chr10	106000000	106000000	323	*	5.19	4.27	5.75	-1.49	0.000825	0.137
chr18	40176185	40176649	465	*	7.18	7.68	6.41	1.28	0.000828	0.137
chr6	33588171	33588371	201	*	4.64	5.21	3.7	1.51	0.00083	0.137
chr5	129000000	129000000	261	*	5.42	5.95	4.6	1.35	0.000836	0.138
chrX	29109041	29109256	216	*	4.82	5.37	3.92	1.45	0.000841	0.138
chr5	173000000	173000000	343	*	4.42	3.34	5.03	-1.69	0.000848	0.139
chr2	55298173	55298509	337	*	5.71	4.9	6.22	-1.32	0.000859	0.14
chr7	75887321	75887596	276	*	3.72	2.2	4.45	-2.25	0.000862	0.14
chr7	9640721	9640937	217	*	4.07	2.96	4.69	-1.72	0.000866	0.141
chr9	127000000	127000000	221	*	4.07	2.65	4.77	-2.12	0.000877	0.142
chr13	98897123	98897331	209	*	3.38	2.08	4.05	-1.97	0.000878	0.142
chr5	60306612	60306982	371	*	5.22	4.27	5.78	-1.52	0.00088	0.142
chr20	23159575	23159830	256	*	4.77	3.82	5.34	-1.51	0.000882	0.142
chr5	138000000	138000000	206	*	4.56	5.16	3.53	1.63	0.000908	0.145
chr2	240000000	240000000	201	*	3.57	2.01	4.3	-2.28	0.000908	0.145
chr13	22075954	22076132	179	*	3.41	1.8	4.16	-2.36	0.00091	0.145
chr8	124000000	124000000	265	*	4.42	3.09	5.09	-2	0.00092	0.146
chr7	65285653	65285873	221	*	3.61	2.01	4.35	-2.33	0.000931	0.148
chrX	126000000	126000000	262	*	5.25	5.77	4.44	1.33	0.000938	0.148
chr6	27568284	27568551	268	*	4.88	5.41	4.03	1.39	0.000945	0.149
chr3	192000000	192000000	205	*	3.59	2.01	4.33	-2.32	0.000951	0.15
chr11	86343875	86344160	286	*	6.42	6.89	5.72	1.17	0.000959	0.15
chr8	3504157	3504456	300	*	5.65	6.16	4.86	1.3	0.000962	0.151
chr5	141000000	141000000	243	*	4.82	3.9	5.38	-1.48	0.000966	0.151
chr11	66812808	66813088	281	*	4.53	3.42	5.15	-1.73	0.000973	0.151
chr14	48867827	48868253	427	*	6.99	7.46	6.29	1.17	0.000973	0.151
chr13	59417724	59417960	237	*	4.71	5.39	3.37	2.02	0.000974	0.151
chr8	37620563	37620774	212	*	4.84	5.37	3.97	1.4	0.000976	0.151
chr1	171000000	171000000	284	*	5.28	4.39	5.82	-1.43	0.000987	0.152
chr14	77310695	77310860	166	*	3.22	1.54	3.97	-2.43	0.000996	0.153
chr2	113000000	113000000	340	*	3.67	2.42	4.33	-1.91	0.001	0.153
chr1	228000000	228000000	259	*	4.39	3.16	5.04	-1.88	0.00101	0.154
chr18	54803022	54803275	254	*	4.66	3.69	5.24	-1.54	0.00101	0.154
chr15	63458495	63458958	464	*	5.16	4.22	5.73	-1.52	0.00102	0.154
chr9	19732079	19732319	241	*	3.39	1.8	4.13	-2.33	0.00102	0.154
chr3	162000000	162000000	253	*	5.13	5.7	4.19	1.5	0.00102	0.155
chr4	71705223	71705603	381	*	4.08	2.94	4.7	-1.76	0.00103	0.155
chr10	130000000	130000000	212	*	3.85	2.72	4.48	-1.77	0.00103	0.155
chr20	24473028	24473316	289	*	3.36	2.08	4.02	-1.95	0.00104	0.156
chr8	66825289	66825523	235	*	3.81	2.74	4.42	-1.68	0.00105	0.157
chr5	138000000	138000000	245	*	4.42	3.2	5.07	-1.87	0.00105	0.157
chr9	35835084	35835681	598	*	6.68	6	7.15	-1.15	0.00105	0.157
chr5	81046509	81046699	191	*	3	1.23	3.77	-2.54	0.00105	0.157
chr11	76425535	76425880	346	*	5	3.71	5.67	-1.96	0.00107	0.158
chr10	91505700	91505923	224	*	3.73	2.59	4.36	-1.77	0.00108	0.159
chr16	49627375	49627596	222	*	3.22	1.54	3.98	-2.44	0.00108	0.159
chr1	227000000	227000000	238	*	3.39	1.8	4.13	-2.34	0.00108	0.159
chr1	2477891	2478488	598	*	5.2	4.22	5.78	-1.56	0.0011	0.16
chr19	40790809	40791097	289	*	3.68	2.2	4.4	-2.2	0.0011	0.16
chr5	163000000	163000000	243	*	5.36	5.87	4.57	1.3	0.00111	0.162
chr1	239000000	239000000	334	*	6.11	6.58	5.39	1.19	0.00111	0.162
chr10	102000000	102000000	313	*	3.81	2.74	4.42	-1.69	0.00111	0.162
chr17	70451744	70451999	256	*	4.23	3.14	4.84	-1.7	0.00112	0.162
chr20	669492	669740	249	*	3.42	1.8	4.16	-2.37	0.00113	0.164
chr9	123000000	123000000	315	*	5.88	5.07	6.39	-1.32	0.00115	0.166
chr5	122000000	122000000	222	*	4.87	5.45	3.9	1.55	0.00115	0.166
chrX	16682730	16683031	302	*	3.94	2.52	4.64	-2.12	0.00116	0.167
chr3	170000000	170000000	288	*	5.22	4.05	5.86	-1.8	0.00116	0.167
chrX	41947249	41947517	269	*	4.46	3.19	5.13	-1.94	0.00117	0.167
chr3	177000000	177000000	277	*	5.38	4.56	5.89	-1.34	0.00117	0.167
chr2	36935456	36935905	450	*	4.79	3.74	5.39	-1.66	0.00117	0.167
chr18	77633796	77633991	196	*	4.54	5.11	3.6	1.5	0.00118	0.167
chr1	245000000	245000000	267	*	4.72	3.6	5.34	-1.75	0.00118	0.167
chr3	159000000	159000000	222	*	3.85	2.37	4.56	-2.2	0.00118	0.167
chr10	106000000	106000000	272	*	5.06	4.07	5.64	-1.57	0.00119	0.167
chr9	998928	999153	226	*	4.68	3.43	5.34	-1.91	0.00119	0.167
chr9	113000000	113000000	198	*	3.78	2.56	4.44	-1.87	0.0012	0.168
chrX	130000000	130000000	236	*	3.85	2.54	4.52	-1.98	0.00121	0.169
chr8	15026470	15026811	342	*	5.5	4.53	6.07	-1.54	0.00122	0.171
chr14	76776337	76776594	258	*	4.84	5.43	3.84	1.6	0.00125	0.174
chr21	19959246	19959447	202	*	4.44	5.05	3.37	1.67	0.00125	0.174
chr13	51483702	51483948	247	*	3.37	1.8	4.1	-2.31	0.00126	0.175
chr15	45379793	45380026	234	*	4.37	3.31	4.97	-1.66	0.00127	0.175
chr2	12044327	12044568	242	*	4.84	5.55	3.35	2.21	0.00127	0.176
chrX	47441682	47442051	370	*	3.68	2.2	4.39	-2.19	0.00128	0.176
chr19	19641256	19641546	291	*	4.97	3.96	5.56	-1.6	0.0013	0.178
chr3	32281526	32281894	369	*	5.67	4.75	6.22	-1.47	0.0013	0.178
chr12	50655563	50655832	270	*	4.76	3.69	5.37	-1.67	0.0013	0.178
chr4	83476580	83476762	183	*	3.5	2.05	4.21	-2.17	0.00131	0.178
chr19	711626	711942	317	*	5.6	6.12	4.78	1.34	0.00132	0.179
chr22	37904487	37904835	349	*	5.25	4.41	5.77	-1.37	0.00133	0.18
chr20	20111205	20111379	175	*	3.27	1.54	4.04	-2.5	0.00134	0.18
chr18	74909060	74909355	296	*	5.2	4.26	5.76	-1.5	0.00134	0.18
chr11	61466479	61466812	334	*	4.72	3.83	5.27	-1.44	0.00134	0.18
chr1	53781879	53782061	183	*	3.9	2.74	4.53	-1.79	0.00135	0.181
chr11	8379122	8379369	248	*	3.57	2.23	4.25	-2.02	0.00135	0.181
chr12	15090672	15090993	322	*	4.71	3.43	5.38	-1.94	0.00135	0.181
chr9	20684031	20684262	232	*	3.17	1.54	3.92	-2.38	0.00136	0.181
chr6	49676225	49676424	200	*	3.52	2.26	4.19	-1.93	0.00137	0.182
chr11	39387457	39387717	261	*	5.62	6.12	4.84	1.28	0.00138	0.184
chr15	75184817	75185096	280	*	4.68	3.48	5.33	-1.85	0.0014	0.186
chr14	38717910	38718208	299	*	5.18	4.31	5.72	-1.4	0.0014	0.186
chr20	41307590	41307848	259	*	5.57	6.08	4.75	1.33	0.00141	0.187
chr6	27280578	27280780	203	*	3.34	2.08	4.01	-1.93	0.00142	0.187
chr11	60375018	60375374	357	*	4.6	3.35	5.26	-1.91	0.00142	0.187
chr4	3447428	3447787	360	*	4.24	3.01	4.89	-1.88	0.00143	0.188
chr7	69626699	69626872	174	*	4.73	5.33	3.71	1.62	0.00144	0.188
chr7	108000000	108000000	214	*	3.8	2.37	4.51	-2.14	0.00144	0.189
chr18	7272783	7273048	266	*	3.79	2.59	4.43	-1.85	0.00145	0.189
chr13	43879119	43879409	291	*	4.87	3.85	5.46	-1.61	0.00145	0.189
chr16	30997860	30998314	455	*	4.24	3.01	4.89	-1.88	0.00147	0.191
chr15	68229667	68229877	211	*	3.35	1.8	4.08	-2.29	0.00148	0.192
chr6	40555187	40555568	382	*	4.16	3.16	4.75	-1.59	0.00148	0.192
chr3	186000000	186000000	414	*	5.16	5.76	4.14	1.61	0.0015	0.193
chr11	1828836	1829170	335	*	4.15	2.78	4.85	-2.07	0.0015	0.193
chr7	151000000	151000000	261	*	3.77	2.37	4.46	-2.1	0.0015	0.193
chr1	2402059	2402469	411	*	4.38	3.42	4.95	-1.53	0.00151	0.193
chr7	43793437	43793741	305	*	4.44	3.29	5.08	-1.79	0.00151	0.193
chr4	39001212	39001450	239	*	4.11	2.91	4.76	-1.86	0.00151	0.193
chrX	76883813	76884210	398	*	4.6	3.35	5.25	-1.9	0.00151	0.193
chr4	5712266	5712613	348	*	4.51	3.57	5.07	-1.5	0.00154	0.195
chr1	27497292	27497557	266	*	3.76	2.74	4.36	-1.62	0.00154	0.195
chr19	57901172	57901612	441	*	4.9	3.98	5.45	-1.47	0.00154	0.195
chr22	27727665	27728170	506	*	5.71	4.96	6.2	-1.24	0.00156	0.197
chr7	55807766	55808080	315	*	4.84	3.93	5.39	-1.45	0.00156	0.197
chr17	32039226	32039465	240	*	4.92	5.43	4.1	1.33	0.00157	0.197
chr14	94157443	94157735	293	*	4.82	3.77	5.42	-1.66	0.00159	0.199
chr17	76386245	76386657	413	*	4.51	3.27	5.17	-1.9	0.00163	0.204
chr5	162000000	162000000	268	*	5.4	5.88	4.66	1.22	0.00165	0.205
chr14	50505100	50505326	227	*	4.17	2.89	4.84	-1.95	0.00165	0.205
chr2	66257751	66257996	246	*	4.02	2.65	4.7	-2.05	0.00165	0.205
chr9	114000000	114000000	170	*	3.5	2.26	4.16	-1.9	0.00165	0.205
chr1	11595866	11596160	295	*	4.91	3.99	5.47	-1.48	0.00167	0.206
chr3	189000000	189000000	197	*	5.03	5.55	4.22	1.32	0.00167	0.206
chr17	74777658	74778009	352	*	4.54	3.42	5.17	-1.75	0.00167	0.206
chr6	121000000	121000000	237	*	3.77	2.37	4.47	-2.1	0.00168	0.206
chr16	54992149	54992581	433	*	4.13	2.78	4.82	-2.04	0.00169	0.208
chr4	191000000	191000000	166	*	3.6	2.42	4.25	-1.83	0.0017	0.208
chr10	7869032	7869228	197	*	3.33	1.8	4.06	-2.26	0.0017	0.208
chr8	79344199	79344365	167	*	4.02	2.8	4.67	-1.87	0.0017	0.208
chr7	24045135	24045495	361	*	4.73	3.43	5.4	-1.97	0.00175	0.212
chr4	135000000	135000000	197	*	3.44	2.05	4.14	-2.09	0.00175	0.212
chr10	135000000	135000000	437	*	5.85	5	6.38	-1.38	0.00175	0.212
chr17	22203124	22203422	299	*	5.26	5.77	4.47	1.29	0.00176	0.213
chr16	80648920	80649123	204	*	3.89	2.52	4.58	-2.06	0.00177	0.214
chr6	20183433	20183694	262	*	3.97	2.65	4.65	-2	0.00177	0.214
chr10	85725351	85725531	181	*	4.67	5.32	3.43	1.89	0.00178	0.215
chr21	30625278	30625483	206	*	3.62	2.2	4.32	-2.12	0.00179	0.215
chr5	9544636	9544865	230	*	5.46	6	4.59	1.41	0.00181	0.217
chr3	50452496	50452988	493	*	5.99	5.19	6.49	-1.3	0.00182	0.218
chr1	191000000	191000000	319	*	6.41	6.94	5.57	1.37	0.00183	0.218
chr17	43906110	43906348	239	*	4.51	3.55	5.08	-1.53	0.00183	0.218
chr15	26505581	26506071	491	*	7.02	7.46	6.37	1.1	0.00183	0.218
chr16	65998744	65998965	222	*	3.53	2.26	4.19	-1.93	0.00183	0.218
chr12	46911400	46911693	294	*	4.87	3.73	5.5	-1.78	0.00185	0.219
chrX	118000000	118000000	346	*	5.02	5.53	4.2	1.34	0.00185	0.219
chr3	27183215	27183504	290	*	4.91	3.7	5.56	-1.86	0.00188	0.22
chr7	133000000	133000000	246	*	4.4	3.2	5.05	-1.85	0.00188	0.22
chr6	28574532	28574921	390	*	5.87	5.08	6.38	-1.31	0.00188	0.22
chr13	76406597	76406782	186	*	3.47	2.01	4.18	-2.17	0.00188	0.22
chr19	15362318	15362876	559	*	6.91	6.2	7.38	-1.18	0.00188	0.22
chr1	175000000	175000000	159	*	4.71	5.31	3.64	1.67	0.00189	0.221
chr5	36122521	36122769	249	*	5.13	5.71	4.15	1.56	0.0019	0.221
chr1	183000000	183000000	275	*	4.22	3.24	4.8	-1.55	0.00191	0.222
chr2	152000000	152000000	358	*	4	2.65	4.69	-2.04	0.00191	0.222
chr11	68777284	68777587	304	*	4.29	3.34	4.85	-1.51	0.00191	0.222
chr2	63277186	63277531	346	*	3.3	1.8	4.03	-2.23	0.00192	0.222
chr13	61564219	61564479	261	*	5.72	6.21	4.98	1.24	0.00193	0.223
chr5	108000000	108000000	273	*	3.98	2.98	4.56	-1.58	0.00194	0.224
chr1	45476733	45476994	262	*	3.86	2.85	4.44	-1.59	0.00194	0.224
chr5	131000000	131000000	182	*	3.2	1.83	3.89	-2.06	0.00195	0.224
chr16	87224108	87224337	230	*	4.13	3.19	4.7	-1.51	0.00196	0.224
chr13	49447928	49448237	310	*	4.36	3.09	5.02	-1.93	0.00196	0.224
chr15	81527231	81527479	249	*	4.15	2.89	4.81	-1.92	0.00197	0.225
chr1	151000000	151000000	213	*	3.73	2.37	4.42	-2.06	0.00198	0.226
chr1	228000000	228000000	265	*	4.67	3.76	5.23	-1.47	0.00199	0.226
chrX	67842783	67843030	248	*	3.55	2.01	4.28	-2.27	0.002	0.227
chr10	80946550	80946821	272	*	4.19	3.14	4.79	-1.65	0.00201	0.228
chr7	41732793	41733709	917	*	6.23	5.49	6.71	-1.23	0.00201	0.228
chr20	45167773	45168077	305	*	4.98	3.96	5.57	-1.61	0.00202	0.228
chr12	114000000	114000000	342	*	5.1	4.16	5.66	-1.49	0.00202	0.228
chr19	39836680	39836968	289	*	4.49	3.38	5.11	-1.73	0.00203	0.228
chr6	159000000	159000000	435	*	4.15	3.16	4.74	-1.58	0.00203	0.228
chr5	36866328	36866606	279	*	4.76	3.5	5.42	-1.91	0.00204	0.228
chr16	27096604	27096899	296	*	3.93	2.98	4.5	-1.52	0.00204	0.228
chr12	125000000	125000000	318	*	6.13	5.43	6.61	-1.18	0.00204	0.228
chr7	101000000	101000000	195	*	3	1.59	3.71	-2.12	0.00205	0.229
chr7	41931941	41932231	291	*	4.39	3.3	5	-1.7	0.00207	0.23
chr1	64479133	64479350	218	*	3.64	2.2	4.35	-2.15	0.0021	0.233
chr2	61623113	61623403	291	*	3.97	2.65	4.65	-2	0.00213	0.235
chr22	30953251	30953568	318	*	5.17	4.2	5.75	-1.55	0.00213	0.235
chr8	101000000	101000000	175	*	3.47	2.01	4.18	-2.17	0.00215	0.238
chr18	8011995	8012253	259	*	3.52	2.01	4.24	-2.22	0.00217	0.238
chr13	27912986	27913291	306	*	5.24	4.29	5.81	-1.53	0.00217	0.238
chr11	65019056	65019270	215	*	3.52	2.44	4.13	-1.69	0.00217	0.238
chr14	62197515	62197751	237	*	3.74	2.37	4.43	-2.06	0.00217	0.238
chr16	63323769	63324113	345	*	6.97	7.44	6.29	1.15	0.00218	0.238
chr1	231000000	231000000	215	*	3.82	2.69	4.44	-1.75	0.00218	0.238
chr1	44702267	44702531	265	*	4.09	2.81	4.76	-1.95	0.00219	0.238
chr3	162000000	162000000	211	*	4.93	5.44	4.13	1.31	0.00219	0.238
chrX	95019919	95020176	258	*	5.6	6.07	4.89	1.18	0.00219	0.238
chr7	28512055	28512290	236	*	3.57	2.42	4.2	-1.78	0.0022	0.238
chr19	4980950	4981207	258	*	4.21	3.26	4.77	-1.51	0.0022	0.238
chr3	151000000	151000000	301	*	5.53	4.59	6.09	-1.5	0.00221	0.238
chr7	130000000	130000000	286	*	5.16	5.73	4.21	1.52	0.00221	0.238
chr11	33725835	33726095	261	*	3.95	2.96	4.53	-1.57	0.00222	0.239
chr1	63655475	63655804	330	*	4.86	3.84	5.45	-1.61	0.00224	0.24
chr11	75050778	75051029	252	*	5.65	6.11	4.96	1.15	0.00224	0.24
chr14	46959686	46959944	259	*	5.25	5.74	4.5	1.24	0.00225	0.24
chr21	26212715	26212927	213	*	4.84	5.39	3.93	1.45	0.00225	0.241
chr2	161000000	161000000	306	*	5.27	4.3	5.84	-1.54	0.00226	0.241
chr14	24038769	24039176	408	*	4.8	3.79	5.39	-1.6	0.00227	0.241
chr12	54367478	54367694	217	*	3.33	1.8	4.06	-2.27	0.00227	0.241
chr6	101000000	101000000	236	*	3.64	2.39	4.29	-1.9	0.00228	0.241
chr18	19912595	19912964	370	*	4.89	4.04	5.42	-1.39	0.00229	0.242
chr18	29143836	29144082	247	*	4.18	2.91	4.84	-1.94	0.00229	0.242
chr20	45344052	45344280	229	*	4.22	3.19	4.82	-1.63	0.0023	0.242
chr3	11014997	11015238	242	*	3.42	2.26	4.05	-1.8	0.0023	0.242
chr15	78286469	78287013	545	*	4.77	3.8	5.34	-1.55	0.00231	0.242
chr4	136000000	136000000	181	*	3.62	2.2	4.32	-2.12	0.00232	0.243
chr6	138000000	138000000	228	*	4.12	2.78	4.8	-2.03	0.00232	0.243
chr11	10749788	10750035	248	*	4.32	3.2	4.94	-1.74	0.00234	0.244
chr8	37217774	37218102	329	*	5.67	4.92	6.17	-1.24	0.00234	0.244
chr15	84884375	84884608	234	*	4.57	3.63	5.14	-1.51	0.00234	0.244
chr9	8895804	8896058	255	*	6.11	6.57	5.44	1.14	0.00236	0.245
chr9	35018551	35018876	326	*	5.36	4.5	5.9	-1.4	0.00237	0.246
chr22	24587302	24587574	273	*	4.26	3.11	4.89	-1.78	0.00238	0.246
chr15	22977120	22977391	272	*	4.77	3.94	5.3	-1.35	0.0024	0.249
chr22	25102121	25102388	268	*	4.3	3.31	4.88	-1.57	0.00241	0.249
chr14	46340300	46340598	299	*	3.89	2.67	4.54	-1.87	0.00241	0.249
chrX	47678498	47678754	257	*	4.3	3.22	4.91	-1.69	0.00243	0.249
chr4	141000000	141000000	418	*	5.13	4.32	5.64	-1.32	0.00243	0.249
chr11	48387402	48387675	274	*	4.48	3.51	5.06	-1.55	0.00243	0.249
chr15	78015095	78015503	409	*	5.51	4.71	6.02	-1.31	0.00244	0.249
chr2	242000000	242000000	443	*	4.3	3.11	4.94	-1.83	0.00244	0.249
chr1	152000000	152000000	583	*	4.51	3.54	5.09	-1.55	0.00245	0.25
chr8	26095394	26095692	299	*	4.93	3.97	5.51	-1.54	0.00247	0.251
chr7	130000000	130000000	249	*	4.87	5.41	4.01	1.4	0.00247	0.251
chr2	128000000	128000000	281	*	4.43	3.52	4.98	-1.46	0.00248	0.252
chr8	84312725	84312962	238	*	5.7	6.25	4.81	1.44	0.00249	0.252
chr1	94110060	94110212	153	*	3.55	2.42	4.18	-1.76	0.0025	0.252
chr8	4257426	4257660	235	*	5.04	5.54	4.26	1.29	0.0025	0.252
chr8	129000000	129000000	310	*	4.7	3.74	5.27	-1.54	0.0025	0.252
chr15	62630777	62630962	186	*	4.13	3.19	4.69	-1.51	0.0025	0.252
chr9	115000000	115000000	329	*	4.22	2.99	4.87	-1.88	0.00252	0.253
chr2	219000000	219000000	246	*	5.31	5.8	4.55	1.25	0.00254	0.254
chr9	30967507	30967788	282	*	5.09	5.64	4.2	1.44	0.00254	0.254
chr6	53634759	53635056	298	*	3.95	2.69	4.61	-1.91	0.00254	0.254
chr11	11459786	11460046	261	*	3.7	2.37	4.38	-2.01	0.00255	0.254
chr17	42402705	42403015	311	*	3.93	2.65	4.59	-1.94	0.00255	0.254
chr15	98025820	98026070	251	*	5.6	6.1	4.82	1.28	0.00256	0.254
chr3	28883451	28883652	202	*	3.45	2.01	4.16	-2.15	0.00256	0.254
chr2	138000000	138000000	272	*	5.54	6.05	4.74	1.31	0.00257	0.254
chr5	20601904	20602226	323	*	3.87	2.83	4.47	-1.63	0.00257	0.254
chr11	76201271	76201509	239	*	3.86	2.52	4.55	-2.03	0.00257	0.254
chr5	181000000	181000000	252	*	3.74	2.37	4.43	-2.07	0.00258	0.255
chr2	205000000	205000000	240	*	3.24	2.08	3.88	-1.8	0.0026	0.256
chr3	119000000	119000000	230	*	3.33	2.08	3.98	-1.91	0.00261	0.256
chr2	141000000	141000000	208	*	3.92	2.65	4.59	-1.94	0.00261	0.256
chr10	70824727	70824957	231	*	4.05	3.06	4.64	-1.57	0.00264	0.259
chr20	49028140	49028420	281	*	4.21	2.99	4.86	-1.86	0.00266	0.26
chr9	106000000	106000000	407	*	6.86	7.3	6.22	1.08	0.00267	0.261
chr5	99856092	99856432	341	*	4.92	4.09	5.45	-1.36	0.00268	0.261
chr11	3666251	3666452	202	*	3.81	2.52	4.48	-1.97	0.0027	0.262
chr14	73503456	73503727	272	*	4.44	3.56	4.98	-1.42	0.0027	0.262
chr5	142000000	142000000	357	*	4.18	3.27	4.73	-1.45	0.00271	0.262
chr1	39595206	39595475	270	*	5.33	5.81	4.6	1.21	0.00271	0.262
chr8	20328383	20328645	263	*	3.7	2.37	4.38	-2.02	0.00271	0.262
chr8	12246670	12246924	255	*	4.25	3.16	4.87	-1.71	0.00271	0.262
chr6	160000000	160000000	216	*	3.56	2.2	4.25	-2.05	0.00273	0.263
chr17	27610598	27610852	255	*	4.72	3.6	5.35	-1.75	0.00274	0.263
chr20	23168563	23168754	192	*	3.56	2.2	4.25	-2.05	0.00274	0.263
chr14	34410949	34411195	247	*	4.29	4.83	3.43	1.39	0.00274	0.263
chr1	54088328	54088506	179	*	3.48	2.44	4.08	-1.64	0.00275	0.263
chr11	114000000	114000000	213	*	3.81	2.52	4.48	-1.96	0.00275	0.263
chr2	19369182	19369498	317	*	4.45	3.37	5.06	-1.7	0.00276	0.263
chr10	49743678	49744210	533	*	6.3	5.64	6.76	-1.11	0.00277	0.263
chr1	225000000	225000000	398	*	6.25	5.51	6.74	-1.22	0.00277	0.263
chr1	24130733	24131050	318	*	4.74	3.8	5.3	-1.51	0.00278	0.263
chr4	6576865	6577157	293	*	4.4	3.48	4.96	-1.48	0.00278	0.263
chr16	71879633	71879988	356	*	4.22	3.11	4.84	-1.73	0.00278	0.264
chr16	32876722	32877004	283	*	6.03	6.53	5.27	1.26	0.0028	0.265
chr16	56454022	56454320	299	*	3.91	2.65	4.58	-1.92	0.00281	0.265
chr8	102000000	102000000	284	*	3.96	2.65	4.64	-1.99	0.00281	0.265
chr20	32164407	32164622	216	*	3.81	2.52	4.48	-1.97	0.00281	0.265
chr2	70975567	70975847	281	*	4.91	4.09	5.43	-1.35	0.00283	0.266
chrX	17906603	17906875	273	*	4.32	3.09	4.98	-1.89	0.00284	0.267
chr17	36978597	36979087	491	*	5.45	4.28	6.09	-1.81	0.00285	0.267
chr8	40037215	40037429	215	*	3.58	2.2	4.28	-2.08	0.00286	0.267
chr3	127000000	127000000	212	*	3.25	2.08	3.89	-1.82	0.00289	0.269
chr8	141000000	141000000	236	*	5.39	5.86	4.68	1.18	0.0029	0.269
chr16	2885736	2885910	175	*	3.23	2.08	3.86	-1.78	0.0029	0.269
chr2	219000000	219000000	219	*	4.01	2.78	4.66	-1.89	0.00291	0.269
chr10	73454779	73455365	587	*	4.2	2.99	4.84	-1.85	0.00291	0.269
chr9	75423050	75423412	363	*	6.58	5.87	7.05	-1.18	0.00291	0.269
chr14	107000000	107000000	280	*	4.39	3.39	4.98	-1.58	0.00291	0.269
chr21	36167512	36167712	201	*	4.57	5.09	3.74	1.35	0.00292	0.27
chr3	120000000	120000000	256	*	4.29	3.22	4.89	-1.68	0.00293	0.27
chr17	35029573	35029809	237	*	3.46	2.44	4.05	-1.61	0.00294	0.271
chr14	83088484	83088715	232	*	5.6	6.08	4.88	1.2	0.00295	0.271
chr4	6078206	6078482	277	*	4.52	3.44	5.13	-1.69	0.00295	0.271
chr16	64123630	64123926	297	*	5.55	6.11	4.62	1.48	0.00296	0.271
chr8	81402187	81402479	293	*	5.01	4.06	5.58	-1.52	0.00296	0.271
chr22	43666328	43666704	377	*	5.26	4.49	5.76	-1.26	0.00298	0.272
chr8	17771165	17771497	333	*	4.94	3.89	5.54	-1.65	0.00298	0.272
chr2	144000000	144000000	291	*	5.12	4.31	5.63	-1.32	0.00299	0.272
chr3	131000000	131000000	192	*	3.85	2.83	4.45	-1.61	0.00299	0.272
chr7	46192331	46192681	351	*	5.91	5.2	6.38	-1.18	0.00299	0.272
chr6	42054093	42054377	285	*	5.5	4.67	6.03	-1.36	0.003	0.272
chr9	115000000	115000000	276	*	5.71	6.17	5.04	1.13	0.00301	0.272
chr14	67129131	67129386	256	*	4.65	3.66	5.24	-1.57	0.00301	0.272
chr11	32019580	32019818	239	*	4.29	3.11	4.92	-1.82	0.00302	0.272
chr12	126000000	126000000	354	*	4.57	3.73	5.09	-1.37	0.00302	0.272
chr1	59281861	59282250	390	*	5.07	3.93	5.7	-1.77	0.00304	0.274
chr15	61302805	61303160	356	*	4.49	3.47	5.09	-1.62	0.00305	0.274
chr17	6797403	6797810	408	*	5.12	4.27	5.64	-1.37	0.00306	0.274
chr5	90145812	90146067	256	*	4.62	3.78	5.15	-1.37	0.00306	0.274
chr10	106000000	106000000	300	*	4.88	5.37	4.13	1.24	0.00306	0.274
chr1	121000000	121000000	206	*	4.21	3.23	4.79	-1.56	0.00308	0.275
chr12	8833197	8833470	274	*	4.45	3.37	5.06	-1.69	0.00308	0.275
chr5	20555195	20555469	275	*	5.8	6.31	4.99	1.32	0.0031	0.276
chr3	42940814	42941092	279	*	4.69	3.83	5.22	-1.39	0.0031	0.276
chr15	20179062	20179287	226	*	5.15	5.73	4.16	1.57	0.00311	0.276
chr2	72542532	72542786	255	*	3.94	2.81	4.57	-1.75	0.00311	0.276
chr5	7519269	7519622	354	*	6.62	7.05	6	1.04	0.00313	0.277
chr14	25287065	25287338	274	*	6.14	6.58	5.52	1.06	0.00313	0.277
chr10	86359098	86359318	221	*	3.69	2.37	4.36	-2	0.00314	0.277
chrX	83594578	83594997	420	*	6.22	6.74	5.4	1.33	0.00315	0.277
chr1	154000000	154000000	281	*	4.79	4	5.29	-1.29	0.00315	0.277
chr15	45952438	45952654	217	*	4.88	5.41	4.05	1.36	0.00316	0.277
chr14	67225030	67225274	245	*	4.1	3.16	4.67	-1.51	0.00316	0.278
chr4	6046579	6046891	313	*	4.41	3.11	5.08	-1.97	0.00317	0.278
chr5	171000000	171000000	221	*	3.13	1.83	3.8	-1.96	0.00317	0.278
chr13	22487229	22487415	187	*	3.46	2.01	4.16	-2.15	0.00318	0.278
chr17	70385174	70385607	434	*	5.83	5.11	6.31	-1.2	0.0032	0.278
chr3	117000000	117000000	241	*	5.25	5.72	4.54	1.18	0.0032	0.278
chr8	33405103	33405461	359	*	4.55	3.63	5.11	-1.48	0.0032	0.278
chr1	94706381	94706742	362	*	4.97	4.07	5.52	-1.45	0.00321	0.278
chr7	32953854	32954114	261	*	4.48	3.59	5.03	-1.45	0.00322	0.279
chr11	82026156	82026502	347	*	6.35	6.85	5.57	1.28	0.00323	0.279
chr22	20785295	20785538	244	*	3.97	2.94	4.57	-1.62	0.00323	0.279
chr6	75582358	75582586	229	*	4.02	2.8	4.67	-1.88	0.00323	0.279
chr4	157000000	157000000	243	*	5.09	5.58	4.35	1.23	0.00325	0.28
chr15	59041428	59041662	235	*	3.72	2.37	4.41	-2.04	0.00326	0.28
chr14	72883566	72883921	356	*	5.23	4.47	5.73	-1.25	0.00326	0.28
chr11	89358432	89358727	296	*	4.71	3.65	5.31	-1.66	0.00326	0.28
chr3	6977148	6977472	325	*	6.4	6.85	5.72	1.13	0.00327	0.28
chr1	5454271	5454530	260	*	4.55	3.54	5.14	-1.6	0.00327	0.28
chr19	51050774	51051019	246	*	4.53	3.71	5.05	-1.35	0.00328	0.281
chr19	53094060	53094249	190	*	3.31	2.05	3.98	-1.93	0.00329	0.281
chr1	202000000	202000000	217	*	3.55	2.2	4.23	-2.03	0.00329	0.281
chr9	124000000	124000000	189	*	5.07	5.55	4.34	1.21	0.00339	0.288
chr1	223000000	223000000	257	*	5	4.12	5.54	-1.42	0.00339	0.288
chrX	2314583	2314944	362	*	3.8	2.52	4.47	-1.96	0.0034	0.288
chr2	118000000	118000000	234	*	5.33	5.86	4.48	1.38	0.00344	0.291
chr2	161000000	161000000	286	*	4.84	3.5	5.52	-2.02	0.00344	0.291
chr4	90508147	90508320	174	*	4.12	4.72	3.1	1.62	0.00344	0.291
chr11	119000000	119000000	362	*	4.78	3.85	5.33	-1.48	0.00346	0.292
chr9	12818533	12818718	186	*	4.84	5.36	4.04	1.32	0.00346	0.292
chr15	39842033	39842334	302	*	4.04	2.78	4.71	-1.93	0.00346	0.292
chr15	79835451	79835731	281	*	5.01	5.62	3.94	1.67	0.00347	0.292
chr5	141000000	141000000	339	*	5.68	4.76	6.23	-1.48	0.00348	0.292
chr11	77242065	77242293	229	*	3.8	2.52	4.47	-1.95	0.0035	0.293
chrX	129000000	129000000	502	*	4.37	2.89	5.08	-2.19	0.0035	0.293
chr17	4832895	4833063	169	*	3.67	2.74	4.23	-1.49	0.0035	0.293
chr12	51566468	51566718	251	*	3.68	2.37	4.35	-1.99	0.00351	0.293
chr7	45122369	45122630	262	*	3.98	2.52	4.7	-2.18	0.00351	0.293
chr10	128000000	128000000	267	*	4.46	3.55	5.01	-1.46	0.00354	0.295
chr5	43266051	43266451	401	*	4.51	3.62	5.05	-1.43	0.00355	0.295
chr4	7240058	7240584	527	*	5.58	4.66	6.14	-1.48	0.00356	0.296
chr17	80571852	80572047	196	*	3.98	2.93	4.58	-1.65	0.00358	0.296
chr3	13008147	13008366	220	*	4.44	5.01	3.46	1.55	0.00358	0.297
chr19	11939794	11940023	230	*	3.88	2.65	4.54	-1.88	0.0036	0.297
chr17	1998350	1998545	196	*	3.9	2.96	4.47	-1.51	0.00361	0.297
chr6	3434915	3435362	448	*	4.33	3.51	4.86	-1.35	0.00361	0.297
chr15	99930947	99931140	194	*	4.07	3.19	4.61	-1.43	0.00363	0.299
chr12	1870256	1870457	202	*	3.41	2.01	4.11	-2.1	0.00364	0.299
chr12	49350530	49351130	601	*	6.12	5.48	6.57	-1.09	0.00364	0.299
chr6	27001603	27001894	292	*	3.24	1.8	3.95	-2.16	0.00365	0.299
chr1	215000000	215000000	229	*	4.91	5.39	4.18	1.21	0.00366	0.3
chr6	47148362	47148664	303	*	4.79	3.99	5.31	-1.32	0.00372	0.304
chr14	46517371	46517720	350	*	5.92	6.41	5.15	1.27	0.00373	0.304
chr2	174000000	174000000	217	*	3.61	2.39	4.26	-1.86	0.00373	0.304
chr8	141000000	141000000	250	*	4.65	3.78	5.19	-1.41	0.00374	0.304
chr22	35573856	35574131	276	*	4.1	3.14	4.66	-1.52	0.00374	0.304
chr20	36965978	36966631	654	*	8.51	7.95	8.91	-0.96	0.00377	0.305
chr10	99393732	99394057	326	*	4.62	3.67	5.18	-1.51	0.00377	0.305
chr19	4515503	4515759	257	*	4.3	3.41	4.84	-1.44	0.00377	0.305
chr7	99956157	99956438	282	*	4.82	3.93	5.37	-1.44	0.00382	0.308
chr21	24164338	24164614	277	*	5.09	4.27	5.62	-1.35	0.00382	0.308
chr10	11387885	11388077	193	*	3.7	2.72	4.27	-1.56	0.00383	0.309
chr7	24797339	24797545	207	*	4.6	5.15	3.68	1.47	0.00387	0.312
chr7	101000000	101000000	267	*	4.1	3.16	4.67	-1.52	0.00387	0.312
chrX	28820789	28821052	264	*	4.76	5.4	3.57	1.83	0.00388	0.312
chr7	150000000	150000000	471	*	6.3	5.62	6.76	-1.14	0.00388	0.312
chrX	19558761	19558968	208	*	3.42	2.01	4.11	-2.1	0.00391	0.312
chr19	48922039	48922249	211	*	4.96	5.46	4.19	1.27	0.00391	0.312
chrX	27573647	27574068	422	*	6.4	6.82	5.8	1.01	0.00391	0.312
chr20	40195859	40196108	250	*	3.98	2.78	4.63	-1.86	0.00392	0.313
chr13	87394044	87394362	319	*	5.01	4.19	5.53	-1.33	0.00393	0.313
chr13	50091683	50091918	236	*	3.92	2.94	4.49	-1.55	0.00394	0.313
chr6	34042100	34042498	399	*	5.29	4.55	5.78	-1.23	0.00394	0.313
chr2	183000000	183000000	261	*	4.48	3.47	5.06	-1.59	0.00395	0.313
chr12	3068862	3069263	402	*	4.19	2.99	4.83	-1.84	0.00396	0.313
chrX	10185374	10185613	240	*	4.36	3.38	4.94	-1.56	0.00396	0.313
chr17	41400298	41400777	480	*	7.04	7.54	6.29	1.25	0.00397	0.313
chr7	72732879	72733087	209	*	3.61	2.39	4.26	-1.86	0.00399	0.314
chr9	132000000	132000000	316	*	5.52	5.99	4.83	1.17	0.004	0.314
chr6	159000000	159000000	220	*	3.79	2.74	4.39	-1.66	0.004	0.314
chr1	84543230	84543515	286	*	4.06	3.03	4.65	-1.62	0.004	0.314
chr13	44537854	44538192	339	*	4.94	4.19	5.43	-1.24	0.004	0.314
chr4	60758125	60758327	203	*	3.62	2.56	4.23	-1.66	0.00401	0.314
chr8	72880728	72881017	290	*	4.42	3.47	4.99	-1.52	0.00408	0.319
chr12	121000000	121000000	314	*	4.93	5.42	4.18	1.24	0.00408	0.319
chr15	27262344	27262747	404	*	7.36	7.84	6.64	1.21	0.00408	0.319
chr17	57037437	57037765	329	*	5.52	4.66	6.05	-1.39	0.0041	0.32
chr3	111000000	111000000	205	*	4.32	3.41	4.88	-1.47	0.00411	0.32
chr16	3332232	3332442	211	*	3.82	2.52	4.49	-1.97	0.00412	0.321
chr17	17328362	17328570	209	*	4.64	5.26	3.55	1.71	0.00414	0.321
chr3	32254478	32254731	254	*	3.22	1.8	3.92	-2.13	0.00415	0.321
chr4	170000000	170000000	263	*	4.46	3.54	5.01	-1.47	0.00415	0.321
chr22	30928147	30928320	174	*	3.42	2.44	4	-1.56	0.00417	0.321
chr19	39813718	39813959	242	*	4.17	3.23	4.73	-1.5	0.00417	0.321
chr18	60125137	60125377	241	*	4.2	2.99	4.85	-1.85	0.00417	0.321
chr15	68346761	68347063	303	*	4.79	3.85	5.35	-1.49	0.00417	0.321
chr19	1942317	1942540	224	*	3.51	2.2	4.18	-1.98	0.00417	0.321
chr11	46867241	46867623	383	*	4.73	3.64	5.35	-1.71	0.0042	0.323
chr15	44770564	44770824	261	*	4.48	3.35	5.11	-1.76	0.00424	0.326
chr1	62738087	62738315	229	*	4.17	3.23	4.73	-1.5	0.00425	0.326
chr20	22796315	22796531	217	*	3.65	2.37	4.32	-1.95	0.00425	0.326
chr3	74316775	74317153	379	*	6.13	6.57	5.49	1.08	0.00428	0.328
chr4	177000000	177000000	272	*	5.88	6.33	5.23	1.1	0.00429	0.328
chrX	104000000	104000000	236	*	3.91	2.81	4.53	-1.71	0.0043	0.328
chr15	51069294	51069797	504	*	5.45	4.71	5.94	-1.23	0.00433	0.33
chr2	171000000	171000000	236	*	3.51	2.2	4.18	-1.98	0.00435	0.331
chr15	71429181	71429452	272	*	4.49	3.49	5.08	-1.59	0.00436	0.331
chr16	11406641	11406867	227	*	3.37	2.01	4.06	-2.05	0.00437	0.331
chr1	213000000	213000000	240	*	4.1	3.14	4.67	-1.53	0.00437	0.331
chr8	137000000	137000000	363	*	5.57	6.1	4.73	1.36	0.00438	0.331
chr11	118000000	118000000	338	*	3.75	2.52	4.4	-1.88	0.00441	0.333
chr17	25334797	25335065	269	*	5.02	5.5	4.32	1.18	0.00442	0.333
chr16	14112752	14112986	235	*	4.23	3.37	4.76	-1.39	0.00443	0.333
chrX	144000000	144000000	194	*	4.64	5.13	3.89	1.25	0.00443	0.333
chr20	57133556	57133882	327	*	5.03	4.22	5.55	-1.33	0.00443	0.333
chr2	136000000	136000000	385	*	5.78	5.08	6.25	-1.17	0.00444	0.333
chr2	4810781	4810993	213	*	4.83	5.37	3.96	1.41	0.00444	0.333
chr20	33124790	33125130	341	*	5.45	4.71	5.93	-1.22	0.00446	0.334
chr6	39860308	39860651	344	*	5.73	5.06	6.18	-1.13	0.00446	0.334
chr7	99435680	99435910	231	*	4.92	5.41	4.19	1.22	0.00448	0.335
chr9	85221757	85221995	239	*	5.22	5.68	4.56	1.12	0.00449	0.335
chr12	45609137	45609411	275	*	5.45	4.71	5.93	-1.22	0.0045	0.335
chr11	21535886	21536188	303	*	6.67	7.14	5.99	1.15	0.0045	0.335
chr2	203000000	203000000	267	*	5	4.25	5.49	-1.24	0.0045	0.335
chr2	10309292	10309549	258	*	3.16	2.08	3.77	-1.69	0.0045	0.335
chr10	73468745	73469015	271	*	5.06	5.56	4.28	1.28	0.00452	0.336
chr1	220000000	220000000	341	*	3.79	2.83	4.36	-1.53	0.00453	0.336
chr19	35000732	35001012	281	*	3.97	2.94	4.57	-1.62	0.00455	0.337
chr9	29208756	29208998	243	*	4.96	5.51	4.05	1.46	0.00455	0.337
chr10	98827894	98828122	229	*	3.34	2.01	4.03	-2.01	0.00457	0.337
chr12	124000000	124000000	232	*	3.88	2.52	4.57	-2.05	0.00457	0.337
chr4	77507148	77507554	407	*	5.46	5.9	4.81	1.09	0.00458	0.338
chr8	98868837	98869103	267	*	4.37	3.48	4.91	-1.43	0.00459	0.338
chr17	46740541	46740851	311	*	5.94	6.39	5.28	1.1	0.00459	0.338
chr22	19953553	19953890	338	*	5.42	4.6	5.94	-1.34	0.00461	0.338
chr4	68539848	68540090	243	*	3.79	2.67	4.42	-1.74	0.00462	0.338
chr8	139000000	139000000	373	*	6.58	7.01	5.95	1.06	0.00462	0.338
chr20	39566683	39567010	328	*	6.24	5.59	6.68	-1.09	0.00463	0.338
chr1	79817041	79817254	214	*	4.03	2.81	4.68	-1.87	0.00463	0.338
chr16	380100	380258	159	*	2.99	1.54	3.69	-2.15	0.00464	0.338
chr8	558840	559138	299	*	4.66	3.57	5.27	-1.69	0.00465	0.338
chr15	38287962	38288268	307	*	6.23	5.6	6.67	-1.07	0.00468	0.34
chr8	54109667	54109966	300	*	4.37	3.38	4.95	-1.57	0.00468	0.34
chr8	53711962	53712283	322	*	4.98	4.17	5.49	-1.32	0.00469	0.34
chr2	69003341	69003551	211	*	3.77	2.52	4.43	-1.91	0.0047	0.34
chr4	160000000	160000000	285	*	5.16	4.39	5.66	-1.28	0.00471	0.341
chr15	77224099	77224394	296	*	4.46	3.35	5.07	-1.72	0.00474	0.343
chr22	22933904	22934197	294	*	4.18	3.11	4.78	-1.67	0.00476	0.344
chr11	72264821	72265099	279	*	5.07	4.33	5.56	-1.23	0.00478	0.345
chr9	102000000	102000000	244	*	3.68	2.72	4.25	-1.54	0.00482	0.347
chr3	23942304	23942549	246	*	3.9	2.52	4.59	-2.07	0.00482	0.347
chr15	70784994	70785431	438	*	5.83	5.18	6.28	-1.11	0.00483	0.347
chr2	228000000	228000000	289	*	4.94	4.13	5.46	-1.32	0.00484	0.347
chr5	12705132	12705411	280	*	6.09	6.6	5.32	1.28	0.00484	0.347
chr3	190000000	190000000	348	*	6.54	6.95	5.95	1	0.00484	0.347
chr6	101000000	101000000	343	*	4.96	4.12	5.49	-1.38	0.00487	0.348
chr17	7155539	7156059	521	*	6.04	6.46	5.43	1.03	0.00488	0.348
chr17	20350371	20350597	227	*	4.08	2.89	4.72	-1.83	0.0049	0.349
chr8	57683985	57684144	160	*	3.45	2.44	4.04	-1.59	0.0049	0.349
chr1	204000000	204000000	260	*	3.86	2.65	4.5	-1.85	0.00492	0.35
chr7	120000000	120000000	397	*	6.7	7.12	6.12	0.99	0.00492	0.35
chr5	150000000	150000000	233	*	4	3.06	4.57	-1.5	0.00492	0.35
chr6	28400846	28401180	335	*	4.3	2.99	4.97	-1.98	0.00494	0.35
chr4	148000000	148000000	239	*	3.61	2.37	4.27	-1.91	0.00494	0.35
chr2	28397997	28398212	216	*	3.67	2.37	4.35	-1.98	0.00495	0.35
chr12	104000000	104000000	429	*	4.57	3.67	5.12	-1.45	0.00495	0.35
chr5	131000000	131000000	358	*	5.76	4.93	6.29	-1.36	0.00497	0.351
chr5	90303142	90303383	242	*	4.27	3.09	4.91	-1.82	0.00498	0.351
chr2	71099608	71099770	163	*	3.17	1.8	3.86	-2.06	0.00499	0.352
chr5	93494913	93495161	249	*	3.73	2.52	4.38	-1.86	0.005	0.352
chr14	59293618	59293925	308	*	4.37	3.19	5.01	-1.82	0.00501	0.352
chrX	35565521	35565744	224	*	3.27	2.05	3.92	-1.88	0.00503	0.353
chr6	159000000	159000000	440	*	4.94	4.06	5.48	-1.42	0.00504	0.353
chr4	142000000	142000000	241	*	4.1	3.13	4.68	-1.55	0.00505	0.353
chr14	101000000	101000000	327	*	5.56	4.73	6.09	-1.36	0.00505	0.353
chr14	107000000	107000000	177	*	4.93	5.4	4.23	1.17	0.00506	0.353
chr4	91214548	91214792	245	*	5.45	5.9	4.79	1.11	0.00508	0.355
chr20	61481767	61481940	174	*	3.73	2.52	4.38	-1.86	0.00509	0.355
chr8	27099581	27099884	304	*	5.09	4.38	5.56	-1.18	0.00509	0.355
chr9	81233703	81233956	254	*	3.84	2.65	4.48	-1.83	0.00511	0.355
chr15	92132640	92132892	253	*	4.78	3.71	5.39	-1.67	0.00513	0.356
chr2	79462355	79462534	180	*	4.91	5.39	4.19	1.2	0.00514	0.357
chr7	23283118	23283379	262	*	4.59	3.5	5.21	-1.7	0.00515	0.357
chr9	73007121	73007526	406	*	5.45	4.63	5.97	-1.34	0.00516	0.357
chr10	110000000	110000000	299	*	5.98	6.45	5.28	1.17	0.00518	0.357
chr19	8590220	8590553	334	*	4.09	2.89	4.74	-1.85	0.00518	0.357
chr1	41969443	41969906	464	*	5.05	4.29	5.55	-1.26	0.00518	0.357
chr19	41368318	41368601	284	*	3.66	2.72	4.22	-1.51	0.0052	0.358
chr4	26789762	26790017	256	*	4.52	3.52	5.1	-1.59	0.0052	0.358
chr4	19793056	19793383	328	*	5.18	4.48	5.65	-1.17	0.00524	0.36
chr9	138000000	138000000	261	*	5.84	6.33	5.09	1.24	0.00524	0.36
chr12	113000000	113000000	348	*	5.25	4.37	5.8	-1.43	0.00526	0.36
chr3	19584740	19585094	355	*	6.64	7.09	5.97	1.13	0.00527	0.36
chr1	161000000	161000000	205	*	3.87	2.96	4.43	-1.47	0.00527	0.36
chr15	67036996	67037260	265	*	4.83	3.77	5.43	-1.67	0.00528	0.36
chr2	129000000	129000000	334	*	4.14	3.23	4.7	-1.47	0.00528	0.36
chr1	109000000	109000000	279	*	5.23	4.53	5.7	-1.17	0.00529	0.361
chr8	6229747	6229967	221	*	5.06	5.53	4.36	1.17	0.00529	0.361
chr16	57238682	57238962	281	*	3.32	2.01	4	-1.99	0.0053	0.361
chr1	155000000	155000000	261	*	4.28	3.19	4.9	-1.72	0.00531	0.361
chr22	44139071	44139332	262	*	4.96	3.88	5.57	-1.69	0.00533	0.361
chr19	17800145	17800637	493	*	4.65	3.81	5.18	-1.38	0.00534	0.361
chr1	86212477	86212758	282	*	3.62	2.37	4.29	-1.92	0.00534	0.361
chr7	36159966	36160268	303	*	4.87	4.12	5.36	-1.24	0.00535	0.361
chr2	85640830	85641320	491	*	4.42	3.65	4.91	-1.26	0.00535	0.361
chr15	67676318	67676485	168	*	3.86	2.65	4.51	-1.85	0.00536	0.362
chr6	15254247	15254483	237	*	4.22	3.24	4.79	-1.55	0.00538	0.362
chr1	22366109	22366440	332	*	4.83	4.05	5.33	-1.29	0.00539	0.362
chr2	109000000	109000000	272	*	4.78	5.29	4	1.29	0.0054	0.362
chr1	60243238	60243463	226	*	4.18	3.33	4.72	-1.39	0.00541	0.362
chr20	21612774	21612948	175	*	3.27	2.05	3.93	-1.88	0.00541	0.362
chr7	22134236	22134506	271	*	4.07	3.26	4.59	-1.33	0.00541	0.362
chr5	61507281	61507597	317	*	5.2	5.73	4.36	1.37	0.00542	0.363
chr2	202000000	202000000	242	*	3.94	2.93	4.53	-1.6	0.00542	0.363
chr10	15469900	15470174	275	*	4.56	3.43	5.19	-1.76	0.00544	0.363
chr3	150000000	150000000	312	*	5.16	5.62	4.5	1.12	0.00545	0.363
chr7	150000000	150000000	323	*	4.86	4.09	5.35	-1.26	0.00545	0.363
chr12	53618247	53618649	403	*	5.98	5.35	6.41	-1.06	0.00545	0.363
chr8	114000000	114000000	241	*	5.22	5.7	4.48	1.22	0.00546	0.363
chr18	60152849	60153139	291	*	4.04	2.65	4.73	-2.08	0.00547	0.363
chr1	18475496	18475858	363	*	5.11	4.41	5.58	-1.17	0.00551	0.365
chr8	550511	550785	275	*	3.82	2.81	4.4	-1.59	0.00551	0.365
chr8	54199251	54199626	376	*	6.62	6.04	7.04	-1.01	0.00551	0.365
chr17	13844242	13844544	303	*	4.33	3.48	4.86	-1.38	0.00554	0.367
chr1	90286836	90287216	381	*	4.07	3.26	4.59	-1.33	0.00555	0.367
chr8	91131305	91131607	303	*	5.61	4.9	6.09	-1.18	0.00559	0.368
chr8	86452463	86452679	217	*	3.97	3.05	4.52	-1.48	0.00559	0.368
chr8	3394019	3394302	284	*	6.1	6.55	5.43	1.13	0.00559	0.368
chr9	83718843	83719045	203	*	4.66	5.2	3.78	1.42	0.00559	0.368
chr1	227000000	227000000	362	*	5.85	5.21	6.29	-1.08	0.0056	0.368
chr2	85085247	85085577	331	*	4.53	3.62	5.09	-1.47	0.0056	0.368
chr2	75145495	75145655	161	*	3.6	2.37	4.25	-1.88	0.00561	0.368
chrX	107000000	107000000	216	*	4.84	5.3	4.15	1.15	0.00563	0.368
chr15	67350375	67350622	248	*	3.82	2.98	4.35	-1.37	0.00563	0.368
chr10	49652933	49653596	664	*	5.91	5.22	6.37	-1.15	0.00564	0.368
chr1	160000000	160000000	310	*	4.07	2.78	4.75	-1.97	0.00565	0.369
chr13	45563125	45563616	492	*	4.93	4.19	5.42	-1.24	0.00568	0.37
chr14	38485739	38486041	303	*	5.62	4.86	6.11	-1.25	0.00568	0.37
chr7	6134314	6134509	196	*	3.17	1.8	3.86	-2.07	0.00568	0.37
chr10	5252294	5252551	258	*	4.31	3.52	4.81	-1.3	0.00569	0.37
chr8	131000000	131000000	232	*	4.64	3.52	5.26	-1.74	0.0057	0.37
chr6	107000000	107000000	290	*	4.5	3.69	5.02	-1.32	0.00571	0.37
chr5	67987864	67988098	235	*	4.29	3.3	4.88	-1.58	0.00571	0.37
chr6	134000000	134000000	230	*	3.95	2.94	4.53	-1.59	0.00572	0.37
chrX	84784224	84784458	235	*	5.36	5.88	4.55	1.33	0.00572	0.37
chr20	6138014	6138369	356	*	5.52	4.77	6.01	-1.24	0.00573	0.37
chr1	223000000	223000000	211	*	4.6	5.09	3.86	1.23	0.00574	0.37
chr17	54382461	54382770	310	*	5.08	4.31	5.57	-1.26	0.00575	0.371
chr12	102000000	102000000	255	*	3.82	2.98	4.34	-1.36	0.00577	0.371
chr9	129000000	129000000	211	*	4.2	3.33	4.74	-1.41	0.00577	0.371
chr13	84354402	84354711	310	*	5.17	4.39	5.67	-1.28	0.00578	0.371
chr12	54552795	54553133	339	*	3.72	2.52	4.36	-1.84	0.00579	0.371
chr3	157000000	157000000	286	*	4.5	3.43	5.1	-1.67	0.00579	0.371
chr13	24982034	24982340	307	*	4.9	3.98	5.46	-1.49	0.00579	0.371
chr22	27152614	27152980	367	*	4.52	3.59	5.08	-1.49	0.00584	0.373
chr3	161000000	161000000	220	*	4.28	3.39	4.83	-1.43	0.00587	0.375
chr11	9142307	9142847	541	*	6.76	6.17	7.17	-1	0.00588	0.375
chr7	33570340	33570601	262	*	4.29	3.19	4.9	-1.72	0.00591	0.377
chr13	70153533	70153813	281	*	5.51	5.97	4.83	1.15	0.00593	0.378
chr15	98418745	98419140	396	*	4.78	5.48	3.38	2.1	0.00595	0.378
chr16	48865256	48865567	312	*	5.43	4.77	5.88	-1.11	0.00596	0.378
chr4	63413810	63414012	203	*	4.49	5.03	3.64	1.39	0.00597	0.378
chr7	64254764	64254958	195	*	3.71	2.52	4.36	-1.84	0.00597	0.378
chrX	1903766	1904065	300	*	4.69	3.82	5.22	-1.4	0.00598	0.378
chr11	94058919	94059242	324	*	5.63	4.79	6.16	-1.37	0.00599	0.379
chr22	19023145	19023446	302	*	4.09	3.24	4.63	-1.38	0.006	0.379
chr1	231000000	231000000	348	*	4.46	3.49	5.04	-1.55	0.00601	0.379
chr11	64126393	64126699	307	*	4.21	3.43	4.71	-1.28	0.00601	0.379
chr7	151000000	151000000	234	*	4.06	3.26	4.58	-1.32	0.00602	0.379
chr8	81066479	81066694	216	*	3.51	2.39	4.13	-1.74	0.00603	0.379
chr6	139000000	139000000	378	*	6.04	5.42	6.47	-1.06	0.00604	0.38
chr7	22563592	22563760	169	*	3.14	1.8	3.83	-2.03	0.00604	0.38
chr1	31687608	31687952	345	*	4.57	3.75	5.09	-1.35	0.00606	0.38
chr20	45940876	45941074	199	*	3.88	2.94	4.45	-1.5	0.00611	0.383
chr8	29230713	29230968	256	*	4.33	4.83	3.55	1.28	0.00611	0.383
chrX	71934489	71934716	228	*	4.72	5.21	3.95	1.26	0.00617	0.386
chr8	24973598	24973817	220	*	3.75	2.52	4.41	-1.89	0.00617	0.386
chr10	115000000	115000000	330	*	3.3	2.01	3.97	-1.96	0.00618	0.386
chr8	96515717	96515888	172	*	4.17	4.72	3.3	1.41	0.00619	0.386
chr14	26660446	26660660	215	*	3.83	2.65	4.47	-1.81	0.00622	0.387
chr11	73676122	73676347	226	*	4.83	5.4	3.87	1.53	0.00625	0.389
chr7	28403722	28404067	346	*	5.12	4.25	5.66	-1.41	0.00627	0.389
chr8	30001579	30001976	398	*	5.04	4.26	5.54	-1.28	0.00627	0.389
chr14	47911492	47911711	220	*	5.08	5.58	4.33	1.25	0.00628	0.389
chr1	30336438	30336643	206	*	3.62	2.74	4.16	-1.42	0.00628	0.389
chr11	117000000	117000000	347	*	5.14	4.09	5.75	-1.66	0.00628	0.389
chr1	15096071	15096367	297	*	4.7	3.64	5.3	-1.66	0.00631	0.39
chr9	6568142	6568532	391	*	5.53	4.69	6.06	-1.37	0.00632	0.39
chr1	88693822	88694170	349	*	5.76	6.19	5.15	1.05	0.00632	0.39
chr8	8749573	8749824	252	*	5.25	5.73	4.55	1.18	0.00634	0.39
chr18	12046455	12046687	233	*	4.12	2.99	4.74	-1.75	0.00635	0.39
chr20	38514707	38514968	262	*	5.8	6.23	5.18	1.05	0.00635	0.39
chrX	65091715	65092025	311	*	5.57	4.92	6.02	-1.1	0.00635	0.39
chrX	153000000	153000000	185	*	3.44	2.2	4.1	-1.9	0.00636	0.39
chr3	50211578	50211958	381	*	5.1	4.41	5.57	-1.16	0.0064	0.392
chr17	41496243	41496532	290	*	5.11	5.58	4.43	1.15	0.00641	0.392
chr3	69500779	69501051	273	*	3.71	2.52	4.35	-1.84	0.00642	0.393
chr20	4549751	4550057	307	*	5.1	4.4	5.57	-1.17	0.00643	0.393
chr12	32995032	32995273	242	*	4.43	3.54	4.98	-1.44	0.00643	0.393
chr1	31045071	31045332	262	*	4.23	3.44	4.73	-1.29	0.00644	0.393
chr4	3794594	3794889	296	*	5.08	4.26	5.6	-1.34	0.00646	0.393
chr14	104000000	104000000	640	*	4.64	3.57	5.24	-1.67	0.00648	0.394
chr8	40574531	40574776	246	*	4.09	2.89	4.74	-1.85	0.00649	0.395
chr16	8963051	8963294	244	*	4.03	3.14	4.57	-1.43	0.00652	0.395
chr3	26410683	26410916	234	*	5.34	5.79	4.7	1.09	0.00652	0.395
chr12	58114666	58114938	273	*	3.69	2.69	4.28	-1.58	0.00652	0.395
chr16	30787926	30788234	309	*	5.16	4.49	5.61	-1.12	0.00658	0.399
chr11	2891773	2892388	616	*	5.29	4.62	5.74	-1.11	0.00659	0.399
chr9	92815324	92815671	348	*	6.28	5.66	6.71	-1.05	0.00661	0.399
chr5	35954360	35954723	364	*	4.17	3.37	4.68	-1.31	0.00663	0.4
chr10	104000000	104000000	223	*	3.83	2.98	4.37	-1.39	0.00663	0.4
chr7	17587899	17588227	329	*	3.75	2.52	4.41	-1.89	0.00663	0.4
chr20	42158941	42159117	177	*	3.8	2.98	4.32	-1.34	0.00666	0.401
chr22	27333257	27333458	202	*	3.57	2.39	4.21	-1.82	0.00669	0.402
chr3	23715243	23715498	256	*	4.58	3.82	5.07	-1.24	0.00669	0.402
chr21	44375431	44375585	155	*	3.11	2.08	3.7	-1.63	0.0067	0.402
chr14	25900699	25901074	376	*	6.11	6.53	5.52	1	0.0067	0.402
chr6	110000000	110000000	292	*	5.42	5.85	4.8	1.05	0.00672	0.402
chr1	39338945	39339124	180	*	3.37	2.23	3.99	-1.76	0.00672	0.402
chr16	82608208	82608450	243	*	4.22	3.33	4.77	-1.45	0.00673	0.403
chr12	115000000	115000000	269	*	3.75	2.67	4.36	-1.69	0.00676	0.404
chr22	26160213	26160497	285	*	4.75	3.71	5.35	-1.63	0.00678	0.404
chr8	126000000	126000000	357	*	6.61	6.99	6.07	0.92	0.00679	0.405
chr2	47540988	47541157	170	*	3.2	2.05	3.83	-1.78	0.0068	0.405
chr12	23374044	23374319	276	*	5.27	5.76	4.53	1.23	0.00681	0.405
chrX	47666244	47666552	309	*	4.26	3.31	4.82	-1.51	0.00683	0.405
chr1	205000000	205000000	359	*	4.21	3.43	4.72	-1.29	0.00683	0.405
chr7	16771153	16771354	202	*	3.53	2.39	4.16	-1.77	0.00685	0.406
chr8	3141550	3141766	217	*	4.85	5.4	3.96	1.44	0.00686	0.406
chr15	46094284	46094564	281	*	4.62	3.57	5.22	-1.64	0.00686	0.406
chr7	142000000	142000000	213	*	4.9	5.35	4.23	1.13	0.00687	0.406
chr17	65135944	65136211	268	*	4.25	3.13	4.87	-1.75	0.00687	0.406
chr1	30584309	30584662	354	*	6.33	5.69	6.77	-1.08	0.00692	0.408
chr1	39974724	39974936	213	*	3.45	2.2	4.11	-1.91	0.00694	0.409
chr8	51425985	51426164	180	*	3.45	2.44	4.04	-1.59	0.00694	0.409
chr8	123000000	123000000	285	*	5.91	6.37	5.22	1.16	0.00696	0.409
chr5	8840394	8840609	216	*	4.88	5.49	3.79	1.7	0.00698	0.409
chr2	20426188	20426475	288	*	5.34	5.77	4.73	1.04	0.00698	0.409
chr3	15314471	15314752	282	*	4.36	3.47	4.91	-1.44	0.007	0.409
chr5	174000000	174000000	300	*	5.57	4.94	6	-1.06	0.007	0.409
chr15	94663118	94663508	391	*	7.57	7.94	7.08	0.85	0.007	0.409
chr7	48914970	48915233	264	*	6.09	6.51	5.51	0.99	0.00701	0.409
chr3	128000000	128000000	190	*	3.7	2.52	4.34	-1.83	0.00701	0.409
chr14	40887055	40887322	268	*	5.7	6.16	5.01	1.15	0.00701	0.409
chr11	34087482	34087820	339	*	5.41	4.77	5.86	-1.08	0.00704	0.411
chr8	145000000	145000000	484	*	5.24	5.81	4.29	1.53	0.00705	0.411
chr8	112000000	112000000	249	*	5.51	5.94	4.9	1.05	0.00709	0.413
chr5	112000000	112000000	260	*	3.99	2.89	4.61	-1.72	0.00712	0.413
chr5	995003	995347	345	*	4.72	3.79	5.28	-1.49	0.00712	0.413
chr4	105000000	105000000	189	*	4.73	5.27	3.87	1.4	0.00712	0.413
chrX	26936745	26937061	317	*	6.11	6.59	5.38	1.22	0.00718	0.416
chr19	37800788	37801074	287	*	4.05	3.01	4.65	-1.64	0.00719	0.416
chr5	156000000	156000000	195	*	4.89	5.39	4.11	1.27	0.00721	0.416
chr12	113000000	113000000	303	*	4.46	3.71	4.95	-1.25	0.00722	0.416
chr22	22978756	22978994	239	*	5.46	5.9	4.82	1.09	0.00722	0.416
chrX	132000000	132000000	210	*	3.28	2.01	3.95	-1.93	0.00722	0.416
chr8	121000000	121000000	271	*	4.3	3.34	4.87	-1.53	0.00722	0.416
chr17	71243921	71244173	253	*	4.91	5.36	4.25	1.11	0.00723	0.416
chr3	168000000	168000000	254	*	6.02	6.43	5.43	1	0.00725	0.417
chr1	47889323	47889644	322	*	5.05	5.52	4.34	1.18	0.00725	0.417
chr1	153000000	153000000	238	*	4.89	5.34	4.22	1.12	0.00727	0.417
chr1	22778952	22779112	161	*	3.34	2.44	3.89	-1.44	0.00727	0.417
chr9	131000000	131000000	575	*	5.32	4.57	5.81	-1.24	0.00729	0.418
chr5	176000000	176000000	448	*	5.7	5.05	6.14	-1.09	0.0073	0.418
chr1	146000000	146000000	235	*	4.71	3.64	5.31	-1.67	0.00731	0.418
chr5	8993181	8993571	391	*	6.72	7.16	6.09	1.07	0.00731	0.418
chr21	40762393	40762632	240	*	4.09	2.99	4.7	-1.71	0.00732	0.418
chr1	15691291	15691583	293	*	5.43	4.79	5.87	-1.09	0.00732	0.418
chr9	129000000	129000000	517	*	4.79	4.06	5.27	-1.2	0.00735	0.419
chr19	21340669	21340831	163	*	3.28	2.01	3.95	-1.94	0.00737	0.419
chr5	159000000	159000000	367	*	6.38	5.81	6.79	-0.98	0.00739	0.42
chr10	124000000	124000000	330	*	5.91	5.11	6.42	-1.32	0.00739	0.42
chr19	19740524	19740850	327	*	4.47	3.53	5.03	-1.5	0.0074	0.42
chr2	583663	583982	320	*	5.05	4.36	5.52	-1.16	0.00745	0.422
chr22	28198126	28198585	460	*	5.03	5.48	4.37	1.11	0.00746	0.422
chr3	53103720	53104036	317	*	3.94	2.93	4.53	-1.6	0.00748	0.423
chr8	128000000	128000000	408	*	3.95	2.91	4.54	-1.64	0.00749	0.423
chr19	58883653	58884093	441	*	5.94	5.34	6.37	-1.03	0.00749	0.423
chr6	139000000	139000000	296	*	4.46	3.54	5.02	-1.48	0.00749	0.423
chr20	47566189	47566440	252	*	4.81	4.09	5.29	-1.19	0.0075	0.423
chr17	58306837	58307075	239	*	3.62	2.37	4.28	-1.92	0.00751	0.423
chr10	61564623	61565207	585	*	6.42	5.73	6.88	-1.15	0.00753	0.423
chr3	87357018	87357274	257	*	4.22	3.22	4.81	-1.59	0.00755	0.423
chr12	41139264	41139535	272	*	5.39	5.85	4.7	1.15	0.00756	0.423
chr1	12113153	12113384	232	*	2.91	1.54	3.59	-2.05	0.00757	0.423
chr19	56288908	56289328	421	*	6.55	5.96	6.97	-1.01	0.00757	0.423
chr15	71549331	71549643	313	*	5.57	4.89	6.03	-1.14	0.00757	0.423
chr7	7221356	7221621	266	*	4.23	3.41	4.75	-1.34	0.00758	0.423
chr16	587690	588028	339	*	5.42	4.7	5.9	-1.19	0.00758	0.423
chr3	138000000	138000000	203	*	3.43	2.2	4.08	-1.88	0.00759	0.423
chr16	1476685	1476988	304	*	4.5	3.77	4.99	-1.22	0.00759	0.423
chr15	71200172	71200756	585	*	6	5.23	6.5	-1.27	0.00759	0.423
chr12	86149656	86149853	198	*	3.58	2.74	4.11	-1.37	0.0076	0.423
chr19	12768795	12769064	270	*	4.31	3.39	4.87	-1.47	0.00762	0.424
chr8	139000000	139000000	294	*	6	6.4	5.42	0.98	0.00765	0.425
chr10	112000000	112000000	206	*	3.8	2.98	4.32	-1.34	0.00765	0.425
chr11	32309832	32310150	319	*	5.61	4.78	6.13	-1.35	0.00765	0.425
chr15	72489903	72490139	237	*	4.54	3.74	5.05	-1.32	0.00768	0.426
chr9	32136749	32136971	223	*	3.86	3.08	4.36	-1.28	0.00769	0.426
chr20	39331211	39331502	292	*	5.55	4.47	6.16	-1.69	0.00769	0.426
chr22	45858134	45858495	362	*	4.93	4.17	5.42	-1.25	0.00771	0.426
chr1	58669993	58670279	287	*	5	4.27	5.49	-1.23	0.00773	0.427
chr9	72844568	72844820	253	*	4.55	3.43	5.18	-1.75	0.00775	0.427
chr1	192000000	192000000	223	*	5.15	5.59	4.52	1.07	0.00777	0.428
chrX	18787817	18788261	445	*	5	4.33	5.45	-1.12	0.00777	0.428
chr4	36246929	36247211	283	*	4.51	3.78	4.99	-1.21	0.00779	0.428
chr19	15592838	15593070	233	*	4.66	3.64	5.25	-1.61	0.00783	0.43
chr3	166000000	166000000	331	*	5.56	4.89	6.02	-1.13	0.00784	0.43
chr15	88153208	88153601	394	*	5	5.47	4.28	1.19	0.00785	0.43
chr11	34438798	34439228	431	*	5.89	5.03	6.42	-1.39	0.00785	0.43
chr7	28311986	28312324	339	*	5.92	5.28	6.36	-1.08	0.00785	0.43
chr3	16765573	16765864	292	*	4.99	4.28	5.47	-1.19	0.00786	0.43
chr10	29532751	29533049	299	*	5.62	4.94	6.07	-1.13	0.00786	0.43
chr13	46584358	46584587	230	*	5.06	5.53	4.35	1.18	0.00788	0.43
chr20	58846685	58847019	335	*	5.87	5.14	6.36	-1.21	0.00788	0.43
chr18	51857570	51857832	263	*	5.37	5.81	4.74	1.08	0.00788	0.43
chr19	3785770	3786354	585	*	4.54	3.75	5.05	-1.31	0.0079	0.43
chr7	51046586	51046930	345	*	5.46	4.67	5.96	-1.29	0.0079	0.43
chrX	44805053	44805293	241	*	4.63	3.81	5.15	-1.34	0.0079	0.43
chr3	46649290	46649512	223	*	3.79	2.81	4.37	-1.55	0.00792	0.43
chr6	168000000	168000000	182	*	3.33	2.23	3.94	-1.71	0.00792	0.43
chrX	21990985	21991268	284	*	5.09	4.25	5.62	-1.37	0.00793	0.43
chr14	67983899	67984142	244	*	4.82	5.3	4.07	1.23	0.00794	0.43
chr3	10729895	10730169	275	*	3.98	2.89	4.59	-1.71	0.00795	0.43
chr15	100000000	100000000	314	*	5.28	4.59	5.74	-1.15	0.00795	0.43
chr8	142000000	142000000	231	*	5.28	5.79	4.49	1.3	0.00799	0.432
chr15	45954598	45954928	331	*	4.08	2.99	4.69	-1.7	0.00804	0.433
chr15	30335553	30335744	192	*	4.76	5.24	4.03	1.21	0.00805	0.433
chrX	125000000	125000000	243	*	5.16	5.61	4.5	1.11	0.00805	0.433
chr11	47561384	47561748	365	*	5.21	4.35	5.74	-1.39	0.00805	0.433
chr7	73244151	73244438	288	*	4.73	3.98	5.23	-1.25	0.00806	0.433
chr14	69829857	69830041	185	*	3.92	3.05	4.46	-1.41	0.00806	0.433
chr15	38544316	38544494	179	*	3.09	1.8	3.76	-1.97	0.00807	0.433
chr6	42194635	42194851	217	*	3.71	2.83	4.25	-1.42	0.0081	0.434
chr11	129000000	129000000	315	*	5.39	4.6	5.89	-1.3	0.00815	0.437
chr15	67409309	67409518	210	*	3.66	2.69	4.23	-1.53	0.00816	0.437
chr7	138000000	138000000	263	*	4.55	3.5	5.15	-1.64	0.00818	0.437
chr9	92025644	92025890	247	*	4.41	3.44	4.98	-1.54	0.00819	0.437
chr12	3435368	3435689	322	*	5.31	4.54	5.8	-1.26	0.00819	0.437
chr10	19918563	19918752	190	*	4.24	4.79	3.34	1.44	0.0082	0.437
chr1	68907796	68908018	223	*	4.98	5.47	4.26	1.21	0.0082	0.437
chr5	3603113	3603396	284	*	5.25	5.74	4.5	1.24	0.0082	0.437
chr5	20972457	20972871	415	*	7.76	8.15	7.22	0.93	0.00822	0.437
chr9	90742899	90743079	181	*	3.47	2.39	4.08	-1.68	0.00822	0.437
chr2	215000000	215000000	248	*	3.72	2.83	4.27	-1.43	0.00824	0.437
chr9	102000000	102000000	435	*	6.29	5.72	6.7	-0.99	0.00824	0.437
chr3	160000000	160000000	343	*	5.7	4.93	6.19	-1.26	0.00826	0.438
chr2	113000000	113000000	274	*	4.57	5.05	3.85	1.21	0.00826	0.438
chr1	15131204	15131519	316	*	5.14	4.48	5.6	-1.11	0.00827	0.438
chr17	43966856	43967325	470	*	6.84	6.32	7.22	-0.9	0.0083	0.438
chr16	15140628	15140859	232	*	3.92	3.05	4.47	-1.42	0.0083	0.438
chr10	224237	224483	247	*	4.86	5.41	3.99	1.42	0.00831	0.438
chr12	128000000	128000000	193	*	3.56	2.37	4.21	-1.84	0.00831	0.438
chr2	52183623	52183864	242	*	3.92	2.78	4.55	-1.77	0.00832	0.438
chr5	71377974	71378226	253	*	3.61	2.54	4.22	-1.68	0.00833	0.438
chr9	130000000	130000000	187	*	4.83	5.41	3.85	1.56	0.00834	0.438
chr7	112000000	112000000	247	*	4.42	3.62	4.93	-1.31	0.00834	0.438
chr10	73878859	73879078	220	*	4.07	3.13	4.64	-1.51	0.00837	0.44
chr19	50296814	50297160	347	*	5.02	4.17	5.55	-1.38	0.00838	0.44
chr20	31982594	31982830	237	*	4.35	3.55	4.86	-1.3	0.00839	0.44
chr2	198000000	198000000	240	*	3.26	2.01	3.91	-1.9	0.00841	0.44
chr10	79420977	79421164	188	*	3.33	2.23	3.95	-1.72	0.00842	0.44
chr1	2784432	2784798	367	*	5.52	4.65	6.06	-1.41	0.00843	0.44
chrX	89035463	89035710	248	*	4.69	3.93	5.18	-1.26	0.00843	0.44
chr16	88343516	88343834	319	*	5.46	4.85	5.89	-1.05	0.00845	0.441
chr6	69269050	69269243	194	*	4.71	5.28	3.74	1.54	0.00848	0.442
chr11	17787973	17788475	503	*	5.01	4.31	5.48	-1.16	0.00849	0.442
chr19	52158189	52158384	196	*	3.48	2.59	4.03	-1.45	0.00849	0.442
chr21	46709790	46709988	199	*	3.98	3.03	4.54	-1.52	0.0085	0.442
chr20	53674467	53674776	310	*	5.76	6.22	5.07	1.15	0.00852	0.442
chr18	45631704	45632051	348	*	4.93	4.13	5.44	-1.31	0.00853	0.442
chr7	4672612	4672884	273	*	4.96	5.44	4.24	1.2	0.00854	0.442
chr5	6819389	6819938	550	*	5.15	4.43	5.62	-1.19	0.00854	0.442
chr15	84777547	84777791	245	*	4.36	3.38	4.94	-1.56	0.00854	0.442
chrX	108000000	108000000	239	*	3.4	2.2	4.05	-1.85	0.00855	0.442
chr3	55911819	55912075	257	*	4.1	3.13	4.67	-1.55	0.00856	0.442
chr7	29837259	29837428	170	*	4.37	4.92	3.47	1.45	0.00858	0.443
chr5	138000000	138000000	212	*	4.18	4.69	3.39	1.31	0.00861	0.444
chr6	39032008	39032245	238	*	3.75	2.81	4.32	-1.5	0.00863	0.445
chr16	68056635	68056873	239	*	3.71	2.83	4.25	-1.42	0.00864	0.445
chr19	52179141	52179503	363	*	6.12	5.55	6.52	-0.97	0.00864	0.445
chr7	20480266	20480724	459	*	5.81	5.17	6.25	-1.08	0.00866	0.445
chr2	54481425	54481665	241	*	3.88	2.78	4.5	-1.73	0.00867	0.445
chrX	119000000	119000000	231	*	3.54	2.37	4.18	-1.82	0.00868	0.445
chr13	48029785	48029964	180	*	3.05	2.08	3.63	-1.55	0.00869	0.446
chr7	129000000	129000000	227	*	4.88	5.34	4.2	1.14	0.0087	0.446
chr8	95196170	95196352	183	*	3.25	2.26	3.83	-1.57	0.0087	0.446
chr18	12377348	12377837	490	*	5.07	4.41	5.52	-1.11	0.00872	0.446
chr15	54269134	54269366	233	*	5.35	5.83	4.62	1.21	0.00875	0.447
chr15	71418356	71418845	490	*	6.86	6.28	7.27	-0.99	0.00876	0.447
chr14	99896819	99897214	396	*	6.34	5.77	6.74	-0.98	0.00878	0.448
chr20	50929949	50930215	267	*	5.78	6.22	5.16	1.05	0.00881	0.449
chr6	128000000	128000000	274	*	5.7	6.11	5.13	0.98	0.00881	0.449
chrX	88201039	88201236	198	*	5.09	5.65	4.14	1.51	0.00882	0.449
chr9	34125835	34126127	293	*	4.94	5.41	4.25	1.16	0.00885	0.45
chr6	70442634	70442922	289	*	4.95	5.4	4.29	1.11	0.00885	0.45
chr7	73895877	73896100	224	*	4.89	5.37	4.17	1.19	0.0089	0.451
chr5	139000000	139000000	254	*	4.86	5.4	3.96	1.44	0.0089	0.451
chr12	127000000	127000000	244	*	3.96	2.89	4.57	-1.68	0.00891	0.452
chr15	99066571	99066866	296	*	5.07	4.42	5.52	-1.1	0.00892	0.452
chr4	16507444	16507688	245	*	3.54	2.37	4.18	-1.82	0.00893	0.452
chr18	54776478	54776693	216	*	3.93	3.17	4.42	-1.25	0.00895	0.452
chrX	128000000	128000000	402	*	6.51	6.95	5.9	1.05	0.00896	0.452
chr18	26575368	26575571	204	*	3.78	2.65	4.41	-1.75	0.00898	0.453
chr5	42423375	42423697	323	*	6.24	6.64	5.69	0.94	0.00898	0.453
chr15	56035173	56035493	321	*	5.59	6.08	4.85	1.23	0.00899	0.453
chrX	105000000	105000000	293	*	4.85	3.89	5.43	-1.54	0.009	0.453
chr14	105000000	105000000	637	*	6.28	5.72	6.68	-0.97	0.00904	0.455
chr1	48750367	48750662	296	*	5.23	4.56	5.69	-1.12	0.00906	0.455
chr1	175000000	175000000	167	*	4.79	5.39	3.72	1.67	0.00906	0.455
chr9	35161911	35162360	450	*	6.14	6.57	5.52	1.05	0.00908	0.455
chr12	53634739	53634993	255	*	3.98	2.91	4.59	-1.68	0.00913	0.457
chr13	45345197	45345417	221	*	3.37	2.42	3.94	-1.53	0.00913	0.457
chr5	169000000	169000000	397	*	5.6	4.85	6.09	-1.24	0.00914	0.457
chr11	8691105	8691329	225	*	3.41	2.2	4.06	-1.86	0.00915	0.457
chr11	62017957	62018174	218	*	3.7	2.67	4.29	-1.62	0.00915	0.457
chr16	15149445	15150188	744	*	6.23	5.67	6.63	-0.96	0.00916	0.457
chr18	8705644	8706061	418	*	4.31	3.47	4.84	-1.37	0.00917	0.457
chr1	236000000	236000000	325	*	3.98	2.65	4.67	-2.01	0.00921	0.459
chr2	46579915	46580160	246	*	4.95	5.45	4.19	1.26	0.00922	0.459
chr10	62576345	62576668	324	*	6.43	6.81	5.92	0.89	0.00923	0.459
chr13	40384680	40385001	322	*	4.5	3.77	4.99	-1.22	0.00926	0.46
chr20	20802355	20802677	323	*	4.15	3.31	4.68	-1.37	0.00926	0.46
chr18	23554533	23554770	238	*	4.46	4.97	3.66	1.32	0.00928	0.461
chr4	13934974	13935173	200	*	3.3	2.23	3.91	-1.68	0.0093	0.461
chr1	64243015	64243231	217	*	3.26	2.01	3.92	-1.91	0.00931	0.461
chr3	139000000	139000000	234	*	4.19	3.43	4.69	-1.26	0.00933	0.462
chr20	1324358	1324694	337	*	3.65	2.52	4.27	-1.76	0.00934	0.462
chr9	138000000	138000000	326	*	5.26	4.6	5.71	-1.1	0.00935	0.462
chr9	137000000	137000000	426	*	5.18	4.51	5.63	-1.12	0.00935	0.462
chr10	128000000	128000000	464	*	5.8	5.17	6.24	-1.06	0.00936	0.462
chr11	62102626	62103057	432	*	5.74	5.07	6.2	-1.13	0.00936	0.462
chr12	47558924	47559113	190	*	4.38	3.56	4.9	-1.33	0.00939	0.462
chr2	107000000	107000000	199	*	3.96	4.46	3.17	1.3	0.00939	0.462
chr20	60813743	60813986	244	*	3.66	2.37	4.33	-1.96	0.00939	0.462
chr2	161000000	161000000	190	*	3.38	2.42	3.95	-1.53	0.00945	0.464
chr12	131000000	131000000	268	*	5.46	5.9	4.82	1.08	0.00946	0.464
chr4	775023	775276	254	*	4.6	5.05	3.92	1.13	0.00947	0.464
chr11	117000000	117000000	238	*	4.47	4.95	3.76	1.2	0.00948	0.464
chr8	25457000	25457267	268	*	3.73	2.98	4.23	-1.25	0.00948	0.464
chr14	25986168	25986354	187	*	4.7	5.16	4	1.17	0.00949	0.464
chr8	89725259	89725547	289	*	5.91	6.3	5.36	0.94	0.00949	0.464
chr12	26124330	26124597	268	*	3.52	2.37	4.15	-1.79	0.00951	0.464
chr2	238000000	238000000	178	*	3.65	2.52	4.27	-1.76	0.00952	0.464
chr11	6291284	6291483	200	*	4.53	5.2	3.22	1.99	0.00952	0.464
chr14	107000000	107000000	245	*	5.12	5.58	4.44	1.14	0.00954	0.465
chr1	220000000	220000000	274	*	5.81	6.21	5.26	0.95	0.00958	0.466
chr15	58534226	58534472	247	*	5.29	5.72	4.68	1.04	0.00959	0.467
chr9	114000000	114000000	257	*	5.28	5.77	4.53	1.24	0.0096	0.467
chr1	177000000	177000000	311	*	6.13	6.52	5.6	0.91	0.00964	0.468
chr8	27004996	27005203	208	*	3.69	2.83	4.23	-1.4	0.00964	0.468
chr17	55592876	55593354	479	*	5.07	4.24	5.59	-1.34	0.00964	0.468
chr11	113000000	113000000	193	*	3.85	3.06	4.36	-1.3	0.00968	0.469
chr3	67869959	67870185	227	*	4.68	5.15	3.98	1.17	0.00969	0.469
chr10	71025507	71025705	199	*	4.47	4.95	3.75	1.19	0.00969	0.469
chr2	220000000	220000000	285	*	4.66	5.14	3.91	1.24	0.00969	0.469
chr2	109000000	109000000	255	*	3.23	2.01	3.88	-1.87	0.0097	0.469
chr9	109000000	109000000	298	*	4.03	3.24	4.54	-1.29	0.00972	0.469
chr19	29222560	29222756	197	*	4.87	5.43	3.95	1.47	0.00972	0.469
chr16	27766361	27766644	284	*	3.38	2.2	4.02	-1.82	0.00975	0.47
chr2	132000000	132000000	210	*	3.3	2.44	3.83	-1.38	0.00977	0.47
chr19	1768321	1768786	466	*	5.64	4.9	6.12	-1.22	0.00979	0.471
chr3	48611866	48612273	408	*	5.86	6.39	5.01	1.38	0.0098	0.471
chr2	101000000	101000000	232	*	3.39	2.2	4.03	-1.83	0.0098	0.471
chrX	112000000	112000000	196	*	3.74	2.67	4.35	-1.67	0.00982	0.471
chr20	40647708	40647900	193	*	5.05	5.55	4.28	1.27	0.00983	0.471
chr22	22480148	22480416	269	*	3.52	2.74	4.02	-1.29	0.00985	0.471
chr1	14475993	14476255	263	*	4.37	3.53	4.89	-1.36	0.00985	0.471
chr5	37392173	37392527	355	*	6.53	5.89	6.98	-1.09	0.00985	0.471
chr6	29262047	29262310	264	*	3.82	2.8	4.41	-1.61	0.00987	0.472
chr5	134000000	134000000	502	*	6.9	7.26	6.4	0.87	0.00989	0.472
chr5	123000000	123000000	244	*	3.8	2.96	4.32	-1.36	0.0099	0.472
chr17	48254279	48254549	271	*	4.54	3.82	5.02	-1.19	0.00991	0.472
chr11	47870036	47870429	394	*	5.85	5.19	6.3	-1.11	0.00993	0.473
chr4	173000000	173000000	175	*	4.47	4.96	3.71	1.25	0.00997	0.474
chr1	56314612	56314951	340	*	5.45	4.78	5.9	-1.12	0.00998	0.475
chr3	196000000	196000000	330	*	4.8	3.7	5.41	-1.71	0.01	0.475
chr12	67809318	67809604	287	*	5.23	4.49	5.72	-1.23	0.01	0.475
chr16	29631923	29632247	325	*	6.1	5.39	6.57	-1.18	0.0101	0.477
chr3	17586168	17586534	367	*	4.85	3.95	5.4	-1.45	0.0101	0.477
chr19	28503351	28503566	216	*	4.62	5.13	3.84	1.29	0.0101	0.478
chr2	192000000	192000000	255	*	3.99	3.14	4.52	-1.38	0.0101	0.478
chr10	77116249	77116590	342	*	5.23	4.57	5.69	-1.11	0.0101	0.478
chr20	55865945	55866399	455	*	5.29	4.61	5.76	-1.15	0.0101	0.478
chr11	93508453	93508841	389	*	6.78	6	7.29	-1.3	0.0102	0.48
chr14	43475100	43475358	259	*	4.23	3.49	4.71	-1.22	0.0102	0.48
chr20	48567272	48567454	183	*	4.88	5.37	4.13	1.24	0.0102	0.481
chr22	18263726	18263956	231	*	4.11	3.37	4.59	-1.23	0.0102	0.481
chr8	139000000	139000000	520	*	8.19	8.56	7.69	0.87	0.0102	0.481
chr8	1231262	1231560	299	*	4.45	3.71	4.94	-1.23	0.0102	0.481
chr10	117000000	117000000	462	*	6.71	7.09	6.2	0.89	0.0102	0.481
chr21	19760394	19760619	226	*	4.96	5.39	4.34	1.05	0.0102	0.481
chr13	88652085	88652369	285	*	5.63	6.04	5.06	0.98	0.0102	0.481
chr22	24513970	24514262	293	*	5.39	4.55	5.91	-1.36	0.0103	0.481
chr3	7186389	7186773	385	*	7.04	7.42	6.54	0.88	0.0103	0.481
chr19	4818001	4818215	215	*	4.68	5.26	3.69	1.57	0.0103	0.481
chr7	128000000	128000000	263	*	3.75	2.81	4.31	-1.49	0.0103	0.481
chr3	55439402	55439857	456	*	5.51	4.89	5.94	-1.04	0.0103	0.481
chr15	82101928	82102160	233	*	4.5	3.76	4.99	-1.23	0.0103	0.482
chr15	78275998	78276237	240	*	3.39	2.2	4.03	-1.83	0.0103	0.482
chr15	41095934	41096184	251	*	4.78	4.04	5.27	-1.23	0.0103	0.482
chr20	35431304	35431543	240	*	4.9	5.47	3.97	1.5	0.0104	0.483
chr1	237000000	237000000	336	*	5.65	4.85	6.17	-1.32	0.0104	0.483
chr4	66731250	66731569	320	*	5.68	5.05	6.12	-1.08	0.0104	0.483
chr7	23694219	23694530	312	*	5.58	4.88	6.05	-1.17	0.0104	0.483
chr11	54873926	54874197	272	*	3.94	3.16	4.44	-1.29	0.0104	0.483
chr10	103000000	103000000	221	*	3.7	2.83	4.23	-1.4	0.0104	0.484
chr19	57580474	57580786	313	*	5.03	4.31	5.52	-1.21	0.0104	0.484
chr10	25811937	25812213	277	*	4.51	3.83	4.97	-1.14	0.0104	0.484
chr16	11377966	11378190	225	*	3.79	2.94	4.32	-1.38	0.0105	0.484
chr10	102000000	102000000	206	*	3.67	2.83	4.2	-1.37	0.0105	0.485
chr2	28642239	28642455	217	*	4.93	5.37	4.28	1.1	0.0105	0.485
chr12	14606985	14607419	435	*	6.51	5.9	6.94	-1.04	0.0105	0.485
chr1	59612443	59612682	240	*	4.75	5.24	3.99	1.25	0.0105	0.486
chr12	132000000	132000000	208	*	3.12	2.05	3.73	-1.69	0.0105	0.486
chr2	216000000	216000000	240	*	4.48	3.77	4.96	-1.2	0.0105	0.486
chr11	63195684	63195963	280	*	4.66	3.85	5.18	-1.33	0.0106	0.486
chr17	33219884	33220244	361	*	6.38	5.85	6.77	-0.92	0.0106	0.488
chr1	230000000	230000000	236	*	4.15	3.2	4.72	-1.52	0.0106	0.488
chrX	38087560	38087812	253	*	4.93	5.42	4.18	1.24	0.0106	0.488
chr3	61516092	61516360	269	*	5	5.44	4.36	1.08	0.0106	0.488
chr4	141000000	141000000	181	*	3.43	2.39	4.02	-1.63	0.0107	0.489
chr12	125000000	125000000	376	*	5.38	4.63	5.87	-1.24	0.0107	0.489
chr4	177000000	177000000	270	*	5.13	5.56	4.51	1.05	0.0107	0.489
chr7	158000000	158000000	349	*	5.05	4.22	5.58	-1.35	0.0107	0.491
chr13	99138731	99139002	272	*	4.74	5.22	4.01	1.21	0.0108	0.492
chr8	66910559	66910750	192	*	3.47	2.59	4.01	-1.42	0.0108	0.492
chr6	32063115	32063414	300	*	5.52	4.86	5.97	-1.12	0.0108	0.492
chr15	41223794	41224032	239	*	5.07	5.59	4.26	1.33	0.0108	0.492
chr14	66320417	66320659	243	*	4.14	3.31	4.67	-1.35	0.0108	0.493
chr3	16031004	16031333	330	*	5.47	4.79	5.93	-1.14	0.0108	0.493
chr4	45973296	45973469	174	*	4.36	4.91	3.46	1.45	0.0108	0.494
chr15	25513394	25513609	216	*	4.78	5.22	4.15	1.07	0.0109	0.494
chr7	27136509	27136762	254	*	3.55	2.72	4.08	-1.36	0.0109	0.494
chr21	38372646	38373009	364	*	4.74	3.77	5.31	-1.55	0.0109	0.496
chr20	55532721	55532995	275	*	3.99	2.89	4.6	-1.71	0.011	0.498
chr4	110000000	110000000	282	*	4.95	4.16	5.46	-1.31	0.011	0.498
chr9	132000000	132000000	225	*	4.05	2.99	4.65	-1.66	0.011	0.499
chr2	16799171	16799466	296	*	5.79	6.2	5.21	0.99	0.011	0.499
chrX	99986376	99986704	329	*	4.11	3.23	4.66	-1.43	0.0111	0.5
chr4	77548229	77548560	332	*	5.65	5.04	6.08	-1.04	0.0111	0.5
chr4	123000000	123000000	246	*	3.36	2.2	4	-1.8	0.0111	0.5
chr3	62645460	62645649	190	*	3.27	2.44	3.8	-1.35	0.0111	0.502
chr16	29747558	29747800	243	*	4.75	4.02	5.23	-1.21	0.0111	0.502
chr1	114000000	114000000	344	*	5.79	5.21	6.21	-0.99	0.0111	0.502
chr7	132000000	132000000	375	*	5.21	4.51	5.68	-1.17	0.0112	0.503
chr9	17075738	17076002	265	*	4.68	3.99	5.14	-1.15	0.0112	0.503
chr12	119000000	119000000	488	*	6.47	5.95	6.85	-0.91	0.0112	0.503
chr5	177000000	177000000	384	*	4.38	3.63	4.86	-1.23	0.0112	0.503
chr17	30668110	30668424	315	*	4.3	3.37	4.86	-1.49	0.0112	0.503
chr19	12792446	12792621	176	*	3.87	2.78	4.49	-1.71	0.0112	0.503
chrX	74129938	74130167	230	*	3.39	2.2	4.03	-1.83	0.0112	0.503
chr2	217000000	217000000	234	*	3.67	2.67	4.25	-1.58	0.0113	0.507
chr5	20231214	20231455	242	*	5	5.43	4.38	1.04	0.0113	0.507
chr12	65494003	65494237	235	*	4.21	3.19	4.8	-1.61	0.0114	0.508
chr21	37476986	37477286	301	*	4.98	4.34	5.42	-1.08	0.0114	0.508
chr6	4467106	4467359	254	*	4.13	3.31	4.64	-1.33	0.0114	0.509
chr10	126000000	126000000	477	*	7.26	6.72	7.65	-0.93	0.0114	0.51
chr11	133000000	133000000	188	*	4.66	5.23	3.71	1.52	0.0114	0.51
chr15	43373562	43373832	271	*	4.5	3.27	5.16	-1.89	0.0115	0.511
chrX	40173418	40173609	192	*	3.86	3.06	4.37	-1.3	0.0115	0.511
chr3	49385427	49385657	231	*	3.83	2.78	4.44	-1.66	0.0115	0.511
chrX	93779904	93780224	321	*	6.14	6.57	5.51	1.07	0.0115	0.511
chr5	10793971	10794196	226	*	4.35	3.35	4.93	-1.58	0.0115	0.511
chr12	108000000	108000000	181	*	3.84	3.06	4.34	-1.28	0.0115	0.511
chr9	130000000	130000000	269	*	4.9	4.24	5.34	-1.1	0.0115	0.511
chr1	160000000	160000000	230	*	3.97	3.03	4.53	-1.5	0.0115	0.511
chr6	147000000	147000000	231	*	4.04	2.99	4.63	-1.64	0.0115	0.511
chr6	126000000	126000000	158	*	3.32	2.44	3.87	-1.42	0.0116	0.512
chr5	126000000	126000000	400	*	5.57	5.98	4.99	0.99	0.0116	0.512
chr18	45684462	45684674	213	*	3.98	3.26	4.46	-1.2	0.0116	0.512
chr13	19581615	19581880	266	*	4.11	3.09	4.7	-1.61	0.0116	0.512
chr17	42084441	42085140	700	*	6.42	5.75	6.88	-1.13	0.0117	0.516
chr21	47630182	47630730	549	*	5.7	5.14	6.11	-0.97	0.0117	0.517
chr20	48359571	48359763	193	*	4.32	4.82	3.55	1.27	0.0117	0.517
chr4	78784184	78784371	188	*	3.46	2.39	4.06	-1.67	0.0117	0.517
chr13	46621918	46622176	259	*	4.25	3.31	4.81	-1.49	0.0118	0.518
chr17	65659567	65659897	331	*	5.36	4.76	5.78	-1.02	0.0118	0.518
chr17	56403339	56403554	216	*	3.87	2.91	4.44	-1.53	0.0118	0.518
chrX	19678078	19678328	251	*	4.87	3.83	5.46	-1.63	0.0118	0.518
chr19	42793107	42793421	315	*	4.77	5.24	4.05	1.19	0.0118	0.518
chr6	88947863	88948084	222	*	3.5	2.37	4.12	-1.76	0.0118	0.519
chr14	83466059	83466489	431	*	5.61	6.03	5	1.03	0.0119	0.52
chr16	70488430	70488718	289	*	4.06	3.24	4.58	-1.34	0.0119	0.521
chr16	14402089	14402481	393	*	4.14	3.09	4.74	-1.64	0.012	0.524
chr8	135000000	135000000	479	*	6.38	5.82	6.79	-0.97	0.012	0.524
chr1	55040859	55041129	271	*	4.79	4.15	5.23	-1.09	0.012	0.524
chr4	137000000	137000000	213	*	3.51	2.37	4.14	-1.77	0.012	0.524
chr12	61037693	61037994	302	*	4.72	3.77	5.29	-1.53	0.012	0.525
chr13	40385895	40386114	220	*	4.31	3.53	4.82	-1.29	0.012	0.525
chr17	62678648	62678913	266	*	4.27	3.19	4.88	-1.7	0.012	0.525
chr14	31739392	31739891	500	*	6.29	5.74	6.69	-0.94	0.0121	0.525
chr5	120000000	120000000	207	*	3.16	2.05	3.77	-1.73	0.0121	0.525
chr7	46694770	46695039	270	*	4.01	3.24	4.5	-1.26	0.0121	0.525
chr2	237000000	237000000	205	*	4.87	5.32	4.22	1.1	0.0121	0.525
chr8	35453042	35453312	271	*	5.45	5.91	4.79	1.12	0.0121	0.525
chr8	142000000	142000000	264	*	4.5	3.5	5.08	-1.58	0.0121	0.525
chr11	132000000	132000000	330	*	6.13	6.63	5.35	1.28	0.0121	0.526
chr7	36086932	36087246	315	*	5.65	4.78	6.18	-1.41	0.0122	0.526
chr12	46284144	46284347	204	*	3.73	2.65	4.34	-1.69	0.0122	0.526
chr15	88784315	88784637	323	*	5.29	5.75	4.62	1.13	0.0122	0.526
chr5	72466362	72466688	327	*	5.74	5.17	6.14	-0.97	0.0122	0.526
chr12	11178836	11179096	261	*	3.62	2.52	4.24	-1.73	0.0122	0.526
chr14	26302981	26303334	354	*	6.12	6.56	5.48	1.08	0.0122	0.526
chr12	121000000	121000000	274	*	4.58	3.66	5.13	-1.47	0.0122	0.526
chr19	45657634	45657901	268	*	3.93	2.89	4.53	-1.64	0.0122	0.526
chr6	79545660	79545855	196	*	4.53	4.98	3.86	1.13	0.0122	0.527
chr15	33175725	33175923	199	*	3.67	2.67	4.25	-1.58	0.0123	0.528
chr15	29275449	29276137	689	*	6.97	6.49	7.33	-0.84	0.0123	0.528
chr7	103000000	103000000	245	*	4.27	3.47	4.78	-1.31	0.0123	0.529
chr12	93965277	93965578	302	*	4.88	4.18	5.35	-1.17	0.0123	0.529
chr6	26212283	26212488	206	*	4.63	5.07	3.99	1.08	0.0123	0.529
chr9	140000000	140000000	392	*	4.65	3.85	5.16	-1.3	0.0123	0.529
chr16	13933504	13933775	272	*	3.7	2.98	4.18	-1.2	0.0124	0.529
chr15	93512619	93512941	323	*	5	4.31	5.46	-1.14	0.0124	0.529
chr2	45849022	45849277	256	*	3.92	2.89	4.52	-1.63	0.0124	0.529
chr19	18654862	18655119	258	*	5.26	5.67	4.68	0.99	0.0124	0.529
chr14	56953883	56954128	246	*	5.13	5.55	4.54	1.01	0.0124	0.529
chr1	118000000	118000000	496	*	4.71	3.97	5.2	-1.23	0.0124	0.529
chr2	125000000	125000000	179	*	4.91	5.37	4.23	1.14	0.0124	0.529
chr10	97227067	97227234	168	*	4.29	4.77	3.57	1.2	0.0124	0.529
chr14	39278221	39278676	456	*	6.53	6.02	6.9	-0.88	0.0124	0.529
chr18	62922719	62922960	242	*	4.11	3.34	4.6	-1.26	0.0124	0.529
chr14	31676123	31676306	184	*	4.4	4.93	3.58	1.35	0.0124	0.529
chr2	9044147	9044326	180	*	3.61	2.52	4.23	-1.71	0.0124	0.529
chr6	75923504	75923742	239	*	5.03	5.49	4.34	1.15	0.0124	0.529
chr4	84061345	84061546	202	*	3.78	2.8	4.37	-1.57	0.0125	0.529
chr4	37189743	37190041	299	*	4.74	4.11	5.18	-1.07	0.0125	0.529
chr17	72878721	72878980	260	*	4.32	4.84	3.5	1.34	0.0125	0.529
chr8	1484848	1485160	313	*	4.88	4.25	5.31	-1.06	0.0125	0.529
chr7	137000000	137000000	251	*	3.97	3.19	4.47	-1.28	0.0125	0.529
chr5	142000000	142000000	276	*	4.51	3.53	5.09	-1.56	0.0125	0.529
chr4	26162771	26163356	586	*	5.24	4.55	5.71	-1.16	0.0125	0.529
chr3	49705823	49706127	305	*	4.25	3.48	4.75	-1.27	0.0126	0.529
chr11	121000000	121000000	362	*	4.9	4.24	5.35	-1.11	0.0126	0.529
chr13	39474433	39474642	210	*	4	3.13	4.54	-1.42	0.0126	0.529
chr11	43579077	43579274	198	*	4.73	5.18	4.08	1.1	0.0126	0.529
chr19	12721236	12721557	322	*	4.08	3.34	4.56	-1.22	0.0126	0.529
chr5	10289573	10289798	226	*	4.09	3.09	4.68	-1.59	0.0126	0.529
chr9	101000000	101000000	417	*	6.51	5.96	6.91	-0.95	0.0126	0.529
chr6	7641496	7641774	279	*	4.53	3.74	5.04	-1.3	0.0126	0.529
chr4	88418319	88418686	368	*	6.04	5.49	6.44	-0.95	0.0126	0.529
chr17	55833147	55833381	235	*	3.48	2.74	3.97	-1.24	0.0126	0.529
chr14	89001653	89001866	214	*	3.65	2.52	4.28	-1.76	0.0126	0.529
chr8	81524853	81525076	224	*	5.16	5.65	4.42	1.24	0.0126	0.529
chr13	31624662	31624924	263	*	4.34	3.35	4.92	-1.57	0.0127	0.529
chr15	24123087	24123430	344	*	6.3	6.76	5.61	1.16	0.0127	0.529
chr17	67353892	67354110	219	*	4.6	5.12	3.78	1.34	0.0127	0.529
chrX	86061869	86062160	292	*	5.81	6.21	5.25	0.95	0.0127	0.529
chr10	63592370	63592565	196	*	4.44	4.89	3.8	1.09	0.0127	0.529
chr9	22137696	22137917	222	*	4.1	3.09	4.68	-1.59	0.0127	0.53
chr4	148000000	148000000	298	*	4.9	5.46	3.99	1.47	0.0127	0.53
chrX	77285210	77285517	308	*	5.45	4.88	5.86	-0.98	0.0127	0.53
chr4	8764160	8764444	285	*	4.31	3.55	4.8	-1.25	0.0127	0.53
chr6	49882804	49883040	237	*	5	5.44	4.36	1.08	0.0127	0.53
chr12	13276614	13276850	237	*	3.7	2.98	4.18	-1.2	0.0127	0.53
chr4	152000000	152000000	273	*	4.44	3.6	4.98	-1.38	0.0128	0.53
chr2	239000000	239000000	260	*	4.75	3.77	5.33	-1.57	0.0128	0.53
chr15	27136560	27136875	316	*	6.07	6.54	5.36	1.19	0.0128	0.531
chr16	61182836	61183142	307	*	6.1	6.53	5.48	1.04	0.0128	0.531
chr20	48052317	48052581	265	*	3.91	3.03	4.46	-1.43	0.0128	0.533
chr22	17174738	17175006	269	*	3.97	3.26	4.44	-1.18	0.0129	0.533
chr1	58620850	58621400	551	*	6.36	5.82	6.75	-0.93	0.0129	0.533
chr11	119000000	119000000	283	*	5.2	5.62	4.61	1.01	0.0129	0.534
chr10	57170443	57170646	204	*	4.58	5.04	3.92	1.12	0.0129	0.535
chr7	50869642	50869976	335	*	5.32	4.73	5.74	-1.02	0.013	0.536
chr13	61860350	61860636	287	*	6.06	6.47	5.5	0.96	0.013	0.536
chr20	15624396	15624711	316	*	5.24	4.4	5.77	-1.37	0.013	0.536
chr6	32071282	32071476	195	*	3.19	2.01	3.83	-1.82	0.013	0.536
chr15	64207854	64208083	230	*	4.94	5.41	4.24	1.17	0.013	0.536
chr11	76916498	76916806	309	*	4.98	5.53	4.1	1.43	0.013	0.536
chr9	28583910	28584146	237	*	3.78	2.67	4.4	-1.72	0.013	0.536
chr22	50898110	50898342	233	*	4.19	3.39	4.7	-1.3	0.013	0.536
chr9	21413765	21414026	262	*	5.71	6.09	5.18	0.92	0.013	0.536
chr11	134000000	134000000	405	*	6.4	6.83	5.8	1.03	0.0131	0.536
chr14	101000000	101000000	312	*	4.08	3.33	4.57	-1.24	0.0131	0.537
chr6	122000000	122000000	270	*	4.45	3.6	4.98	-1.38	0.0131	0.537
chr18	54770919	54771177	259	*	4.25	3.27	4.82	-1.55	0.0131	0.537
chr6	10343615	10343817	203	*	3.19	2.01	3.83	-1.82	0.0131	0.537
chr7	113000000	113000000	186	*	3.82	2.93	4.36	-1.44	0.0132	0.538
chr10	81076543	81076753	211	*	4.78	5.25	4.07	1.19	0.0132	0.539
chr19	47927922	47928167	246	*	4.22	3.48	4.71	-1.23	0.0132	0.539
chr1	8970453	8970694	242	*	4.3	3.52	4.81	-1.29	0.0132	0.54
chr15	31428232	31428525	294	*	5.38	4.78	5.81	-1.03	0.0132	0.54
chr1	169000000	169000000	238	*	5.23	5.75	4.41	1.33	0.0132	0.54
chr1	69257592	69257953	362	*	5.01	5.59	4.03	1.55	0.0133	0.54
chr6	17705871	17706089	219	*	3.84	2.78	4.45	-1.67	0.0133	0.54
chr15	91612292	91612536	245	*	4.94	3.99	5.51	-1.53	0.0133	0.541
chr1	203000000	203000000	535	*	6.28	6.7	5.69	1.01	0.0133	0.541
chr14	24834891	24835249	359	*	3.92	2.89	4.51	-1.62	0.0133	0.541
chr15	91436305	91436780	476	*	6.98	7.34	6.5	0.84	0.0133	0.541
chr10	54709755	54710061	307	*	5.4	5.81	4.82	1	0.0134	0.541
chr12	74505559	74505806	248	*	5.5	5.9	4.93	0.97	0.0134	0.541
chr3	128000000	128000000	464	*	5.33	5.74	4.74	0.99	0.0134	0.541
chr12	107000000	107000000	263	*	5.27	5.69	4.67	1.02	0.0134	0.541
chr1	183000000	183000000	211	*	5.36	5.77	4.79	0.97	0.0134	0.541
chr21	45039801	45040026	226	*	3.79	2.65	4.41	-1.76	0.0134	0.541
chr12	115000000	115000000	216	*	4.3	3.53	4.8	-1.27	0.0134	0.542
chr4	184000000	184000000	214	*	3.89	3.19	4.36	-1.18	0.0134	0.542
chr8	108000000	108000000	188	*	4.58	5.02	3.95	1.07	0.0134	0.542
chr6	41418864	41419142	279	*	4.56	3.74	5.09	-1.35	0.0135	0.543
chr22	31637755	31638073	319	*	3.73	2.65	4.34	-1.69	0.0135	0.543
chr19	34196114	34196374	261	*	3.62	2.52	4.24	-1.72	0.0135	0.543
chr14	87120903	87121314	412	*	6.19	5.65	6.58	-0.93	0.0135	0.543
chr5	74463227	74463561	335	*	5.46	4.84	5.9	-1.06	0.0135	0.543
chr22	48917075	48917263	189	*	3.53	2.54	4.11	-1.57	0.0135	0.543
chr9	135000000	135000000	300	*	5.82	5.21	6.24	-1.04	0.0135	0.543
chr13	55773339	55773579	241	*	4.92	5.36	4.28	1.08	0.0135	0.543
chr22	26981064	26981226	163	*	3.02	1.8	3.67	-1.87	0.0136	0.544
chr10	135000000	135000000	252	*	4.45	3.68	4.95	-1.27	0.0136	0.544
chr1	46649305	46649482	178	*	3.64	2.83	4.16	-1.32	0.0136	0.545
chr9	82373128	82373336	209	*	4.12	3.11	4.71	-1.6	0.0136	0.546
chr2	141000000	141000000	225	*	4.85	5.28	4.25	1.03	0.0137	0.546
chr8	89855898	89856131	234	*	4.12	3.31	4.63	-1.32	0.0137	0.546
chr21	34321629	34321836	208	*	3.59	2.52	4.2	-1.68	0.0137	0.546
chr11	123000000	123000000	218	*	3.59	2.85	4.08	-1.22	0.0137	0.546
chr16	4357508	4358024	517	*	5.25	5.65	4.68	0.97	0.0137	0.546
chr11	128000000	128000000	199	*	4.6	5.05	3.93	1.13	0.0137	0.546
chr17	14995197	14995435	239	*	5.19	5.66	4.49	1.17	0.0137	0.546
chr1	22558566	22558761	196	*	3.79	2.8	4.37	-1.57	0.0137	0.546
chr1	201000000	201000000	529	*	6.54	6.04	6.91	-0.87	0.0137	0.546
chr12	117000000	117000000	405	*	6.92	7.28	6.45	0.82	0.0137	0.546
chr7	73998860	73999174	315	*	5.21	4.59	5.65	-1.06	0.0137	0.546
chr8	128000000	128000000	343	*	5.47	4.46	6.06	-1.59	0.0138	0.546
chr10	51559420	51559785	366	*	4.68	3.7	5.25	-1.55	0.0138	0.546
chr19	50114602	50114876	275	*	4.54	3.89	4.98	-1.09	0.0139	0.55
chr1	149000000	149000000	210	*	5.69	6.13	5.05	1.08	0.0139	0.55
chr8	132000000	132000000	310	*	4.44	3.68	4.94	-1.25	0.0139	0.551
chr15	37497012	37497265	254	*	3.59	2.52	4.21	-1.69	0.0139	0.551
chr6	18749641	18749868	228	*	4.76	4.04	5.23	-1.2	0.014	0.552
chr20	14315031	14315289	259	*	5.03	4.35	5.49	-1.13	0.014	0.552
chr22	21452454	21452689	236	*	4.59	3.87	5.07	-1.2	0.014	0.552
chr8	37962550	37962771	222	*	4.11	3.2	4.66	-1.46	0.014	0.553
chr10	109000000	109000000	249	*	4.88	5.46	3.88	1.58	0.014	0.554
chr9	6197384	6197682	299	*	5.24	4.66	5.66	-0.99	0.0141	0.555
chr3	7462845	7463035	191	*	4.54	5.08	3.69	1.39	0.0141	0.556
chr7	3240159	3240476	318	*	5.93	5.2	6.41	-1.2	0.0141	0.556
chr10	122000000	122000000	282	*	3.75	2.8	4.31	-1.52	0.0141	0.556
chr19	40332830	40333362	533	*	5.76	5.07	6.23	-1.16	0.0142	0.557
chr1	44634480	44634820	341	*	5.54	4.72	6.05	-1.33	0.0142	0.558
chr9	31839375	31839664	290	*	5.89	6.27	5.38	0.89	0.0142	0.558
chr1	33965945	33966492	548	*	5.31	4.56	5.8	-1.24	0.0142	0.558
chr1	79845835	79846071	237	*	4.05	3.34	4.52	-1.18	0.0142	0.558
chr20	50178875	50179080	206	*	3.87	3.17	4.34	-1.16	0.0143	0.559
chr1	109000000	109000000	156	*	3.15	2.26	3.7	-1.44	0.0143	0.56
chr19	12201665	12202138	474	*	4.97	4.21	5.47	-1.26	0.0143	0.56
chr10	4583461	4583668	208	*	4.24	4.78	3.38	1.4	0.0143	0.56
chr18	77077811	77078108	298	*	4.48	3.76	4.96	-1.21	0.0144	0.563
chr8	144000000	144000000	278	*	4.81	4.2	5.24	-1.04	0.0145	0.565
chr20	2378247	2378592	346	*	5.75	5.12	6.18	-1.06	0.0145	0.566
chr12	25744109	25744436	328	*	5.76	5.2	6.16	-0.96	0.0145	0.566
chr16	25384074	25384339	266	*	3.81	3.06	4.3	-1.24	0.0145	0.566
chr16	83363888	83364202	315	*	4.79	4.06	5.27	-1.21	0.0146	0.567
chr3	133000000	133000000	353	*	5.2	5.67	4.5	1.18	0.0146	0.567
chr8	25781425	25781689	265	*	4.05	2.89	4.68	-1.79	0.0146	0.567
chr6	17601004	17601158	155	*	4.5	5.01	3.71	1.3	0.0146	0.567
chr16	51847542	51847860	319	*	5.41	4.81	5.84	-1.03	0.0146	0.567
chr14	32546518	32547091	574	*	5.2	4.49	5.67	-1.17	0.0146	0.568
chr8	120000000	120000000	179	*	3.63	2.67	4.2	-1.53	0.0147	0.569
chr10	128000000	128000000	333	*	4.17	3.39	4.68	-1.29	0.0147	0.57
chr2	142000000	142000000	185	*	4.27	3.56	4.74	-1.18	0.0147	0.57
chr15	67198348	67198659	312	*	5.63	5	6.06	-1.07	0.0147	0.57
chr19	59066072	59066430	359	*	4.86	5.28	4.25	1.03	0.0147	0.57
chr6	15623583	15624081	499	*	6.49	6.92	5.89	1.03	0.0147	0.57
chr11	58385754	58386021	268	*	4.28	3.56	4.75	-1.19	0.0147	0.57
chr17	68097261	68097447	187	*	4.95	5.38	4.34	1.04	0.0148	0.57
chr3	79839487	79839641	155	*	3.31	2.42	3.86	-1.44	0.0148	0.57
chr11	122000000	122000000	370	*	6.09	5.52	6.5	-0.98	0.0148	0.57
chr3	146000000	146000000	233	*	5.4	5.8	4.85	0.94	0.0148	0.57
chr16	70973692	70973972	281	*	6.23	6.68	5.58	1.1	0.0148	0.57
chr6	46701808	46702074	267	*	4.1	3.37	4.59	-1.22	0.0148	0.57
chr10	48501431	48501738	308	*	5.2	4.49	5.67	-1.17	0.0148	0.57
chr5	140000000	140000000	265	*	5.08	4.39	5.55	-1.16	0.0149	0.57
chr1	63673664	63673865	202	*	3.81	2.78	4.4	-1.63	0.0149	0.57
chr17	18059663	18060022	360	*	5.95	5.34	6.37	-1.03	0.0149	0.57
chr9	124000000	124000000	350	*	6.72	6.19	7.11	-0.92	0.0149	0.57
chr5	151000000	151000000	276	*	4.01	3.23	4.52	-1.29	0.0149	0.57
chr22	17490533	17490813	281	*	3.9	2.96	4.46	-1.5	0.0149	0.57
chr12	128000000	128000000	370	*	6	6.43	5.37	1.07	0.0149	0.57
chr8	134000000	134000000	377	*	6.69	6.06	7.13	-1.07	0.0149	0.571
chr4	146000000	146000000	475	*	4.7	3.77	5.27	-1.5	0.0149	0.571
chr4	94818800	94819064	265	*	5.13	5.56	4.53	1.03	0.015	0.572
chr12	52928305	52928572	268	*	4.75	3.89	5.29	-1.4	0.015	0.572
chr7	85100753	85101014	262	*	4.53	4.97	3.89	1.08	0.015	0.572
chr11	65234807	65235079	273	*	5.5	5.89	4.95	0.94	0.015	0.572
chr12	91956026	91956269	244	*	4.5	3.81	4.97	-1.15	0.015	0.573
chr1	55337602	55337906	305	*	4.86	3.99	5.4	-1.4	0.015	0.573
chr18	64354082	64354286	205	*	4.5	5.04	3.63	1.41	0.015	0.573
chrX	25987116	25987456	341	*	6.74	7.17	6.12	1.04	0.0151	0.575
chr5	25862462	25862695	234	*	5.04	4.4	5.48	-1.08	0.0151	0.576
chr4	98642343	98642503	161	*	4.5	4.97	3.79	1.17	0.0152	0.578
chr3	32939446	32939744	299	*	4.98	4.36	5.41	-1.05	0.0152	0.579
chr3	171000000	171000000	243	*	3.97	3.13	4.5	-1.38	0.0153	0.579
chr7	108000000	108000000	304	*	4.57	3.81	5.06	-1.25	0.0153	0.579
chr8	146000000	146000000	564	*	5.71	5.16	6.1	-0.94	0.0153	0.579
chr3	47706024	47706344	321	*	5.19	4.36	5.71	-1.35	0.0153	0.579
chr16	20688301	20688549	249	*	4.27	3.56	4.74	-1.17	0.0153	0.579
chr6	20719020	20719336	317	*	3.89	2.89	4.48	-1.59	0.0153	0.579
chr11	75207332	75207748	417	*	5.9	5.3	6.32	-1.02	0.0153	0.579
chr2	43751464	43751835	372	*	5.68	4.96	6.16	-1.2	0.0153	0.579
chr9	18626177	18626402	226	*	5.22	5.65	4.61	1.04	0.0153	0.579
chr8	32404703	32404908	206	*	4.68	5.14	4.01	1.13	0.0153	0.579
chr2	80103577	80103980	404	*	5.93	6.3	5.41	0.89	0.0154	0.58
chr4	47492614	47492923	310	*	6.07	5.5	6.48	-0.98	0.0154	0.58
chr16	3068146	3068477	332	*	5.96	5.41	6.35	-0.94	0.0154	0.58
chr8	3584701	3585075	375	*	6.78	7.22	6.13	1.1	0.0154	0.58
chr17	7146352	7146711	360	*	4.59	3.64	5.16	-1.52	0.0155	0.58
chr5	56633917	56634272	356	*	6.54	6.04	6.91	-0.86	0.0155	0.58
chr22	43155248	43155519	272	*	3.72	2.65	4.32	-1.67	0.0155	0.58
chr7	149000000	149000000	195	*	2.99	1.8	3.63	-1.84	0.0155	0.58
chr14	100000000	100000000	383	*	3.69	2.98	4.16	-1.18	0.0155	0.58
chr9	137000000	137000000	196	*	3.79	3.06	4.27	-1.21	0.0155	0.58
chr16	2630293	2630478	186	*	4.31	3.64	4.76	-1.12	0.0155	0.58
chr3	128000000	128000000	298	*	5.66	6.07	5.07	1	0.0155	0.581
chr4	56261587	56261785	199	*	3.47	2.37	4.09	-1.72	0.0155	0.582
chr1	64400876	64401200	325	*	5.68	5.02	6.13	-1.12	0.0156	0.583
chr2	224000000	224000000	467	*	5.09	4.48	5.51	-1.03	0.0156	0.583
chr11	62037173	62037492	320	*	6.05	5.51	6.44	-0.93	0.0156	0.583
chrX	46771496	46771866	371	*	4.27	3.09	4.9	-1.81	0.0156	0.583
chr3	134000000	134000000	273	*	4.81	4.13	5.28	-1.15	0.0156	0.584
chr1	89870872	89871315	444	*	5.16	4.53	5.59	-1.07	0.0157	0.584
chr20	19883861	19884079	219	*	4.92	5.37	4.25	1.12	0.0157	0.584
chr2	234000000	234000000	347	*	5.89	5.33	6.29	-0.97	0.0157	0.584
chr21	31806351	31806711	361	*	6.53	6.94	5.95	0.99	0.0157	0.584
chr3	168000000	168000000	189	*	4.82	5.28	4.12	1.16	0.0157	0.584
chr9	130000000	130000000	219	*	4.56	3.89	5.02	-1.13	0.0157	0.584
chr13	43706419	43706761	343	*	5.63	6.12	4.9	1.22	0.0157	0.585
chr9	35726932	35727239	308	*	5.22	4.43	5.73	-1.3	0.0158	0.585
chr10	85070495	85070738	244	*	4.11	3.42	4.57	-1.15	0.0158	0.585
chr8	128000000	128000000	270	*	5.48	4.89	5.9	-1.01	0.0158	0.585
chr4	118000000	118000000	226	*	4.86	5.29	4.25	1.04	0.0158	0.585
chr14	55598513	55598780	268	*	4.16	3.39	4.66	-1.27	0.0158	0.585
chrX	70252311	70252549	239	*	4.34	3.35	4.92	-1.57	0.0158	0.585
chr8	47399756	47400033	278	*	4.9	5.36	4.2	1.16	0.0158	0.585
chr21	44072495	44073040	546	*	6.64	6.14	7.01	-0.86	0.0159	0.586
chr1	228000000	228000000	198	*	3.43	2.56	3.97	-1.41	0.0159	0.586
chr19	14444246	14444548	303	*	4.27	3.37	4.82	-1.45	0.0159	0.586
chr15	62545475	62545845	371	*	5.07	5.53	4.38	1.15	0.0159	0.588
chr20	52814571	52814866	296	*	6.05	6.42	5.56	0.86	0.0159	0.588
chr10	97803110	97803484	375	*	5.31	5.76	4.67	1.09	0.0159	0.588
chr3	164000000	164000000	247	*	4.27	3.19	4.89	-1.7	0.016	0.588
chr11	126000000	126000000	227	*	3.87	2.93	4.43	-1.51	0.016	0.588
chr4	4273731	4273949	219	*	4.64	5.13	3.87	1.26	0.016	0.588
chr22	49996940	49997199	260	*	4.3	3.56	4.79	-1.22	0.016	0.588
chr4	36153664	36153828	165	*	4.11	4.63	3.29	1.34	0.0161	0.591
chr2	46561151	46561611	461	*	5.98	5.22	6.47	-1.26	0.0161	0.591
chr2	132000000	132000000	292	*	4.03	3.34	4.5	-1.15	0.0161	0.591
chr14	105000000	105000000	247	*	4.99	5.45	4.31	1.14	0.0161	0.591
chr19	58730377	58730672	296	*	4	3.24	4.49	-1.24	0.0161	0.591
chr3	113000000	113000000	375	*	4.28	3.55	4.77	-1.22	0.0162	0.591
chr12	131000000	131000000	361	*	4.61	3.57	5.2	-1.63	0.0162	0.591
chr10	126000000	126000000	350	*	5.4	4.83	5.81	-0.98	0.0162	0.592
chr12	12170822	12171049	228	*	3.47	2.37	4.09	-1.72	0.0162	0.592
chr3	181000000	181000000	235	*	4.12	3.31	4.64	-1.32	0.0162	0.592
chr17	6193895	6194276	382	*	4.64	3.99	5.09	-1.1	0.0162	0.592
chr5	140000000	140000000	422	*	5.05	4.46	5.46	-1	0.0162	0.592
chr2	40724487	40724755	269	*	4.21	3.31	4.76	-1.45	0.0162	0.592
chr5	79174568	79175127	560	*	6.98	6.52	7.34	-0.82	0.0163	0.594
chrX	5939240	5939732	493	*	6.45	6.82	5.95	0.86	0.0163	0.594
chr7	73615463	73615746	284	*	5.46	4.83	5.9	-1.07	0.0163	0.594
chr20	55907296	55907879	584	*	5.73	4.96	6.24	-1.28	0.0163	0.595
chr18	50518517	50518748	232	*	4.83	5.27	4.21	1.05	0.0164	0.595
chr14	48008391	48008700	310	*	5.57	5.98	5	0.98	0.0164	0.595
chr8	98861845	98862066	222	*	5.05	4.37	5.52	-1.15	0.0164	0.595
chr11	2230003	2230273	271	*	4.57	3.71	5.11	-1.39	0.0164	0.595
chr19	13829564	13829887	324	*	6.54	6.91	6.04	0.87	0.0164	0.595
chr9	77214839	77215085	247	*	3.37	2.39	3.95	-1.55	0.0164	0.595
chr8	57354163	57354514	352	*	5.33	5.73	4.79	0.94	0.0164	0.595
chr4	37828198	37828630	433	*	5.03	4.39	5.46	-1.07	0.0165	0.596
chr12	85788605	85788874	270	*	3.82	2.91	4.38	-1.47	0.0165	0.596
chr16	22213093	22213295	203	*	4.64	5.1	3.96	1.14	0.0165	0.596
chr14	96131943	96132181	239	*	3.8	2.93	4.35	-1.42	0.0165	0.596
chr12	117000000	117000000	253	*	5.02	4.34	5.48	-1.14	0.0166	0.598
chr5	50291183	50291356	174	*	3.68	2.65	4.27	-1.62	0.0166	0.598
chr1	235000000	235000000	227	*	4.17	4.62	3.51	1.11	0.0166	0.598
chr2	106000000	106000000	283	*	3.6	2.52	4.21	-1.69	0.0166	0.599
chr20	12339397	12339567	171	*	3.21	2.23	3.79	-1.56	0.0166	0.599
chr1	18067683	18067910	228	*	3.88	2.89	4.46	-1.57	0.0167	0.601
chr20	57581837	57582238	402	*	4.3	3.54	4.79	-1.25	0.0167	0.602
chr14	80097678	80097893	216	*	4.65	5.16	3.86	1.3	0.0168	0.602
chr10	121000000	121000000	465	*	6.22	5.72	6.59	-0.88	0.0168	0.602
chr3	43624991	43625366	376	*	5.47	4.92	5.87	-0.95	0.0168	0.602
chr2	6913260	6913601	342	*	6.87	7.28	6.28	1.01	0.0168	0.602
chr12	110000000	110000000	223	*	4.19	3.29	4.74	-1.45	0.0168	0.602
chr19	18783390	18783882	493	*	5.71	6.12	5.12	1	0.0168	0.603
chr11	71948178	71948748	571	*	5.81	6.25	5.18	1.07	0.0168	0.603
chr3	5772876	5773104	229	*	5.33	5.72	4.79	0.93	0.0168	0.603
chr8	13542592	13542795	204	*	3.32	2.42	3.87	-1.45	0.0168	0.603
chr19	53360937	53361148	212	*	3.97	2.99	4.55	-1.56	0.0169	0.604
chr7	148000000	148000000	212	*	4.65	5.12	3.95	1.16	0.0169	0.604
chr17	51948611	51948792	182	*	4.45	4.94	3.71	1.23	0.0169	0.604
chr17	40434694	40435017	324	*	4.35	3.44	4.91	-1.47	0.0169	0.604
chr4	1994264	1994531	268	*	4.63	4.01	5.06	-1.04	0.0169	0.604
chr3	123000000	123000000	311	*	4.82	4.18	5.27	-1.09	0.017	0.606
chr6	154000000	154000000	229	*	4.39	4.87	3.68	1.19	0.017	0.606
chr1	28363039	28363238	200	*	4.32	3.35	4.89	-1.54	0.017	0.606
chr17	65506482	65506748	267	*	4.86	5.27	4.27	1	0.017	0.606
chr17	4444931	4445186	256	*	4.66	5.16	3.9	1.25	0.0171	0.606
chr3	25510359	25510618	260	*	4.56	3.95	4.98	-1.03	0.0171	0.606
chr2	21618311	21618605	295	*	5.36	5.82	4.7	1.12	0.0171	0.606
chr4	187000000	187000000	235	*	4.9	5.35	4.23	1.12	0.0171	0.606
chr10	95653725	95654008	284	*	4.85	5.34	4.11	1.23	0.0171	0.606
chr1	177000000	177000000	275	*	5.78	6.19	5.21	0.98	0.0171	0.606
chr7	153000000	153000000	220	*	4.49	3.57	5.05	-1.48	0.0171	0.606
chr13	96398091	96398342	252	*	4.75	4.15	5.18	-1.03	0.0172	0.607
chr20	56323667	56323980	314	*	4.51	3.57	5.07	-1.5	0.0172	0.607
chr3	14786729	14786934	206	*	3.75	3.08	4.2	-1.12	0.0172	0.607
chr2	25062849	25063127	279	*	4.06	2.99	4.67	-1.67	0.0172	0.607
chr9	133000000	133000000	327	*	5.46	5.85	4.92	0.93	0.0172	0.607
chr2	26778328	26778774	447	*	5.88	5.23	6.32	-1.09	0.0173	0.61
chr13	33837256	33837534	279	*	4.62	3.81	5.13	-1.32	0.0173	0.61
chr8	42615871	42616191	321	*	5.11	4.53	5.52	-0.99	0.0173	0.61
chr11	44320503	44320737	235	*	4.09	3.31	4.6	-1.28	0.0173	0.61
chr7	21467593	21467793	201	*	4.58	5.04	3.91	1.13	0.0173	0.61
chr10	14646293	14646625	333	*	4.81	5.23	4.2	1.03	0.0173	0.61
chr16	85320945	85321169	225	*	4.5	5.07	3.54	1.52	0.0173	0.61
chr12	9217321	9217615	295	*	4.73	5.16	4.11	1.05	0.0173	0.61
chr7	21730424	21730683	260	*	5.04	5.44	4.48	0.96	0.0173	0.61
chr6	57037315	57037698	384	*	4.99	4.25	5.48	-1.23	0.0174	0.61
chr1	203000000	203000000	282	*	6.26	6.62	5.78	0.85	0.0174	0.61
chr12	16570110	16570288	179	*	3.2	2.44	3.7	-1.25	0.0174	0.611
chr2	165000000	165000000	230	*	4.09	3.31	4.59	-1.27	0.0174	0.611
chr1	19736985	19737255	271	*	4.49	3.81	4.94	-1.13	0.0174	0.611
chr1	168000000	168000000	316	*	5.93	5.07	6.46	-1.39	0.0175	0.611
chr7	90893831	90894317	487	*	5.29	4.64	5.74	-1.11	0.0175	0.611
chr16	27279992	27280215	224	*	4.27	3.55	4.74	-1.19	0.0175	0.611
chr12	96356961	96357279	319	*	5.31	4.39	5.86	-1.47	0.0175	0.611
chr16	80353096	80353434	339	*	4.54	3.73	5.06	-1.33	0.0175	0.611
chr5	4700303	4700628	326	*	6.68	7.08	6.12	0.97	0.0175	0.612
chrX	72508916	72509182	267	*	5.15	5.58	4.52	1.06	0.0175	0.612
chrX	73436024	73436240	217	*	3.56	2.52	4.15	-1.64	0.0175	0.612
chr11	63999114	63999302	189	*	4.94	5.39	4.29	1.1	0.0175	0.612
chr7	75835747	75836003	257	*	3.45	2.74	3.92	-1.18	0.0176	0.612
chr1	97311058	97311360	303	*	5.67	5.13	6.07	-0.93	0.0176	0.612
chr11	120000000	120000000	302	*	5.06	4.44	5.5	-1.06	0.0176	0.612
chr6	117000000	117000000	422	*	6.13	6.49	5.64	0.85	0.0176	0.612
chr1	114000000	114000000	269	*	4.43	3.68	4.92	-1.24	0.0176	0.612
chr14	89548970	89549278	309	*	5.17	4.59	5.59	-1	0.0176	0.612
chr7	46429692	46429955	264	*	4.53	3.91	4.96	-1.05	0.0176	0.612
chr2	218000000	218000000	255	*	3.85	2.78	4.45	-1.68	0.0176	0.612
chr6	32428412	32428690	279	*	4.1	3.42	4.56	-1.14	0.0177	0.613
chr4	95092787	95093188	402	*	6.28	5.71	6.68	-0.97	0.0177	0.613
chr12	105000000	105000000	222	*	3.75	2.81	4.31	-1.49	0.0177	0.613
chr14	106000000	106000000	273	*	4.89	4.18	5.36	-1.18	0.0177	0.613
chr15	75859435	75859610	176	*	4.55	5	3.9	1.11	0.0177	0.614
chr9	140000000	140000000	289	*	5.52	5.94	4.93	1.01	0.0177	0.614
chr9	93037099	93037382	284	*	4.31	3.54	4.82	-1.28	0.0178	0.614
chr15	79968422	79968649	228	*	4.12	3.43	4.58	-1.15	0.0178	0.614
chr13	105000000	105000000	188	*	4.44	4.92	3.73	1.19	0.0178	0.614
chr17	43890783	43891040	258	*	4.01	3.35	4.46	-1.1	0.0178	0.614
chr5	86308948	86309168	221	*	4.98	5.38	4.42	0.97	0.0178	0.614
chr7	5468454	5468768	315	*	4.8	5.25	4.12	1.14	0.0178	0.614
chr8	50367565	50367795	231	*	3.9	3.14	4.4	-1.26	0.0178	0.614
chr6	10404258	10404533	276	*	6.49	6.95	5.79	1.17	0.0179	0.615
chr9	4355170	4355346	177	*	4.45	4.9	3.8	1.11	0.0179	0.615
chr3	89993599	89993810	212	*	3.94	3.14	4.45	-1.31	0.0179	0.615
chrX	141000000	141000000	520	*	5.09	4.22	5.63	-1.41	0.0179	0.615
chr14	28936565	28936848	284	*	4.11	3.37	4.6	-1.23	0.018	0.617
chr3	23987668	23987977	310	*	3.14	2.01	3.77	-1.76	0.018	0.617
chr1	27265218	27265424	207	*	3.41	2.56	3.94	-1.38	0.018	0.617
chr3	10820573	10820947	375	*	4.31	3.66	4.75	-1.09	0.018	0.617
chr21	43252632	43252955	324	*	5.01	5.5	4.28	1.22	0.0181	0.618
chr6	76214647	76214867	221	*	4.51	4.95	3.86	1.09	0.0181	0.618
chr3	77864678	77864969	292	*	5.39	4.81	5.81	-1.01	0.0181	0.618
chr14	63134267	63134555	289	*	4.37	3.61	4.87	-1.26	0.0181	0.618
chr4	181000000	181000000	243	*	4.55	4.98	3.94	1.03	0.0181	0.618
chr5	79952352	79952638	287	*	4.59	3.66	5.16	-1.49	0.0181	0.619
chr7	150000000	150000000	297	*	3.78	2.78	4.36	-1.59	0.0181	0.619
chr3	198000000	198000000	372	*	4.39	3.6	4.9	-1.3	0.0182	0.62
chr16	89526994	89527330	337	*	4.66	3.81	5.19	-1.39	0.0182	0.62
chr12	42330230	42330448	219	*	4.61	4	5.04	-1.05	0.0182	0.621
chr3	1128714	1128966	253	*	4.8	5.23	4.17	1.06	0.0182	0.621
chr2	27886944	27887197	254	*	4.47	3.67	4.98	-1.31	0.0182	0.621
chr11	59382725	59383314	590	*	4.78	4.16	5.21	-1.04	0.0182	0.621
chr19	9542140	9542469	330	*	5.24	4.57	5.69	-1.13	0.0183	0.621
chr2	80114891	80115207	317	*	5.22	4.26	5.78	-1.52	0.0183	0.621
chr2	214000000	214000000	313	*	5.83	5.23	6.25	-1.02	0.0183	0.621
chr1	230000000	230000000	229	*	4.17	3.41	4.67	-1.27	0.0183	0.621
chr21	34675097	34675460	364	*	6.19	5.64	6.58	-0.94	0.0183	0.622
chr2	83214873	83215148	276	*	5.34	5.74	4.8	0.94	0.0184	0.623
chr15	60564748	60565161	414	*	5.21	4.54	5.67	-1.13	0.0184	0.623
chr6	137000000	137000000	322	*	4.57	3.86	5.04	-1.17	0.0184	0.624
chr2	68435474	68435687	214	*	3.35	2.39	3.92	-1.52	0.0184	0.624
chr17	44088282	44088479	198	*	4.6	5.08	3.88	1.19	0.0184	0.624
chr3	14298232	14298471	240	*	4.8	5.21	4.22	0.99	0.0185	0.624
chr8	104000000	104000000	245	*	4.74	5.2	4.05	1.14	0.0185	0.624
chr14	104000000	104000000	261	*	4.67	5.19	3.86	1.33	0.0185	0.624
chr11	880363	880709	347	*	5.22	4.56	5.67	-1.11	0.0185	0.624
chr9	18396130	18396417	288	*	4.91	4.21	5.38	-1.17	0.0185	0.624
chr14	58350921	58351224	304	*	4.04	3.03	4.63	-1.6	0.0185	0.624
chr3	186000000	186000000	324	*	4.84	4.13	5.31	-1.19	0.0185	0.624
chr6	143000000	143000000	344	*	4.82	4.18	5.26	-1.08	0.0185	0.625
chr3	128000000	128000000	255	*	4.26	3.56	4.72	-1.16	0.0186	0.625
chr19	55959169	55959345	177	*	3.66	2.65	4.25	-1.6	0.0186	0.626
chr10	60094646	60095085	440	*	5.21	4.55	5.66	-1.12	0.0186	0.626
chr16	11681099	11681304	206	*	4.58	5.04	3.9	1.14	0.0186	0.626
chr5	155000000	155000000	372	*	7.13	7.46	6.7	0.76	0.0186	0.626
chr3	28119221	28119469	249	*	4.31	4.78	3.62	1.16	0.0186	0.626
chr16	33605589	33605913	325	*	5.15	5.64	4.41	1.23	0.0187	0.626
chr9	5265944	5266286	343	*	5.34	4.77	5.74	-0.97	0.0187	0.626
chr2	220000000	220000000	220	*	4.03	3.34	4.49	-1.15	0.0187	0.626
chr1	54304072	54304343	272	*	4.29	3.35	4.85	-1.5	0.0187	0.626
chr7	47798722	47798986	265	*	5.19	4.31	5.73	-1.41	0.0187	0.626
chr12	87893076	87893288	213	*	3.66	2.96	4.13	-1.17	0.0187	0.626
chr9	136000000	136000000	307	*	4.89	4.04	5.41	-1.37	0.0187	0.626
chr3	16419562	16419769	208	*	3.56	2.52	4.16	-1.64	0.0187	0.626
chr11	119000000	119000000	326	*	6.04	6.43	5.49	0.94	0.0188	0.627
chr11	20156844	20157031	188	*	4.08	3.31	4.58	-1.27	0.0188	0.628
chr7	123000000	123000000	207	*	3.64	2.67	4.21	-1.54	0.0188	0.628
chr1	62013004	62013375	372	*	5.3	4.73	5.71	-0.99	0.0188	0.628
chr11	116000000	116000000	352	*	4.48	3.76	4.95	-1.2	0.0188	0.628
chr19	2661670	2661984	315	*	5.84	5.23	6.26	-1.03	0.0189	0.628
chrX	128000000	128000000	255	*	4.97	5.37	4.4	0.97	0.0189	0.629
chr18	2947935	2948514	580	*	6.16	6.51	5.68	0.83	0.0189	0.629
chr5	37555039	37555388	350	*	6.55	5.98	6.96	-0.97	0.0189	0.629
chr1	29706008	29706439	432	*	6.96	6.43	7.35	-0.92	0.0189	0.629
chr17	25741816	25742043	228	*	4.91	5.36	4.24	1.12	0.019	0.631
chr5	53626066	53626340	275	*	4.42	3.76	4.87	-1.12	0.019	0.631
chr1	27901857	27902135	279	*	4.33	3.44	4.88	-1.44	0.019	0.632
chr19	1453283	1453729	447	*	5.65	5.1	6.04	-0.95	0.0191	0.632
chr22	19711245	19711605	361	*	6.29	6.69	5.73	0.96	0.0191	0.632
chr16	1873783	1874160	378	*	5.58	4.93	6.02	-1.09	0.0191	0.633
chr7	20370253	20370508	256	*	4.49	4.96	3.81	1.15	0.0191	0.633
chr18	10016252	10016412	161	*	4.22	4.66	3.59	1.07	0.0192	0.634
chr4	111000000	111000000	219	*	3.94	4.43	3.19	1.23	0.0192	0.634
chr8	15356193	15356421	229	*	3.81	2.78	4.41	-1.64	0.0192	0.634
chr18	46195308	46195577	270	*	4.86	4.22	5.29	-1.07	0.0192	0.635
chr15	50534288	50534688	401	*	6.28	6.63	5.81	0.82	0.0193	0.636
chr9	1460179	1460617	439	*	6.33	6.74	5.76	0.98	0.0193	0.636
chr5	565919	566206	288	*	5.74	6.15	5.16	0.99	0.0193	0.637
chr5	97447486	97447678	193	*	4.81	5.31	4.04	1.27	0.0193	0.637
chr22	17847845	17848100	256	*	3.31	2.2	3.92	-1.72	0.0193	0.637
chr6	41691331	41691513	183	*	4.93	5.4	4.25	1.15	0.0193	0.637
chr20	61716811	61717155	345	*	5.45	5.89	4.82	1.07	0.0194	0.637
chr17	1359225	1359555	331	*	5.56	5.95	5.02	0.93	0.0194	0.638
chr10	126000000	126000000	238	*	3.28	2.2	3.89	-1.69	0.0194	0.638
chr6	44453434	44453636	203	*	3.4	2.39	3.98	-1.59	0.0194	0.638
chr19	43046905	43047333	429	*	5.19	4.62	5.6	-0.98	0.0194	0.638
chr22	44980570	44980747	178	*	3.1	2.26	3.63	-1.37	0.0195	0.638
chr16	70542696	70542996	301	*	5.48	4.72	5.98	-1.26	0.0195	0.638
chr1	52829942	52830240	299	*	4.44	3.69	4.93	-1.23	0.0195	0.638
chr3	192000000	192000000	263	*	4.88	4.13	5.37	-1.25	0.0195	0.638
chr21	32211608	32211980	373	*	6.98	7.36	6.47	0.88	0.0195	0.638
chr1	64335874	64336148	275	*	4.55	3.71	5.08	-1.37	0.0195	0.638
chr10	26737281	26737522	242	*	4.05	3.09	4.62	-1.53	0.0195	0.638
chr19	29750124	29750444	321	*	6.3	6.72	5.68	1.04	0.0195	0.638
chr5	81047482	81047766	285	*	4.2	3.59	4.63	-1.04	0.0195	0.638
chr20	22664527	22665023	497	*	7.31	7.68	6.8	0.88	0.0195	0.638
chr1	54934442	54934718	277	*	5.09	4.52	5.49	-0.97	0.0196	0.639
chr19	47074780	47075122	343	*	5.98	5.45	6.36	-0.91	0.0196	0.639
chr2	64926949	64927190	242	*	3.8	2.94	4.33	-1.39	0.0196	0.639
chrX	150000000	150000000	260	*	4.4	3.77	4.84	-1.07	0.0196	0.64
chr10	1797781	1798164	384	*	6.02	5.51	6.4	-0.89	0.0197	0.642
chr6	874252	874524	273	*	4.2	3.59	4.63	-1.04	0.0197	0.642
chr6	135000000	135000000	183	*	3.19	2.23	3.77	-1.54	0.0198	0.643
chr17	72569330	72569651	322	*	5.01	4.34	5.46	-1.12	0.0198	0.643
chr5	163000000	163000000	320	*	6.03	5.49	6.42	-0.93	0.0198	0.643
chr1	48693856	48694185	330	*	6.12	5.62	6.49	-0.87	0.0198	0.643
chr5	92174004	92174301	298	*	4.56	3.79	5.07	-1.28	0.0198	0.643
chr10	68364016	68364237	222	*	4.62	5.22	3.57	1.65	0.0198	0.643
chr11	64108438	64108769	332	*	5.31	4.63	5.77	-1.14	0.0198	0.643
chr11	56392025	56392347	323	*	6.04	6.43	5.5	0.93	0.0198	0.643
chr7	106000000	106000000	153	*	3.28	2.2	3.89	-1.69	0.0199	0.643
chr19	41507222	41507482	261	*	4.62	4	5.06	-1.06	0.0199	0.643
chr14	101000000	101000000	195	*	3.53	2.69	4.06	-1.36	0.0199	0.643
chr9	75752213	75752444	232	*	4.07	3.31	4.56	-1.25	0.0199	0.643
chr1	53018329	53018850	522	*	5.43	4.42	6.02	-1.6	0.0199	0.644
chr22	46526866	46527502	637	*	6.62	6.14	6.98	-0.85	0.0199	0.644
chr1	12844059	12844264	206	*	4.17	3.39	4.67	-1.28	0.02	0.645
chrX	40012215	40012607	393	*	5.51	5.88	5	0.89	0.02	0.645
chr3	121000000	121000000	530	*	6.78	6.33	7.12	-0.79	0.02	0.645
chr10	82289991	82290315	325	*	5.2	4.62	5.61	-0.99	0.02	0.645
chr8	103000000	103000000	228	*	3.7	2.8	4.25	-1.45	0.02	0.645
chr15	24112059	24112266	208	*	4.7	5.23	3.85	1.38	0.0201	0.645
chrX	13823471	13823657	187	*	4.64	5.05	4.06	1	0.0201	0.645
chr20	2894836	2895104	269	*	4.81	4.18	5.25	-1.07	0.0201	0.645
chr10	79188484	79188864	381	*	6.42	5.94	6.78	-0.84	0.0201	0.645
chr20	37570463	37570737	275	*	4.49	3.65	5.02	-1.36	0.0201	0.645
chr5	149000000	149000000	354	*	4.65	5.07	4.06	1.01	0.0201	0.645
chr3	188000000	188000000	241	*	4.98	5.43	4.33	1.1	0.0201	0.645
chr3	38601762	38602239	478	*	5.78	5.28	6.15	-0.88	0.0201	0.645
chr10	106000000	106000000	371	*	4.73	3.82	5.29	-1.46	0.0201	0.645
chr20	42136328	42136668	341	*	5.29	5.74	4.62	1.12	0.0201	0.645
chr16	87942841	87943245	405	*	7.07	7.41	6.62	0.79	0.0201	0.645
chr1	181000000	181000000	242	*	3.47	2.54	4.03	-1.49	0.0202	0.645
chr22	46451872	46452169	298	*	4.14	3.19	4.7	-1.52	0.0202	0.645
chr3	67033596	67033815	220	*	4.57	5.02	3.92	1.1	0.0202	0.646
chr7	2424108	2424329	222	*	4.89	5.33	4.24	1.08	0.0202	0.646
chr15	58809423	58809638	216	*	4.22	3.37	4.75	-1.38	0.0203	0.647
chr5	96270529	96271126	598	*	5.28	4.65	5.71	-1.06	0.0203	0.648
chr12	6480156	6480445	290	*	5.15	4.54	5.58	-1.04	0.0203	0.648
chr10	36070608	36070840	233	*	3.85	2.78	4.45	-1.68	0.0203	0.648
chr16	23572905	23573207	303	*	4.57	3.89	5.04	-1.15	0.0203	0.648
chr7	114000000	114000000	264	*	5.71	6.08	5.23	0.85	0.0204	0.648
chr4	114000000	114000000	225	*	3.7	2.8	4.25	-1.45	0.0204	0.648
chr12	131000000	131000000	295	*	4.92	4.26	5.38	-1.12	0.0204	0.649
chr2	46997016	46997260	245	*	4.32	3.35	4.9	-1.54	0.0204	0.65
chr8	124000000	124000000	452	*	7.54	7.86	7.12	0.74	0.0204	0.65
chr9	131000000	131000000	202	*	5.11	5.5	4.58	0.92	0.0205	0.652
chr20	59552054	59552306	253	*	4.08	3.44	4.52	-1.08	0.0205	0.652
chr3	13521444	13521822	379	*	4.44	3.61	4.96	-1.35	0.0205	0.652
chr1	145000000	145000000	230	*	5.68	6.16	4.97	1.19	0.0206	0.652
chr9	85819046	85819280	235	*	5.19	5.66	4.49	1.17	0.0206	0.652
chr17	29710566	29710802	237	*	4.56	4.98	3.95	1.04	0.0206	0.652
chr11	27528010	27528313	304	*	5.51	4.81	5.98	-1.18	0.0206	0.652
chr5	66362346	66362565	220	*	4.24	4.69	3.57	1.13	0.0206	0.652
chr5	29960533	29960737	205	*	5.03	5.44	4.47	0.97	0.0206	0.652
chr16	55446161	55446412	252	*	3.72	2.8	4.28	-1.48	0.0206	0.652
chr1	226000000	226000000	165	*	4.13	4.56	3.52	1.04	0.0207	0.652
chr11	72463655	72463845	191	*	4.78	5.26	4.07	1.19	0.0207	0.652
chr5	10741828	10742087	260	*	4.94	4.21	5.42	-1.21	0.0207	0.654
chr11	78627882	78628089	208	*	4.17	3.51	4.62	-1.11	0.0208	0.656
chr15	38295157	38295389	233	*	4.35	3.69	4.79	-1.1	0.0208	0.657
chr15	73832134	73832440	307	*	5.79	6.18	5.26	0.93	0.0209	0.658
chr10	21626525	21626774	250	*	4.8	4.18	5.24	-1.06	0.0209	0.658
chr3	46939188	46939545	358	*	5.2	4.62	5.62	-0.99	0.0209	0.658
chr2	48243821	48244122	302	*	5.59	5.04	5.99	-0.95	0.0209	0.658
chr7	107000000	107000000	306	*	4.55	3.86	5.01	-1.15	0.0209	0.659
chr6	44365530	44365875	346	*	5.41	4.88	5.8	-0.92	0.021	0.659
chr22	37899646	37899993	348	*	4.19	3.29	4.74	-1.45	0.021	0.659
chr3	51306943	51307212	270	*	4.81	5.21	4.25	0.96	0.021	0.659
chr3	129000000	129000000	200	*	4.56	5.02	3.86	1.17	0.0211	0.661
chr18	5237694	5237984	291	*	4.24	3.46	4.75	-1.29	0.0211	0.661
chr19	55556155	55556363	209	*	4.94	5.53	3.93	1.61	0.0211	0.661
chr1	231000000	231000000	363	*	6.73	7.17	6.08	1.09	0.0211	0.661
chr1	17274066	17274481	416	*	5.79	5.27	6.17	-0.9	0.0211	0.661
chr5	155000000	155000000	313	*	6.2	6.58	5.68	0.9	0.0211	0.661
chr9	103000000	103000000	310	*	3.66	2.96	4.14	-1.17	0.0211	0.661
chr16	19022576	19022774	199	*	3.81	2.93	4.35	-1.42	0.0211	0.661
chr13	85557571	85557736	166	*	3.4	2.37	4	-1.63	0.0212	0.661
chr21	34143707	34143960	254	*	4.15	3.41	4.64	-1.23	0.0212	0.662
chr10	104000000	104000000	355	*	5.71	6.12	5.14	0.99	0.0212	0.662
chr11	101000000	101000000	364	*	6.05	5.57	6.41	-0.84	0.0212	0.663
chr5	176000000	176000000	183	*	5.12	5.61	4.36	1.26	0.0213	0.663
chr14	35873173	35873471	299	*	5.02	5.52	4.23	1.29	0.0213	0.663
chr11	40315608	40315958	351	*	7.07	7.42	6.6	0.82	0.0213	0.663
chr7	12101731	12102019	289	*	4.87	4.27	5.3	-1.02	0.0213	0.663
chr18	53189281	53189570	290	*	5.03	4.09	5.59	-1.51	0.0213	0.663
chr22	19863953	19864254	302	*	5.48	5.86	4.97	0.88	0.0213	0.663
chr17	36852832	36853232	401	*	6.13	5.52	6.56	-1.05	0.0213	0.663
chr11	8194686	8194962	277	*	4.67	3.9	5.17	-1.27	0.0213	0.663
chr14	77489929	77490153	225	*	4.6	3.92	5.06	-1.15	0.0214	0.663
chr5	42656822	42657082	261	*	4.87	4.13	5.36	-1.23	0.0214	0.663
chr3	197000000	197000000	407	*	7.39	6.95	7.72	-0.77	0.0214	0.663
chr9	117000000	117000000	314	*	4.45	3.77	4.91	-1.14	0.0214	0.665
chrX	48535062	48535254	193	*	3.45	2.72	3.94	-1.23	0.0215	0.665
chr8	143000000	143000000	304	*	4.94	4.37	5.35	-0.98	0.0215	0.665
chr1	62067051	62067293	243	*	3.54	2.52	4.14	-1.62	0.0215	0.665
chr1	223000000	223000000	248	*	4.01	3.22	4.52	-1.31	0.0215	0.665
chr6	56282676	56282938	263	*	3.81	2.91	4.37	-1.46	0.0215	0.665
chr5	38498162	38498338	177	*	5.08	5.55	4.39	1.16	0.0215	0.665
chrX	104000000	104000000	455	*	5.28	4.41	5.82	-1.42	0.0215	0.665
chr3	125000000	125000000	255	*	3.98	3.11	4.52	-1.41	0.0215	0.665
chr7	4266035	4266381	347	*	5.18	4.57	5.6	-1.03	0.0215	0.665
chr10	110000000	110000000	218	*	4.77	5.2	4.16	1.03	0.0215	0.665
chr19	30615798	30616356	559	*	5.83	5.22	6.25	-1.03	0.0216	0.665
chr1	204000000	204000000	195	*	4.58	5.02	3.94	1.07	0.0216	0.665
chr1	96259559	96259826	268	*	4.92	5.33	4.34	0.99	0.0216	0.665
chr1	112000000	112000000	252	*	4.62	5.02	4.05	0.97	0.0216	0.665
chr15	29949133	29949478	346	*	5.33	4.62	5.8	-1.18	0.0216	0.665
chr12	122000000	122000000	311	*	4.31	3.66	4.75	-1.09	0.0216	0.665
chr1	41705971	41706223	253	*	5.1	5.5	4.56	0.94	0.0217	0.666
chr7	158000000	158000000	270	*	4.94	4.29	5.39	-1.1	0.0217	0.668
chr9	111000000	111000000	501	*	5.37	4.81	5.78	-0.96	0.0218	0.668
chr13	109000000	109000000	480	*	7.32	7.64	6.91	0.74	0.0218	0.668
chr13	106000000	106000000	305	*	6.44	6.84	5.9	0.94	0.0218	0.668
chr1	234000000	234000000	353	*	6.23	5.72	6.61	-0.89	0.0218	0.668
chr19	35967012	35967662	651	*	6.66	6.15	7.04	-0.9	0.0218	0.668
chr14	51405670	51405946	277	*	5.49	5.88	4.96	0.92	0.0218	0.668
chr14	68977929	68978118	190	*	3.61	2.98	4.05	-1.08	0.0218	0.668
chr4	182000000	182000000	165	*	4.1	4.53	3.47	1.05	0.0218	0.668
chr12	128000000	128000000	292	*	4.82	5.25	4.19	1.07	0.0219	0.669
chr13	28239581	28239812	232	*	3.76	2.65	4.38	-1.73	0.0219	0.669
chr10	93833921	93834227	307	*	5.65	6.05	5.11	0.94	0.0219	0.669
chr6	26031933	26032309	377	*	6.26	6.62	5.77	0.85	0.0219	0.669
chr1	190000000	190000000	303	*	5.22	4.22	5.8	-1.58	0.0219	0.669
chr7	134000000	134000000	245	*	4.43	3.59	4.96	-1.38	0.022	0.67
chr14	78070154	78070770	617	*	6.19	5.7	6.56	-0.86	0.022	0.67
chr8	74545419	74545646	228	*	4.55	3.8	5.05	-1.25	0.022	0.67
chr2	15667550	15667746	197	*	3.32	2.39	3.88	-1.49	0.022	0.67
chr14	79836166	79836387	222	*	5.51	5.91	4.96	0.95	0.022	0.67
chr1	87967535	87967781	247	*	4.41	3.67	4.89	-1.22	0.022	0.67
chr19	49993023	49993386	364	*	4.97	4.3	5.43	-1.13	0.022	0.67
chr18	72885169	72885383	215	*	3.9	3.16	4.39	-1.23	0.022	0.67
chrX	81904049	81904260	212	*	4.6	5.04	3.97	1.08	0.0221	0.67
chr17	50460895	50461286	392	*	7.51	7.85	7.05	0.8	0.0221	0.67
chr7	132000000	132000000	335	*	5.86	5.28	6.27	-0.98	0.0221	0.67
chr21	27234769	27235213	445	*	6.99	6.52	7.34	-0.82	0.0221	0.67
chrX	95438873	95439195	323	*	5.59	6.02	4.96	1.07	0.0221	0.671
chr1	152000000	152000000	387	*	6.02	5.44	6.43	-0.98	0.0221	0.671
chr11	22198850	22199084	235	*	5.04	5.61	4.11	1.49	0.0222	0.671
chr7	16643748	16644000	253	*	4.57	3.64	5.12	-1.48	0.0222	0.671
chr17	72838214	72838498	285	*	5.6	5.99	5.05	0.94	0.0222	0.672
chr7	112000000	112000000	221	*	4.52	5.1	3.53	1.57	0.0222	0.672
chr5	145000000	145000000	244	*	4.93	5.35	4.33	1.02	0.0222	0.672
chr12	8976091	8976461	371	*	6.46	5.99	6.81	-0.82	0.0223	0.672
chr6	127000000	127000000	289	*	4.36	3.61	4.85	-1.24	0.0223	0.673
chr21	40071006	40071420	415	*	6.78	6.33	7.13	-0.8	0.0223	0.674
chr7	5565941	5566263	323	*	5.38	5.77	4.86	0.91	0.0224	0.674
chr2	65483249	65483516	268	*	5.48	5.89	4.9	0.99	0.0224	0.674
chr1	175000000	175000000	457	*	4.24	3.47	4.74	-1.27	0.0224	0.674
chrX	39304480	39304945	466	*	6.46	5.87	6.87	-1.01	0.0224	0.674
chr8	17942357	17942612	256	*	4.02	3.09	4.58	-1.48	0.0224	0.674
chr21	47665201	47665514	314	*	4.4	3.43	4.97	-1.54	0.0224	0.674
chr11	130000000	130000000	250	*	5.26	5.64	4.73	0.9	0.0224	0.674
chr20	51818261	51818438	178	*	4.35	4.97	3.24	1.73	0.0224	0.674
chr10	116000000	116000000	260	*	4.04	2.99	4.64	-1.65	0.0225	0.674
chr7	159000000	159000000	598	*	6.51	6.05	6.86	-0.81	0.0225	0.674
chr1	154000000	154000000	458	*	5.84	6.2	5.35	0.85	0.0225	0.674
chr1	44827207	44827492	286	*	4.66	3.9	5.16	-1.26	0.0225	0.674
chr1	27961533	27961836	304	*	3.88	3.01	4.42	-1.41	0.0225	0.674
chr10	75173766	75174249	484	*	6.36	6.75	5.82	0.93	0.0225	0.674
chr3	112000000	112000000	345	*	5	4.41	5.42	-1.01	0.0225	0.674
chr2	240000000	240000000	231	*	3.98	3.34	4.42	-1.08	0.0225	0.674
chr13	73613578	73614018	441	*	4.41	3.67	4.89	-1.22	0.0226	0.675
chr3	47021147	47021387	241	*	4.93	5.34	4.36	0.97	0.0226	0.675
chr4	24430555	24430823	269	*	4.11	3.3	4.62	-1.32	0.0226	0.676
chr6	126000000	126000000	188	*	3.45	2.54	4	-1.46	0.0226	0.676
chr5	32465246	32465537	292	*	5.06	4.13	5.62	-1.49	0.0227	0.677
chr11	14991352	14991922	571	*	5.45	4.74	5.92	-1.19	0.0227	0.677
chr1	155000000	155000000	433	*	5.35	4.77	5.77	-1	0.0227	0.677
[truncated: 57,598 more rows]

## Sheet: Table S8
Supplemental Table S8. Significantly up/down-regulated genes in BHLHE40-depleted HeLa-S3 cells compared with control shRNA HeLa-S3 cells.
ensg	name	shcontrol_rep1	shcontrol_rep2	shBHLHE40_rep1	shBHLHE40_rep2	baseMean	log2FoldChange	lfcSE	stat	pvalue	padj
ENSG00000004948	CALCR	0	0	305	340	109.741	13.1368	3.26201	4.02721	5.64e-05	0.007224
ENSG00000018236	CNTN1	0	0	220	198	148.454	12.5065	3.2402	3.85979	0.000113	0.010611
ENSG00000022355	GABRA1	0	0	366	0	60.3101	22.7306	5.58773	4.06796	4.74e-05	0.007006
ENSG00000032219	ARID4A	624	630	1029	959	809.199	0.700249	0.194552	3.59929	0.000319	0.024173
ENSG00000047634	SCML1	812	894	1506	1719	1158.77	0.958427	0.235486	4.06999	4.7e-05	0.007006
ENSG00000054796	SPO11	0	0	343	0	56.5201	22.4102	5.58776	4.01059	6.06e-05	0.007224
ENSG00000065485	PDIA5	701	730	1280	1051	925.075	0.73685	0.16868	4.36834	1.25e-05	0.003557
ENSG00000071991	CDH19	0	0	222	362	99.9126	13.0014	3.28876	3.95327	7.71e-05	0.008049
ENSG00000084453	SLCO1A2	0	0	0	298	52.1345	22.5195	5.58781	4.03012	5.57e-05	0.007224
ENSG00000087095	NLK	445	472	830	1199	676.536	1.19036	0.286184	4.15943	3.19e-05	0.006491
ENSG00000088726	TMEM40	2	2	30	87	28.0965	4.92721	1.12921	4.36342	1.28e-05	0.003569
ENSG00000090402	SI	0	0	346	246	256.218	13.0038	3.24069	4.01268	6e-05	0.007224
ENSG00000095794	CREM	626	662	1392	1764	910.219	1.33496	0.358034	3.7286	0.000193	0.016162
ENSG00000100852	ARHGAP5	2547	2695	3816	4294	3122.76	0.669052	0.179709	3.72298	0.000197	0.016264
ENSG00000103313	MEFV	32	26	190	200	90.5002	2.78731	0.566351	4.92152	8.59e-07	0.000552
ENSG00000105835	NAMPT	4294	4380	9773	12458	6949.41	1.39996	0.202235	6.92244	4.44e-12	9.37e-09
ENSG00000106278	PTPRZ1	0	0	0	320	55.9833	22.6712	5.58777	4.0573	4.96e-05	0.007224
ENSG00000107165	TYRP1	0	0	0	302	52.8342	22.5424	5.5878	4.03421	5.48e-05	0.007224
ENSG00000111266	DUSP16	226	272	562	793	379.067	1.48816	0.316993	4.6946	2.67e-06	0.001099
ENSG00000114771	AADAC	0	0	308	351	167.11	22.8898	4.77053	4.79818	1.6e-06	0.000876
ENSG00000114904	NEK4	616	667	1018	928	780.209	0.636051	0.149198	4.26312	2.02e-05	0.005135
ENSG00000116785	CFHR3	0	0	230	0	87.1608	21.3862	5.58804	3.82713	0.00013	0.011608
ENSG00000117114	LPHN2	0	0	0	274	142.028	21.5232	4.74595	4.53507	5.76e-06	0.00181
ENSG00000117289	TXNIP	3066	3105	10528	10859	5586.6	1.8308	0.258726	7.0762	1.48e-12	5.47e-09
ENSG00000118733	OLFM3	0	0	0	474	122.073	22.5005	5.58759	4.02687	5.65e-05	0.007224
ENSG00000118785	SPP1	0	0	231	276	164.049	22.521	4.83992	4.65319	3.27e-06	0.001238
ENSG00000118985	ELL2	3548	3416	6620	7400	4645.71	1.04885	0.257492	4.07333	4.63e-05	0.007006
ENSG00000125772	GPCPD1	180	172	408	326	221.628	1.09264	0.266617	4.09815	4.16e-05	0.006864
ENSG00000131203	IDO1	3	2	3	476	85.0867	6.66075	1.98202	3.36058	0.000778	0.047286
ENSG00000132274	TRIM22	20	26	16	7267	1287.13	7.38611	2.18517	3.38011	0.000725	0.044599
ENSG00000134321	RSAD2	2	3	1	3023	531.156	9.31981	2.5222	3.69511	0.00022	0.017939
ENSG00000136514	RTP4	3	0	2	492	87.3843	7.44215	2.1308	3.49265	0.000478	0.033484
ENSG00000137033	IL33	30	26	72	1100	236.671	4.46163	1.23316	3.61806	0.000297	0.023059
ENSG00000137473	TTC29	0	0	314	280	100.727	13.0133	3.26172	3.9897	6.62e-05	0.007518
ENSG00000137745	MMP13	0	0	0	884	154.654	23.1705	5.58741	4.14691	3.37e-05	0.006491
ENSG00000138604	GLCE	1508	1490	3262	2460	1998.4	0.963501	0.219323	4.39307	1.12e-05	0.003237
ENSG00000139112	GABARAPL1	3112	2926	4181	4870	3246.82	0.624187	0.181243	3.44393	0.000573	0.038286
ENSG00000139209	SLC38A4	0	0	0	303	153.04	21.8041	4.76429	4.57657	4.73e-06	0.001552
ENSG00000139220	PPFIA2	0	0	0	250	106.697	21.4617	5.58793	3.84074	0.000123	0.011186
ENSG00000139263	LRIG3	163	154	298	463	254.592	1.30929	0.374084	3.49998	0.000465	0.032889
ENSG00000139890	REM2	4	8	44	34	28.7851	2.73245	0.769385	3.55148	0.000383	0.028155
ENSG00000139915	MDGA2	0	0	373	282	215.065	13.1508	3.24822	4.04863	5.15e-05	0.007224
ENSG00000141298	SSH2	554	580	844	912	693.59	0.669271	0.167712	3.99059	6.59e-05	0.007518
ENSG00000141682	PMAIP1	933	938	2220	2150	1287.02	1.2601	0.249945	5.04151	4.62e-07	0.000379
ENSG00000142959	BEST4	10	6	76	102	52.7253	3.5183	0.623757	5.64049	1.7e-08	2.28e-05
ENSG00000143033	MTF2	822	974	1377	1815	1163.28	0.872451	0.255995	3.40808	0.000654	0.041839
ENSG00000145681	HAPLN1	0	0	0	154	86.5381	20.9022	5.58838	3.74029	0.000184	0.015605
ENSG00000145965	C6ORF50	0	0	242	284	194.312	12.8434	3.24908	3.95293	7.72e-05	0.008049
ENSG00000146112	PPP1R18	2984	3031	4424	4584	3545.6	0.620318	0.118368	5.24058	1.6e-07	0.000148
ENSG00000146147	MLIP	0	0	316	0	95.4864	21.8386	5.58781	3.90826	9.3e-05	0.009407
ENSG00000147481	SNTG1	0	0	0	284	49.6852	22.551	5.58784	4.03573	5.44e-05	0.007224
ENSG00000149972	CNTN5	0	0	0	356	147.609	22.0681	4.79221	4.60499	4.12e-06	0.001486
ENSG00000150045	KLRF1	0	0	0	308	111.464	21.8484	5.58779	3.91003	9.23e-05	0.009402
ENSG00000151418	ATP6V1G3	0	0	0	157	90.7476	20.8244	5.58835	3.7264	0.000194	0.016212
ENSG00000151715	TMEM45B	496	524	1352	820	681.434	1.11702	0.307245	3.6356	0.000277	0.022146
ENSG00000152578	GRIA4	0	0	246	217	78.5	12.6536	3.27068	3.8688	0.000109	0.010424
ENSG00000152763	WDR78	0	0	440	484	271.046	13.655	3.24922	4.20254	2.64e-05	0.005985
ENSG00000152904	GGPS1	722	745	1174	1284	996.826	0.783378	0.192567	4.06809	4.74e-05	0.007006
ENSG00000153064	BANK1	0	0	248	286	142.487	22.6245	4.75823	4.75481	1.99e-06	0.001012
ENSG00000153253	SCN3A	0	0	0	567	99.1954	23.6154	5.58752	4.22646	2.37e-05	0.005749
ENSG00000153993	SEMA3D	0	0	422	386	210.762	23.1873	4.82629	4.80437	1.55e-06	0.000876
ENSG00000154451	GBP5	3	4	3	459	83.2563	6.12327	1.83076	3.34465	0.000824	0.049677
ENSG00000155254	MARVELD1	2186	2579	3980	3724	2876.61	0.728707	0.158059	4.61035	4.02e-06	0.001485
ENSG00000156103	MMP16	0	0	0	219	96.2198	21.3112	5.58803	3.81372	0.000137	0.012182
ENSG00000156171	DRAM2	414	400	716	657	490.541	0.789414	0.158727	4.97339	6.58e-07	0.000463
ENSG00000158411	MITD1	222	230	416	379	353.644	0.849702	0.198696	4.27639	1.9e-05	0.004923
ENSG00000159388	BTG2	289	332	586	906	464.709	1.31059	0.362728	3.61315	0.000303	0.023078
ENSG00000159714	ZDHHC1	1	6	49	77	24.6381	4.21625	1.09372	3.85495	0.000116	0.010647
ENSG00000160404	TOR2A	1174	1107	1646	1752	1403.79	0.613183	0.149752	4.09465	4.23e-05	0.006864
ENSG00000162654	GBP4	11	12	4	1070	195.384	5.62436	1.64233	3.42462	0.000616	0.040066
ENSG00000162782	TDRD5	0	0	376	0	61.9579	22.8218	5.58772	4.08428	4.42e-05	0.007006
ENSG00000163131	CTSS	18	13	18	766	148.905	4.73791	1.36788	3.46369	0.000533	0.036442
ENSG00000163565	IFI16	5276	4728	8023	15056	7211.02	1.25603	0.365903	3.43269	0.000598	0.039413
ENSG00000164122	ASB5	0	0	250	309	95.2543	12.9325	3.27102	3.95366	7.7e-05	0.008049
ENSG00000164675	IQUB	0	0	250	344	151.78	22.7753	4.76224	4.78247	1.73e-06	0.000914
ENSG00000164823	OSGIN2	1221	1225	2072	1774	1574.08	0.686617	0.199114	3.44836	0.000564	0.037873
ENSG00000165244	ZNF367	1203	1250	2024	2323	1479.83	0.86535	0.238351	3.63057	0.000283	0.022461
ENSG00000165434	PGM2L1	120	116	304	400	184.887	1.61929	0.361125	4.48403	7.32e-06	0.002164
ENSG00000166037	CEP57	2892	2867	5090	3783	3396.91	0.654269	0.190886	3.42753	0.000609	0.039815
ENSG00000166670	MMP10	0	0	0	287	50.21	22.4622	5.58783	4.01984	5.82e-05	0.007224
ENSG00000168530	MYL1	0	0	324	0	95.7994	21.8734	5.5878	3.91449	9.06e-05	0.009294
ENSG00000168594	ADAM29	0	0	0	398	69.6292	22.7734	5.58766	4.07567	4.59e-05	0.007006
ENSG00000169432	SCN9A	0	0	254	328	99.2374	12.9916	3.27218	3.97033	7.18e-05	0.007943
ENSG00000169946	ZFPM2	0	0	0	310	96.9702	21.7892	5.58779	3.89943	9.64e-05	0.009624
ENSG00000171234	UGT2B7	0	0	0	224	91.7354	21.4357	5.58801	3.83601	0.000125	0.011334
ENSG00000172014	ANKRD20A4	0	0	424	165	202.33	12.9847	3.27751	3.96174	7.44e-05	0.008023
ENSG00000172673	THEMIS	0	0	258	0	93.4058	21.5507	5.58795	3.85664	0.000115	0.010647
ENSG00000173157	ADAMTS20	0	0	0	290	50.7349	22.4784	5.58783	4.02274	5.75e-05	0.007224
ENSG00000173702	MUC13	110	97	290	360	163.205	1.69224	0.485164	3.48797	0.000487	0.033757
ENSG00000174804	FZD4	806	819	1859	1882	1200.18	1.24022	0.36883	3.36257	0.000772	0.04714
ENSG00000175582	RAB6A	3480	3450	5428	5090	4281.13	0.637519	0.165402	3.85437	0.000116	0.010647
ENSG00000176406	RIMS2	0	0	0	170	88.4629	21.0364	5.58827	3.76439	0.000167	0.01434
ENSG00000176571	CNBD1	0	0	260	228	141.616	22.4692	4.78663	4.69416	2.68e-06	0.001099
ENSG00000180573	HIST1H2AC	254	246	468	452	285.035	0.915859	0.199462	4.59164	4.4e-06	0.001547
ENSG00000180777	ANKRD30B	0	0	0	383	134.932	22.164	5.58768	3.96658	7.29e-05	0.007979
ENSG00000181218	HIST3H2A	668	670	1403	1940	1073.57	1.3648	0.2538	5.37746	7.55e-08	8.47e-05
ENSG00000181617	FDCSP	0	0	408	256	112.017	13.1667	3.27429	4.02123	5.79e-05	0.007224
ENSG00000183395	PMCH	0	0	267	0	89.8152	21.5798	5.58792	3.86186	0.000113	0.010588
ENSG00000184530	C6orf58	0	0	271	174	120.915	22.3568	4.73982	4.7168	2.4e-06	0.001041
ENSG00000184719	RNLS	0	0	272	175	75.4365	12.5963	3.28659	3.83265	0.000127	0.011419
ENSG00000184838	PRR16	0	0	0	177	76.9445	20.8036	5.58823	3.72275	0.000197	0.016264
ENSG00000185621	LMLN	190	170	366	943	338.116	1.91804	0.544158	3.52478	0.000424	0.030997
ENSG00000186952	TMEM232	0	0	330	178	85.5186	12.7773	3.29525	3.8775	0.000106	0.010255
ENSG00000187398	LUZP2	0	0	274	231	157.497	22.5247	4.82643	4.66696	3.06e-06	0.00122
ENSG00000187908	DMBT1	454	518	886	873	632.045	0.892371	0.249422	3.57775	0.000347	0.025857
ENSG00000188175	HEPACAM2	0	0	276	232	137.612	22.5209	4.76033	4.73096	2.23e-06	0.001041
ENSG00000188580	NKAIN2	0	0	356	0	58.6623	22.755	5.58774	4.07231	4.65e-05	0.007006
ENSG00000189367	KIAA0408	0	0	0	260	45.4864	22.3674	5.5879	4.00283	6.26e-05	0.007224
ENSG00000197885	NKIRAS1	154	142	268	320	213.514	1.0305	0.27632	3.72936	0.000192	0.016162
ENSG00000204022	LIPJ	0	0	280	0	90.8326	21.6694	5.58789	3.87792	0.000105	0.010255
ENSG00000204147	ASAH2B	66	76	146	169	102.176	1.1891	0.352318	3.37509	0.000738	0.045234
ENSG00000204610	TRIM15	41	36	233	126	101.711	2.24554	0.564836	3.97556	7.02e-05	0.007858
ENSG00000205038	PKHD1L1	0	0	280	0	99.3268	21.6695	5.58789	3.87794	0.000105	0.010255
ENSG00000219481	NBPF1	1202	1236	1950	1666	1445.58	0.602365	0.171634	3.50958	0.000449	0.032112
ENSG00000223404	LINC00397	0	0	280	0	92.5982	21.6584	5.58789	3.87595	0.000106	0.010255
ENSG00000224614	TNK2-AS1	14	9	55	107	48.4441	2.86621	0.754893	3.79684	0.000147	0.012964
ENSG00000225535	AC068610.3	0	0	0	292	51.0848	22.4885	5.58782	4.02456	5.71e-05	0.007224
ENSG00000225539	AC018799.1	0	0	0	294	51.4347	22.4986	5.58782	4.02636	5.66e-05	0.007224
ENSG00000226620	LINC00343	0	0	0	264	46.1862	22.373	5.58789	4.00384	6.23e-05	0.007224
ENSG00000229956	ZRANB2-AS2	0	0	284	264	212.348	12.8977	3.24927	3.96942	7.2e-05	0.007943
ENSG00000230046	BIRC6-AS1	0	0	286	0	47.1275	22.3845	5.58788	4.00591	6.18e-05	0.007224
ENSG00000230223	ATXN8OS	0	0	0	186	85.3899	21.1718	5.58818	3.78868	0.000151	0.013161
ENSG00000231213	PLSCR5	0	0	286	0	47.1275	22.3845	5.58788	4.00591	6.18e-05	0.007224
ENSG00000231298	LINC00704	0	0	0	264	46.1862	22.373	5.58789	4.00384	6.23e-05	0.007224
ENSG00000231852	CYP21A2	15	10	45	166	68.1568	3.13803	0.905355	3.46607	0.000528	0.036288
ENSG00000234438	KBTBD13	0	0	46	200	42.5695	11.7704	3.45318	3.40857	0.000653	0.041839
ENSG00000234997	AC016745.3	0	0	290	238	142.6	22.5276	4.76686	4.72588	2.29e-06	0.001041
ENSG00000236780	AC078941.1	0	0	292	0	48.1162	22.4061	5.58786	4.00978	6.08e-05	0.007224
ENSG00000240401	AC012358.8	0	0	0	266	46.5361	22.4047	5.58788	4.00952	6.08e-05	0.007224
ENSG00000249404	CTD-2234B20.1	1	1	1	268	47.7053	7.15045	2.11516	3.38058	0.000723	0.044599
ENSG00000253719	ATXN7L3B	3228	3155	5269	4212	3828.88	0.60303	0.143187	4.21148	2.54e-05	0.005856
ENSG00000259642	C15orf37	0	0	122	144	115.27	11.86	3.30346	3.59018	0.00033	0.024781
ENSG00000259952	AC009133.15	0	0	489	332	220.08	13.4743	3.35819	4.01236	6.01e-05	0.007224
ENSG00000261462	CTA-254O6.1	6	5	338	270	163.563	5.8206	1.47267	3.95242	7.74e-05	0.008049
ENSG00000262660	SLC25A10	0	0	0	1512	1140.46	24.0345	5.06494	4.74528	2.08e-06	0.001025
ENSG00000267105	CTD-2369P2.4	1	1	19	21	26.3138	4.36051	1.28928	3.38213	0.000719	0.044599
ENSG00000023892	DEF6	45	78	7	5	37.8583	-3.32529	0.840155	-3.95795	7.56e-05	0.008049
ENSG00000049618	ARID1B	1047	966	702	524	772.329	-0.6843	0.202268	-3.38314	0.000717	0.044599
ENSG00000084754	HADHA	8662	8910	6232	5019	7939.79	-0.61087	0.176956	-3.45208	0.000556	0.037525
ENSG00000087086	FTL	43484	43484	16818	14510	34212.9	-1.43924	0.206421	-6.97232	3.12e-12	7.68e-09
ENSG00000087842	PIR	466	433	166	118	500.514	-1.63151	0.254624	-6.40755	1.48e-10	2.43e-07
ENSG00000092140	G2E3	1788	1845	1084	1084	1594.39	-0.70799	0.117149	-6.04353	1.51e-09	2.23e-06
ENSG00000100372	SLC25A17	432	499	260	211	394.345	-0.95003	0.229468	-4.14014	3.47e-05	0.006491
ENSG00000101868	POLA1	6498	6498	3870	3930	5136.91	-0.69925	0.168131	-4.15894	3.2e-05	0.006491
ENSG00000105887	MTPN	10264	10264	6643	6643	8738.6	-0.59074	0.129032	-4.57821	4.69e-06	0.001552
ENSG00000111796	KLRB1	297	0	0	0	49.1877	-23.0533	5.58795	-4.12554	3.7e-05	0.006746
ENSG00000113721	PDGFRB	297	354	152	106	218.402	-1.30522	0.359715	-3.62847	0.000285	0.022523
ENSG00000116690	PRG4	3658	3783	1908	1382	2092.27	-1.14728	0.320852	-3.57571	0.000349	0.025929
ENSG00000116703	PDC	300	0	0	0	49.6845	-23.1477	5.58794	-4.14244	3.44e-05	0.006491
ENSG00000121318	TAS2R10	390	304	0	0	114.907	-13.167	3.26423	-4.03372	5.49e-05	0.007224
ENSG00000122359	ANXA11	5774	5614	3635	3558	4596.19	-0.62637	0.125711	-4.98263	6.27e-07	0.000463
ENSG00000123358	NR4A1	32911	37462	15677	5012	16386.1	-1.75157	0.522538	-3.35204	0.000802	0.048569
ENSG00000123416	TUBA1B	107008	107008	52570	62733	89669.4	-0.85152	0.16619	-5.12376	3e-07	0.00026
ENSG00000129354	AP1M2	472	408	222	222	395.959	-0.95026	0.208708	-4.55306	5.29e-06	0.001698
ENSG00000134107	BHLHE40	8140	8042	3283	2998	4633.36	-1.33027	0.098169	-13.5507	7.84e-42	1.16e-37
ENSG00000135914	HTR2B	0	310	0	0	51.3106	-23.1609	5.58792	-4.14482	3.4e-05	0.006491
ENSG00000136231	IGF2BP3	1758	1826	856	1160	1591.05	-0.78688	0.235369	-3.34319	0.000828	0.049736
ENSG00000142798	HSPG2	5308	5709	2970	3476	3780.32	-0.73298	0.169458	-4.32547	1.52e-05	0.004164
ENSG00000144962	SPATA16	308	0	0	0	51.0095	-23.1348	5.58793	-4.14015	3.47e-05	0.006491
ENSG00000145391	SETD7	3626	3696	2162	1928	3166.72	-0.80556	0.125562	-6.41562	1.4e-10	2.43e-07
ENSG00000145730	PAM	6412	6516	3726	3262	5740	-0.85336	0.110585	-7.71679	1.19e-14	5.87e-11
ENSG00000147065	MSN	30148	30148	18444	14134	24377.6	-0.8569	0.181671	-4.71673	2.4e-06	0.001041
ENSG00000147180	ZNF711	310	0	0	0	92.4459	-23.0791	5.58792	-4.13017	3.62e-05	0.006694
ENSG00000148842	CNNM2	2695	2686	1097	962	1593.38	-1.35177	0.396399	-3.41013	0.000649	0.041839
ENSG00000149970	CNKSR2	310	0	0	0	51.3407	-23.1675	5.58792	-4.14599	3.38e-05	0.006491
ENSG00000151552	QDPR	544	596	316	295	461.256	-0.86425	0.188751	-4.57876	4.68e-06	0.001552
ENSG00000156535	CD109	7532	7464	3218	4454	5184	-0.92307	0.243465	-3.79138	0.00015	0.013096
ENSG00000158050	DUSP2	2340	2375	1080	986	1426.78	-1.15533	0.132804	-8.69952	3.33e-18	2.46e-14
ENSG00000163116	STPG2	367	247	0	0	101.664	-12.9903	3.27668	-3.96448	7.36e-05	0.00799
ENSG00000163606	CD200R1	0	318	0	0	158.16	-23.1365	4.7659	-4.8546	1.21e-06	0.000713
ENSG00000164292	RHOBTB3	6140	5997	3296	3398	4089.46	-0.82087	0.210369	-3.90205	9.54e-05	0.009586
ENSG00000165164	CXorf22	266	364	0	0	216.034	-13.0273	3.2527	-4.00508	6.2e-05	0.007224
ENSG00000166557	TMED3	3001	2848	2016	1416	2427.48	-0.73956	0.20236	-3.65466	0.000258	0.020676
ENSG00000166960	CCDC178	0	319	0	0	52.8003	-23.1632	5.58791	-4.14525	3.39e-05	0.006491
ENSG00000168874	ATOH8	166	159	66	74	100.572	-1.1765	0.3352	-3.50985	0.000448	0.032112
ENSG00000170381	SEMA3E	350	0	0	0	57.9653	-23.3592	5.58785	-4.18036	2.91e-05	0.006417
ENSG00000170516	COX7B2	0	321	0	0	53.1313	-23.1758	5.5879	-4.14749	3.36e-05	0.006491
ENSG00000171109	MFN1	1969	1924	1268	922	1668.11	-0.79959	0.216814	-3.68793	0.000226	0.018351
ENSG00000171150	SOCS5	459	519	266	290	423.286	-0.77643	0.205281	-3.78227	0.000155	0.013426
ENSG00000176076	KCNE1L	63	110	25	24	77.3828	-1.78384	0.512865	-3.47819	0.000505	0.034849
ENSG00000176222	ZNF404	0	462	0	0	195.556	-23.5686	4.83351	-4.8761	1.08e-06	0.000666
ENSG00000176236	C10orf111	15	54	0	1	23.8717	-6.06378	1.76796	-3.42982	0.000604	0.039656
ENSG00000185728	YTHDF3	2476	2352	1308	1590	1916.19	-0.69542	0.192495	-3.61267	0.000303	0.023078
ENSG00000187634	SAMD11	908	930	440	502	620.805	-0.92484	0.235983	-3.9191	8.89e-05	0.009182
ENSG00000187871	GFRAL	276	0	0	0	45.7098	-22.953	5.588	-4.10755	4e-05	0.006849
ENSG00000189067	LITAF	4036	4056	2396	1721	3237.96	-0.94494	0.2628	-3.59566	0.000324	0.024389
ENSG00000196104	SPOCK3	328	0	0	0	54.3218	-22.8067	5.58789	-4.08145	4.48e-05	0.007006
ENSG00000196532	HIST1H3C	78	60	15	6	42.6938	-2.6913	0.66489	-4.04774	5.17e-05	0.007224
ENSG00000196739	COL27A1	1318	1480	666	774	1161.23	-0.91835	0.223829	-4.10291	4.08e-05	0.006849
ENSG00000196743	GM2A	992	953	568	602	747.495	-0.69537	0.163322	-4.25768	2.07e-05	0.005172
ENSG00000206052	DOK6	278	0	0	0	46.041	-22.9641	5.58799	-4.10955	3.96e-05	0.006849
ENSG00000206418	RAB12	559	523	362	282	505.621	-0.71636	0.20423	-3.50763	0.000452	0.032112
ENSG00000212128	TAS2R13	280	0	0	0	91.066	-22.9724	5.58799	-4.11104	3.94e-05	0.006849
ENSG00000224063	AC007319.1	352	438	0	0	130.793	-13.3538	3.25937	-4.09706	4.18e-05	0.006864
ENSG00000229325	ACAP2-IT1	284	0	0	0	47.0347	-22.9939	5.58798	-4.11489	3.87e-05	0.006849
ENSG00000231646	AC008174.3	0	331	0	0	54.7865	-23.2185	5.58788	-4.15515	3.25e-05	0.006491
ENSG00000236699	ARHGEF38	0	274	0	0	45.352	-22.9315	5.588	-4.1037	4.07e-05	0.006849
ENSG00000240476	LINC00973	286	0	0	0	47.3659	-23.0027	5.58797	-4.11647	3.85e-05	0.006849
ENSG00000248881	CTC-366B18.2	330	276	0	0	100.659	-12.9714	3.26189	-3.97664	6.99e-05	0.007858
ENSG00000249532	MIR302B	288	333	1	0	149.628	-9.26036	2.27064	-4.0783	4.54e-05	0.007006
ENSG00000249664	CTD-2227C6.2	1	334	1	0	55.9368	-8.37217	2.45828	-3.4057	0.00066	0.041866
ENSG00000262484	CCER2	245	177	57	58	134.552	-1.83872	0.372204	-4.94008	7.81e-07	0.000524
ENSG00000266912	CTC-325H20.2	292	372	135	78	195.269	-1.61358	0.383132	-4.21155	2.54e-05	0.005856
ENSG00000267030	CTB-50L17.7	106	128	2	1	59.4666	-6.25781	1.72889	-3.61956	0.000295	0.023059
ENSG00000268313	AC119673.1	370	180	66	32	115.147	-2.46529	0.611401	-4.03219	5.53e-05	0.007224
ENSG00000272416	CTD-2081C10.7	384	374	214	140	310.576	-1.06958	0.305838	-3.49721	0.00047	0.033074
ENSG00000273266	HOXC4	170	205	2	1	64.3729	-6.93223	0.988174	-7.01519	2.3e-12	6.78e-09

## Sheet: Table S9
Supplemental Table S9. CTCF loops identified from CTCF HiChIP data in control shRNA and BHLHE40-depleted HeLa-S3 cells.
chr_1	start_1	end_1	chr_2	start_2	end_2	shcontrol	shBHLHE40	loopWidth	mango.FDR	mango.P	CTCF peaks in loop anchor1	CTCF peaks in loop anchor2
chr1	713191	715294	chr1	950246	951678	0	1	236719	0.0475062	0.0290345	chr1:713816-714582	chr1:950711-951151
chr1	713191	715294	chr1	1165102	1168929	1	0	452773	0.0128479	0.00585128	chr1:713816-714582	chr1:1166043-1166356,chr1:1167629-1167922
chr1	713191	715294	chr1	1186200	1190067	1	0	473891	0.012434	0.00556066	chr1:713816-714582	chr1:1187886-1188108,chr1:1188353-1188499
chr1	713191	715294	chr1	1278119	1284876	0	1	567255	0.0105667	0.00422796	chr1:713816-714582	chr1:1279444-1279702,chr1:1279875-1281077,chr1:1284450-1285409
chr1	713191	715294	chr1	1589941	1591756	1	0	876606	0.00846	0.00249411	chr1:713816-714582	chr1:1590589-1591006
chr1	713191	715294	chr1	1671609	1673784	1	0	958454	0.00830576	0.0021429	chr1:713816-714582	NA
chr1	713191	715294	chr1	2103544	2107356	1	0	1391207	0.00830576	0.00165839	chr1:713816-714582	chr1:2104986-2106257
chr1	713191	715294	chr1	2290431	2294826	1	0	1578386	0.00830576	0.00154243	chr1:713816-714582	NA
chr1	769766	772229	chr1	1186200	1190067	1	0	417136	0.0144523	0.0069662	NA	chr1:1187886-1188108,chr1:1188353-1188499
chr1	769766	772229	chr1	1837033	1841609	1	0	1068323	0.00830576	0.00202104	NA	chr1:1837572-1838076,chr1:1840212-1840880
chr1	769766	772229	chr1	2070684	2072847	1	0	1300768	0.00830576	0.00176319	NA	chr1:2070916-2071785
chr1	775129	780930	chr1	1234336	1241805	1	0	460041	0.0130187	0.00596962	NA	chr1:1235230-1236060,chr1:1237163-1237915,chr1:1240625-1241061,chr1:1241442-1241984
chr1	775129	780930	chr1	1309910	1312529	1	1	533190	0.000172565	1.12e-05	NA	chr1:1310513-1310784,chr1:1311756-1312051
chr1	782091	784091	chr1	1186200	1190067	1	0	405042	0.0149979	0.00734267	NA	chr1:1187886-1188108,chr1:1188353-1188499
chr1	782091	784091	chr1	1309910	1312529	1	0	528128	0.0112528	0.00472454	NA	chr1:1310513-1310784,chr1:1311756-1312051
chr1	787502	789189	chr1	1234336	1241805	1	0	449725	0.0136614	0.00641838	NA	chr1:1235230-1236060,chr1:1237163-1237915,chr1:1240625-1241061,chr1:1241442-1241984
chr1	823485	825915	chr1	1165102	1168929	1	0	342315	0.0188296	0.00993523	NA	chr1:1166043-1166356,chr1:1167629-1167922
chr1	823485	825915	chr1	1309910	1312529	1	0	486519	0.0121731	0.005376	NA	chr1:1310513-1310784,chr1:1311756-1312051
chr1	823485	825915	chr1	2035083	2038504	0	1	1212093	0.00830576	0.00187741	NA	chr1:2036035-2036385
chr1	839056	841425	chr1	846640	848999	0	6	7579	0.0357618	0.0212002	chr1:839982-840382	chr1:848092-848651
chr1	839056	841425	chr1	855486	858451	4	4	16728	0.00715015	0.000758991	chr1:839982-840382	chr1:856144-856733
chr1	839056	841425	chr1	859578	862138	5	2	20617	0.00891535	0.00291596	chr1:839982-840382	chr1:860198-860708,chr1:860778-861162
chr1	839056	841425	chr1	1091969	1094481	1	0	252984	0.038319	0.0228965	chr1:839982-840382	NA
chr1	839056	841425	chr1	1186200	1190067	1	0	347893	0.0184537	0.00968255	chr1:839982-840382	chr1:1187886-1188108,chr1:1188353-1188499
chr1	839056	841425	chr1	1222297	1229567	0	3	385691	2.76e-06	7.66e-08	chr1:839982-840382	chr1:1225536-1226068,chr1:1227003-1227590
chr1	839056	841425	chr1	1234336	1241805	1	0	397830	0.01515	0.00744641	chr1:839982-840382	chr1:1235230-1236060,chr1:1237163-1237915,chr1:1240625-1241061,chr1:1241442-1241984
chr1	839056	841425	chr1	1278119	1284876	0	1	441257	0.0133948	0.00623337	chr1:839982-840382	chr1:1279444-1279702,chr1:1279875-1281077,chr1:1284450-1285409
chr1	839056	841425	chr1	1309910	1312529	0	1	470979	0.0124394	0.00556448	chr1:839982-840382	chr1:1310513-1310784,chr1:1311756-1312051
chr1	839056	841425	chr1	1671609	1673784	1	0	832456	0.0084738	0.00250784	chr1:839982-840382	NA
chr1	839056	841425	chr1	1837033	1841609	0	1	999080	0.00830576	0.00210783	chr1:839982-840382	chr1:1837572-1838076,chr1:1840212-1840880
chr1	839056	841425	chr1	1868118	1872221	1	0	1029929	0.00830576	0.00207787	chr1:839982-840382	NA
chr1	839056	841425	chr1	1890810	1892714	0	1	1051521	0.00830576	0.00206609	chr1:839982-840382	chr1:1891421-1892050
chr1	855486	858451	chr1	1165102	1168929	1	0	310047	0.0228643	0.0126379	chr1:856144-856733	chr1:1166043-1166356,chr1:1167629-1167922
chr1	855486	858451	chr1	1186200	1190067	1	0	331165	0.0206586	0.0111627	chr1:856144-856733	chr1:1187886-1188108,chr1:1188353-1188499
chr1	855486	858451	chr1	1890810	1892714	1	0	1034793	0.00830576	0.0021747	chr1:856144-856733	chr1:1891421-1892050
chr1	859578	862138	chr1	1165102	1168929	1	0	306157	0.023756	0.0132341	chr1:860198-860708,chr1:860778-861162	chr1:1166043-1166356,chr1:1167629-1167922
chr1	859578	862138	chr1	1234336	1241805	0	1	377212	0.0169517	0.00867179	chr1:860198-860708,chr1:860778-861162	chr1:1235230-1236060,chr1:1237163-1237915,chr1:1240625-1241061,chr1:1241442-1241984
chr1	859578	862138	chr1	2460436	2463648	1	0	1601184	0.00830576	0.0016262	chr1:860198-860708,chr1:860778-861162	chr1:2460471-2461270,chr1:2462494-2462734
chr1	859578	862138	chr1	2476096	2480707	1	0	1617543	0.00830576	0.00151166	chr1:860198-860708,chr1:860778-861162	chr1:2477891-2478488,chr1:2478805-2479866
chr1	872222	874174	chr1	1106906	1108913	1	0	234711	0.0496527	0.0304725	chr1:873202-874170	NA
chr1	872222	874174	chr1	1214110	1220140	1	0	343927	0.0193948	0.0103164	chr1:873202-874170	NA
chr1	872222	874174	chr1	1234336	1241805	1	1	364872	0.000495975	4.04e-05	chr1:873202-874170	chr1:1235230-1236060,chr1:1237163-1237915,chr1:1240625-1241061,chr1:1241442-1241984
chr1	872222	874174	chr1	1837033	1841609	0	1	966123	0.00830576	0.00221943	chr1:873202-874170	chr1:1837572-1838076,chr1:1840212-1840880
chr1	909948	914201	chr1	918032	920487	3	5	7185	0.00896162	0.0029546	chr1:911283-911849	chr1:919359-919965
chr1	909948	914201	chr1	1165102	1168929	1	1	254941	0.00274205	0.000272898	chr1:911283-911849	chr1:1166043-1166356,chr1:1167629-1167922
chr1	909948	914201	chr1	1234336	1241805	2	0	325996	0.000813573	7.15e-05	chr1:911283-911849	chr1:1235230-1236060,chr1:1237163-1237915,chr1:1240625-1241061,chr1:1241442-1241984
chr1	909948	914201	chr1	1253011	1254726	1	0	341794	0.0201349	0.0108131	chr1:911283-911849	NA
chr1	909948	914201	chr1	1334202	1338284	1	0	424168	0.0147691	0.00718439	chr1:911283-911849	chr1:1334618-1335197,chr1:1337306-1337767
chr1	909948	914201	chr1	1373846	1377761	1	0	463729	0.0132033	0.00609728	chr1:911283-911849	chr1:1376187-1377267
chr1	909948	914201	chr1	2476096	2480707	0	1	1566327	0.00830576	0.00160053	chr1:911283-911849	chr1:2477891-2478488,chr1:2478805-2479866
chr1	918032	920487	chr1	1165102	1168929	1	0	247756	0.0404471	0.0243098	chr1:919359-919965	chr1:1166043-1166356,chr1:1167629-1167922
chr1	918032	920487	chr1	1186200	1190067	3	0	268874	3.21e-05	1.14e-06	chr1:919359-919965	chr1:1187886-1188108,chr1:1188353-1188499
chr1	918032	920487	chr1	1214110	1220140	0	1	297865	0.0255784	0.0144419	chr1:919359-919965	NA
chr1	918032	920487	chr1	1234336	1241805	3	3	318811	5.78e-13	4.22e-15	chr1:919359-919965	chr1:1235230-1236060,chr1:1237163-1237915,chr1:1240625-1241061,chr1:1241442-1241984
chr1	918032	920487	chr1	1334202	1338284	1	0	416983	0.0146791	0.00712207	chr1:919359-919965	chr1:1334618-1335197,chr1:1337306-1337767
chr1	918032	920487	chr1	1508593	1510709	1	0	590391	0.0102959	0.00402268	chr1:919359-919965	chr1:1509241-1510008
chr1	936007	938259	chr1	953636	955710	4	2	17540	0.0229663	0.0127057	chr1:936894-937638	chr1:954579-955275
chr1	936007	938259	chr1	1192619	1197061	3	0	257707	4.43e-05	1.79e-06	chr1:936894-937638	NA
chr1	936007	938259	chr1	1199927	1201747	1	0	263704	0.0324845	0.0190263	chr1:936894-937638	chr1:1200426-1200763
chr1	936007	938259	chr1	1222297	1229567	0	1	288799	0.0256396	0.0144832	chr1:936894-937638	chr1:1225536-1226068,chr1:1227003-1227590
chr1	936007	938259	chr1	1234336	1241805	2	1	300937	1.23e-05	3.93e-07	chr1:936894-937638	chr1:1235230-1236060,chr1:1237163-1237915,chr1:1240625-1241061,chr1:1241442-1241984
chr1	936007	938259	chr1	1278119	1284876	0	1	344364	0.0186048	0.00978277	chr1:936894-937638	chr1:1279444-1279702,chr1:1279875-1281077,chr1:1284450-1285409
chr1	936007	938259	chr1	1309910	1312529	1	1	374086	0.000428707	3.4e-05	chr1:936894-937638	chr1:1310513-1310784,chr1:1311756-1312051
chr1	936007	938259	chr1	1407777	1409791	1	0	471651	0.0127832	0.00580544	chr1:936894-937638	chr1:1408817-1409026
chr1	936007	938259	chr1	1508593	1510709	1	0	572518	0.010401	0.0041018	chr1:936894-937638	chr1:1509241-1510008
chr1	936007	938259	chr1	1554814	1557176	0	1	618862	0.00995087	0.00375717	chr1:936894-937638	chr1:1555426-1555784
chr1	936007	938259	chr1	1837033	1841609	0	1	902188	0.00830995	0.00229955	chr1:936894-937638	chr1:1837572-1838076,chr1:1840212-1840880
chr1	936007	938259	chr1	1890810	1892714	1	0	954629	0.00830576	0.00221745	chr1:936894-937638	chr1:1891421-1892050
chr1	936007	938259	chr1	1974303	1977557	1	0	1038797	0.00830576	0.00202518	chr1:936894-937638	chr1:1974793-1975163,chr1:1976044-1976714
chr1	936007	938259	chr1	2281290	2284306	1	0	1345665	0.00830576	0.00167688	chr1:936894-937638	NA
chr1	936007	938259	chr1	2290431	2294826	1	0	1355495	0.00830576	0.00170771	chr1:936894-937638	NA
chr1	950246	951678	chr1	1186200	1190067	1	0	237171	0.0492315	0.0301908	chr1:950711-951151	chr1:1187886-1188108,chr1:1188353-1188499
chr1	950246	951678	chr1	1199927	1201747	1	0	249875	0.0401239	0.0240939	chr1:950711-951151	chr1:1200426-1200763
chr1	950246	951678	chr1	1214110	1220140	0	1	266163	0.0341617	0.0201413	chr1:950711-951151	NA
chr1	950246	951678	chr1	1234336	1241805	2	2	287108	1.4e-07	2.66e-09	chr1:950711-951151	chr1:1235230-1236060,chr1:1237163-1237915,chr1:1240625-1241061,chr1:1241442-1241984
chr1	950246	951678	chr1	1309910	1312529	1	0	360257	0.0179415	0.00933986	chr1:950711-951151	chr1:1310513-1310784,chr1:1311756-1312051
chr1	950246	951678	chr1	1334202	1338284	2	0	385281	0.000437641	3.48e-05	chr1:950711-951151	chr1:1334618-1335197,chr1:1337306-1337767
chr1	950246	951678	chr1	1873360	1876704	0	1	924070	0.00831369	0.0023101	chr1:950711-951151	chr1:1875232-1876187
chr1	950246	951678	chr1	1890810	1892714	1	0	940800	0.00835379	0.00237374	chr1:950711-951151	chr1:1891421-1892050
chr1	953636	955710	chr1	1165102	1168929	0	2	212342	0.00830576	0.0014663	chr1:954579-955275	chr1:1166043-1166356,chr1:1167629-1167922
chr1	953636	955710	chr1	1214110	1220140	0	1	262452	0.0355496	0.0210604	chr1:954579-955275	NA
chr1	953636	955710	chr1	1234336	1241805	1	1	283397	0.0014393	0.000135122	chr1:954579-955275	chr1:1235230-1236060,chr1:1237163-1237915,chr1:1240625-1241061,chr1:1241442-1241984
chr1	953636	955710	chr1	1253011	1254726	1	0	299195	0.0250327	0.0140791	chr1:954579-955275	NA
chr1	953636	955710	chr1	1359541	1362346	1	0	406270	0.0149077	0.00728082	chr1:954579-955275	NA
chr1	953636	955710	chr1	1885822	1887461	1	0	931968	0.00833453	0.00234698	chr1:954579-955275	chr1:1886050-1886899
chr1	953636	955710	chr1	1890810	1892714	0	1	937089	0.00836012	0.0023813	chr1:954579-955275	chr1:1891421-1892050
chr1	953636	955710	chr1	1979888	1983027	1	0	1026784	0.00830576	0.0021185	chr1:954579-955275	chr1:1980646-1981253
chr1	953636	955710	chr1	2460436	2463648	0	1	1507369	0.00830576	0.00168283	chr1:954579-955275	chr1:2460471-2461270,chr1:2462494-2462734
chr1	959012	961731	chr1	1278119	1284876	0	1	321126	0.0214144	0.0116689	NA	chr1:1279444-1279702,chr1:1279875-1281077,chr1:1284450-1285409
chr1	959012	961731	chr1	1890810	1892714	0	1	931390	0.0083192	0.0023211	NA	chr1:1891421-1892050
chr1	965869	967042	chr1	1222297	1229567	0	2	259476	0.00207526	0.000201732	NA	chr1:1225536-1226068,chr1:1227003-1227590
chr1	998171	1002802	chr1	1165102	1168929	4	0	166529	0.048094	0.0294282	chr1:999018-999756	chr1:1166043-1166356,chr1:1167629-1167922
chr1	998171	1002802	chr1	1192619	1197061	2	0	194353	0.0195939	0.0104513	chr1:999018-999756	NA
chr1	998171	1002802	chr1	1234336	1241805	5	1	237584	9.57e-11	9.56e-13	chr1:999018-999756	chr1:1235230-1236060,chr1:1237163-1237915,chr1:1240625-1241061,chr1:1241442-1241984
chr1	998171	1002802	chr1	1373846	1377761	1	0	375317	0.0173489	0.00894151	chr1:999018-999756	chr1:1376187-1377267
chr1	998171	1002802	chr1	1890810	1892714	1	0	891275	0.00845029	0.00248426	chr1:999018-999756	chr1:1891421-1892050
chr1	998171	1002802	chr1	2070684	2072847	1	0	1071279	0.00830576	0.00208683	chr1:999018-999756	chr1:2070916-2071785
chr1	998171	1002802	chr1	2168469	2170355	1	0	1168925	0.00830576	0.0018951	chr1:999018-999756	chr1:2169109-2169484
chr1	1028982	1031309	chr1	1885822	1887461	1	0	856496	0.00852776	0.00256097	NA	chr1:1886050-1886899
chr1	1047454	1048835	chr1	1234336	1241805	1	3	189926	0.00134457	0.000125344	NA	chr1:1235230-1236060,chr1:1237163-1237915,chr1:1240625-1241061,chr1:1241442-1241984
chr1	1047454	1048835	chr1	1334202	1338284	1	0	288098	0.0272516	0.0155547	NA	chr1:1334618-1335197,chr1:1337306-1337767
chr1	1047454	1048835	chr1	1554814	1557176	1	0	507850	0.0119263	0.00520156	NA	chr1:1555426-1555784
chr1	1056234	1060444	chr1	1253011	1254726	2	0	195529	0.0150733	0.00739334	chr1:1057345-1057955	NA
chr1	1056234	1060444	chr1	2070684	2072847	2	0	1013426	5.12e-05	2.22e-06	chr1:1057345-1057955	chr1:2070916-2071785
chr1	1087396	1089096	chr1	1334202	1338284	1	0	247997	0.0408508	0.024578	NA	chr1:1334618-1335197,chr1:1337306-1337767
chr1	1087396	1089096	chr1	1837033	1841609	1	0	751075	0.00898129	0.00297231	NA	chr1:1837572-1838076,chr1:1840212-1840880
chr1	1091969	1094481	chr1	1334202	1338284	1	0	243018	0.0455368	0.0277128	NA	chr1:1334618-1335197,chr1:1337306-1337767
chr1	1106906	1108913	chr1	1890810	1892714	1	0	783852	0.00887751	0.00288272	NA	chr1:1891421-1892050
chr1	1150004	1154522	chr1	1486036	1487289	1	0	334399	0.0198849	0.0106462	NA	chr1:1486286-1486882
chr1	1150004	1154522	chr1	1554814	1557176	1	0	403732	0.0154353	0.00764396	NA	chr1:1555426-1555784
chr1	1165102	1168929	chr1	1234336	1241805	4	2	71055	0.00937973	0.00330197	chr1:1166043-1166356,chr1:1167629-1167922	chr1:1235230-1236060,chr1:1237163-1237915,chr1:1240625-1241061,chr1:1241442-1241984
chr1	1165102	1168929	chr1	1407777	1409791	1	0	241768	0.0457779	0.027875	chr1:1166043-1166356,chr1:1167629-1167922	chr1:1408817-1409026
chr1	1165102	1168929	chr1	1439603	1441232	0	1	273402	0.0307852	0.0178923	chr1:1166043-1166356,chr1:1167629-1167922	chr1:1440068-1440674,chr1:1440961-1441178
chr1	1165102	1168929	chr1	1837033	1841609	1	0	672305	0.00949547	0.00339487	chr1:1166043-1166356,chr1:1167629-1167922	chr1:1837572-1838076,chr1:1840212-1840880
chr1	1165102	1168929	chr1	1890810	1892714	1	0	724746	0.00918496	0.00314149	chr1:1166043-1166356,chr1:1167629-1167922	chr1:1891421-1892050
chr1	1165102	1168929	chr1	2103544	2107356	2	1	938434	1.06e-07	1.93e-09	chr1:1166043-1166356,chr1:1167629-1167922	chr1:2104986-2106257
chr1	1186200	1190067	chr1	1192619	1197061	8	0	6706	0.009153	0.00311543	chr1:1187886-1188108,chr1:1188353-1188499	NA
chr1	1186200	1190067	chr1	1234336	1241805	6	0	49937	0.0122775	0.00545095	chr1:1187886-1188108,chr1:1188353-1188499	chr1:1235230-1236060,chr1:1237163-1237915,chr1:1240625-1241061,chr1:1241442-1241984
chr1	1186200	1190067	chr1	1486036	1487289	1	0	298529	0.0244919	0.013722	chr1:1187886-1188108,chr1:1188353-1188499	chr1:1486286-1486882
chr1	1186200	1190067	chr1	1885822	1887461	1	0	698508	0.00940343	0.00332075	chr1:1187886-1188108,chr1:1188353-1188499	chr1:1886050-1886899
chr1	1186200	1190067	chr1	1890810	1892714	1	0	703628	0.00944064	0.00335021	chr1:1187886-1188108,chr1:1188353-1188499	chr1:1891421-1892050
chr1	1186200	1190067	chr1	1979888	1983027	1	0	793324	0.00872807	0.00275117	chr1:1187886-1188108,chr1:1188353-1188499	chr1:1980646-1981253
chr1	1186200	1190067	chr1	2103544	2107356	1	0	917316	0.00835021	0.00236958	chr1:1187886-1188108,chr1:1188353-1188499	chr1:2104986-2106257
chr1	1192619	1197061	chr1	1234336	1241805	5	0	43230	0.046165	0.0281354	NA	chr1:1235230-1236060,chr1:1237163-1237915,chr1:1240625-1241061,chr1:1241442-1241984
chr1	1199927	1201747	chr1	1554814	1557176	1	0	355158	0.0181063	0.00945142	chr1:1200426-1200763	chr1:1555426-1555784
chr1	1199927	1201747	chr1	1997068	1998886	1	0	797140	0.00877542	0.00279496	chr1:1200426-1200763	NA
chr1	1214110	1220140	chr1	1234336	1241805	4	6	20945	0.000394018	3.07e-05	NA	chr1:1235230-1236060,chr1:1237163-1237915,chr1:1240625-1241061,chr1:1241442-1241984
chr1	1214110	1220140	chr1	1508593	1510709	1	0	292526	0.0258479	0.0146227	NA	chr1:1509241-1510008
chr1	1214110	1220140	chr1	1837033	1841609	0	1	622196	0.0101558	0.0039163	NA	chr1:1837572-1838076,chr1:1840212-1840880
chr1	1222297	1229567	chr1	1234336	1241805	6	6	12138	3.55e-05	1.31e-06	chr1:1225536-1226068,chr1:1227003-1227590	chr1:1235230-1236060,chr1:1237163-1237915,chr1:1240625-1241061,chr1:1241442-1241984
chr1	1222297	1229567	chr1	1595572	1598494	0	1	371101	0.0165923	0.00842813	chr1:1225536-1226068,chr1:1227003-1227590	chr1:1597079-1597531
chr1	1222297	1229567	chr1	1837033	1841609	1	0	613389	0.00998577	0.00378479	chr1:1225536-1226068,chr1:1227003-1227590	chr1:1837572-1838076,chr1:1840212-1840880
chr1	1234336	1241805	chr1	1253011	1254726	10	0	15798	0.000462146	3.72e-05	chr1:1235230-1236060,chr1:1237163-1237915,chr1:1240625-1241061,chr1:1241442-1241984	NA
chr1	1234336	1241805	chr1	1278119	1284876	0	5	43427	0.0397622	0.0238533	chr1:1235230-1236060,chr1:1237163-1237915,chr1:1240625-1241061,chr1:1241442-1241984	chr1:1279444-1279702,chr1:1279875-1281077,chr1:1284450-1285409
chr1	1234336	1241805	chr1	1309910	1312529	4	1	73149	0.0260506	0.0147579	chr1:1235230-1236060,chr1:1237163-1237915,chr1:1240625-1241061,chr1:1241442-1241984	chr1:1310513-1310784,chr1:1311756-1312051
chr1	1234336	1241805	chr1	1439603	1441232	0	3	202347	0.00109485	9.98e-05	chr1:1235230-1236060,chr1:1237163-1237915,chr1:1240625-1241061,chr1:1241442-1241984	chr1:1440068-1440674,chr1:1440961-1441178
chr1	1234336	1241805	chr1	1508593	1510709	1	0	271580	0.0303983	0.0176377	chr1:1235230-1236060,chr1:1237163-1237915,chr1:1240625-1241061,chr1:1241442-1241984	chr1:1509241-1510008
chr1	1234336	1241805	chr1	1554814	1557176	2	1	317924	9.57e-06	2.99e-07	chr1:1235230-1236060,chr1:1237163-1237915,chr1:1240625-1241061,chr1:1241442-1241984	chr1:1555426-1555784
chr1	1234336	1241805	chr1	1609146	1611221	0	1	372113	0.017133	0.00879665	chr1:1235230-1236060,chr1:1237163-1237915,chr1:1240625-1241061,chr1:1241442-1241984	chr1:1610298-1610649
chr1	1234336	1241805	chr1	1837033	1841609	1	1	601250	0.00013426	8.1e-06	chr1:1235230-1236060,chr1:1237163-1237915,chr1:1240625-1241061,chr1:1241442-1241984	chr1:1837572-1838076,chr1:1840212-1840880
chr1	1234336	1241805	chr1	2021545	2024295	0	2	784849	7.33e-05	3.65e-06	chr1:1235230-1236060,chr1:1237163-1237915,chr1:1240625-1241061,chr1:1241442-1241984	chr1:2023119-2023397
chr1	1234336	1241805	chr1	2103544	2107356	0	1	867379	0.00848514	0.00251939	chr1:1235230-1236060,chr1:1237163-1237915,chr1:1240625-1241061,chr1:1241442-1241984	chr1:2104986-2106257
chr1	1234336	1241805	chr1	2160681	2163640	1	0	924090	0.00832514	0.00233293	chr1:1235230-1236060,chr1:1237163-1237915,chr1:1240625-1241061,chr1:1241442-1241984	chr1:2160582-2160869,chr1:2162457-2162724
chr1	1253011	1254726	chr1	1609146	1611221	1	0	356315	0.0181527	0.00948172	NA	chr1:1610298-1610649
chr1	1253011	1254726	chr1	1623327	1625328	1	0	370459	0.0169376	0.00866236	NA	chr1:1624267-1624768
chr1	1253011	1254726	chr1	1885822	1887461	1	0	632773	0.00991025	0.00372622	NA	chr1:1886050-1886899
chr1	1253011	1254726	chr1	2125478	2127907	1	0	872824	0.0084406	0.0024729	NA	chr1:2126065-2127077
chr1	1278119	1284876	chr1	1837033	1841609	0	1	557823	0.0108982	0.00446831	chr1:1279444-1279702,chr1:1279875-1281077,chr1:1284450-1285409	chr1:1837572-1838076,chr1:1840212-1840880
chr1	1278119	1284876	chr1	1890810	1892714	0	1	610264	0.0102958	0.0040225	chr1:1279444-1279702,chr1:1279875-1281077,chr1:1284450-1285409	chr1:1891421-1892050
chr1	1309910	1312529	chr1	1595572	1598494	0	1	285813	0.0272185	0.015533	chr1:1310513-1310784,chr1:1311756-1312051	chr1:1597079-1597531
chr1	1309910	1312529	chr1	1979888	1983027	0	1	670238	0.00945862	0.00336521	chr1:1310513-1310784,chr1:1311756-1312051	chr1:1980646-1981253
chr1	1309910	1312529	chr1	2125478	2127907	0	1	815473	0.00866165	0.00268879	chr1:1310513-1310784,chr1:1311756-1312051	chr1:2126065-2127077
chr1	1309910	1312529	chr1	2476096	2480707	1	0	1167182	0.00830576	0.00184693	chr1:1310513-1310784,chr1:1311756-1312051	chr1:2477891-2478488,chr1:2478805-2479866
chr1	1334202	1338284	chr1	1373846	1377761	5	0	39560	0.0489764	0.0300203	chr1:1334618-1335197,chr1:1337306-1337767	chr1:1376187-1377267
chr1	1334202	1338284	chr1	1589941	1591756	1	0	254605	0.0392624	0.0235199	chr1:1334618-1335197,chr1:1337306-1337767	chr1:1590589-1591006
chr1	1334202	1338284	chr1	1595572	1598494	1	0	260790	0.0349685	0.020673	chr1:1334618-1335197,chr1:1337306-1337767	chr1:1597079-1597531
chr1	1334202	1338284	chr1	1609146	1611221	0	2	273940	0.00170927	0.000163166	chr1:1334618-1335197,chr1:1337306-1337767	chr1:1610298-1610649
chr1	1334202	1338284	chr1	1617506	1618954	1	0	281987	0.0285573	0.0164203	chr1:1334618-1335197,chr1:1337306-1337767	NA
chr1	1334202	1338284	chr1	1623327	1625328	1	0	288084	0.0270333	0.0154102	chr1:1334618-1335197,chr1:1337306-1337767	chr1:1624267-1624768
chr1	1334202	1338284	chr1	1708427	1711279	1	0	373610	0.0169455	0.00866752	chr1:1334618-1335197,chr1:1337306-1337767	chr1:1709587-1709823,chr1:1710341-1710787
chr1	1334202	1338284	chr1	1820228	1822974	1	0	485358	0.0123614	0.00551016	chr1:1334618-1335197,chr1:1337306-1337767	NA
chr1	1334202	1338284	chr1	1837033	1841609	0	1	503078	0.0119571	0.00522299	chr1:1334618-1335197,chr1:1337306-1337767	chr1:1837572-1838076,chr1:1840212-1840880
chr1	1334202	1338284	chr1	1873360	1876704	2	0	538789	0.000167205	1.07e-05	chr1:1334618-1335197,chr1:1337306-1337767	chr1:1875232-1876187
chr1	1334202	1338284	chr1	1890810	1892714	1	0	555519	0.0110936	0.00460967	chr1:1334618-1335197,chr1:1337306-1337767	chr1:1891421-1892050
chr1	1359541	1362346	chr1	1837033	1841609	1	0	478377	0.0122519	0.00543234	NA	chr1:1837572-1838076,chr1:1840212-1840880
chr1	1359541	1362346	chr1	1890810	1892714	1	0	530818	0.0112632	0.00473212	NA	chr1:1891421-1892050
chr1	1364459	1366596	chr1	2290431	2294826	1	0	927101	0.00840712	0.00243684	chr1:1365822-1366153	NA
chr1	1373846	1377761	chr1	1719725	1721583	2	0	344850	0.000653904	5.57e-05	chr1:1376187-1377267	chr1:1720514-1721007
chr1	1373846	1377761	chr1	1837033	1841609	0	1	463517	0.0133968	0.00623484	chr1:1376187-1377267	chr1:1837572-1838076,chr1:1840212-1840880
chr1	1373846	1377761	chr1	1890810	1892714	2	0	515958	0.000204479	1.38e-05	chr1:1376187-1377267	chr1:1891421-1892050
chr1	1373846	1377761	chr1	1997068	1998886	1	0	622173	0.0103023	0.00402793	chr1:1376187-1377267	NA
chr1	1373846	1377761	chr1	2103544	2107356	0	1	729646	0.00934705	0.00327569	chr1:1376187-1377267	chr1:2104986-2106257
chr1	1373846	1377761	chr1	2298025	2299830	1	0	923124	0.00837948	0.00240343	chr1:1376187-1377267	NA
chr1	1373846	1377761	chr1	2429777	2431358	1	0	1054764	0.00830576	0.00214242	chr1:1376187-1377267	NA
chr1	1407777	1409791	chr1	2290431	2294826	1	0	883844	0.00854808	0.00258245	chr1:1408817-1409026	NA
chr1	1407777	1409791	chr1	2501572	2503089	1	0	1093546	0.00830576	0.00214388	chr1:1408817-1409026	NA
chr1	1455635	1457346	chr1	2103544	2107356	0	1	648959	0.00988645	0.00370763	NA	chr1:2104986-2106257
chr1	1486036	1487289	chr1	1837033	1841609	2	0	352658	0.000528258	4.35e-05	chr1:1486286-1486882	chr1:1837572-1838076,chr1:1840212-1840880
chr1	1508593	1510709	chr1	1837033	1841609	1	0	329670	0.0199812	0.0107098	chr1:1509241-1510008	chr1:1837572-1838076,chr1:1840212-1840880
chr1	1508593	1510709	chr1	1890810	1892714	1	0	382111	0.0161327	0.00811887	chr1:1509241-1510008	chr1:1891421-1892050
chr1	1508593	1510709	chr1	2103544	2107356	1	0	595799	0.0102188	0.00396512	chr1:1509241-1510008	chr1:2104986-2106257
chr1	1508593	1510709	chr1	2142731	2145127	1	0	634278	0.00990152	0.00371914	chr1:1509241-1510008	chr1:2144162-2144854
chr1	1508593	1510709	chr1	2245555	2249558	1	0	737905	0.00898973	0.00297894	chr1:1509241-1510008	chr1:2246229-2247095
chr1	1554814	1557176	chr1	1868118	1872221	0	1	314174	0.0226236	0.012478	chr1:1555426-1555784	NA
chr1	1554814	1557176	chr1	2035083	2038504	1	1	480798	0.000230504	1.6e-05	chr1:1555426-1555784	chr1:2036035-2036385
chr1	1589941	1591756	chr1	2103544	2107356	1	0	514601	0.0120458	0.00528655	chr1:1590589-1591006	chr1:2104986-2106257
chr1	1595572	1598494	chr1	2168469	2170355	1	0	572379	0.010503	0.00417965	chr1:1597079-1597531	chr1:2169109-2169484
chr1	1617506	1618954	chr1	1890810	1892714	4	0	273532	2.25e-07	4.54e-09	NA	chr1:1891421-1892050
chr1	1623327	1625328	chr1	2103544	2107356	1	0	481122	0.0124551	0.00557534	chr1:1624267-1624768	chr1:2104986-2106257
chr1	1671609	1673784	chr1	2035083	2038504	1	0	364097	0.0170668	0.00875198	NA	chr1:2036035-2036385
chr1	1671609	1673784	chr1	2125478	2127907	1	0	453996	0.0129013	0.00588741	NA	chr1:2126065-2127077
chr1	1708427	1711279	chr1	2035083	2038504	1	0	326940	0.0209873	0.0113816	chr1:1709587-1709823,chr1:1710341-1710787	chr1:2036035-2036385
chr1	1708427	1711279	chr1	2070684	2072847	1	0	361912	0.017675	0.00916027	chr1:1709587-1709823,chr1:1710341-1710787	chr1:2070916-2071785
chr1	1708427	1711279	chr1	2103544	2107356	1	0	395597	0.0155927	0.00775151	chr1:1709587-1709823,chr1:1710341-1710787	chr1:2104986-2106257
chr1	1708427	1711279	chr1	3640131	3645314	1	0	1932869	0.00830576	0.00137706	chr1:1709587-1709823,chr1:1710341-1710787	chr1:3640449-3641422,chr1:3643820-3644200
chr1	1719725	1721583	chr1	1961086	1963749	0	1	241763	0.0452612	0.027526	chr1:1720514-1721007	NA
chr1	1719725	1721583	chr1	2160681	2163640	1	0	441506	0.0137949	0.0065115	chr1:1720514-1721007	chr1:2160582-2160869,chr1:2162457-2162724
chr1	1719725	1721583	chr1	3356871	3358921	1	0	1637242	0.00830576	0.00153621	chr1:1720514-1721007	NA
chr1	1719725	1721583	chr1	3520180	3522519	0	1	1800695	0.00830576	0.00145997	chr1:1720514-1721007	NA
chr1	1719725	1721583	chr1	3618939	3620832	1	0	1899231	0.00830576	0.00144746	chr1:1720514-1721007	chr1:3619572-3619973
chr1	1820228	1822974	chr1	2070684	2072847	2	0	250164	0.0028213	0.000281406	NA	chr1:2070916-2071785
chr1	1825097	1827894	chr1	2125478	2127907	1	0	300197	0.0243748	0.0136446	NA	chr1:2126065-2127077
chr1	1837033	1841609	chr1	1890810	1892714	5	3	52441	0.00211944	0.000206437	chr1:1837572-1838076,chr1:1840212-1840880	chr1:1891421-1892050
chr1	1837033	1841609	chr1	2070684	2072847	2	1	232444	0.000100931	5.57e-06	chr1:1837572-1838076,chr1:1840212-1840880	chr1:2070916-2071785
chr1	1837033	1841609	chr1	2103544	2107356	3	2	266129	1.77e-09	2.25e-11	chr1:1837572-1838076,chr1:1840212-1840880	chr1:2104986-2106257
chr1	1837033	1841609	chr1	2130793	2132263	1	0	292207	0.0259444	0.0146873	chr1:1837572-1838076,chr1:1840212-1840880	chr1:2131042-2131317
chr1	1837033	1841609	chr1	2160681	2163640	1	0	322839	0.0212577	0.0115644	chr1:1837572-1838076,chr1:1840212-1840880	chr1:2160582-2160869,chr1:2162457-2162724
chr1	1837033	1841609	chr1	2245555	2249558	1	0	408235	0.0148972	0.00727368	chr1:1837572-1838076,chr1:1840212-1840880	chr1:2246229-2247095
chr1	1837033	1841609	chr1	2334981	2339572	1	0	497955	0.0119731	0.00523394	chr1:1837572-1838076,chr1:1840212-1840880	chr1:2338269-2338645
chr1	1837033	1841609	chr1	2387645	2390212	1	0	549607	0.0111332	0.00463863	chr1:1837572-1838076,chr1:1840212-1840880	NA
chr1	1837033	1841609	chr1	2460436	2463648	0	2	622721	0.000126403	7.49e-06	chr1:1837572-1838076,chr1:1840212-1840880	chr1:2460471-2461270,chr1:2462494-2462734
chr1	1837033	1841609	chr1	2686670	2690214	1	0	849121	0.00859341	0.00262333	chr1:1837572-1838076,chr1:1840212-1840880	chr1:2688334-2689395
chr1	1837033	1841609	chr1	3214764	3217885	1	0	1377003	0.00830576	0.00176185	chr1:1837572-1838076,chr1:1840212-1840880	NA
chr1	1837033	1841609	chr1	3340491	3343369	0	1	1502609	0.00830576	0.00162311	chr1:1837572-1838076,chr1:1840212-1840880	chr1:3341077-3341703
chr1	1837033	1841609	chr1	3520180	3522519	1	0	1682028	0.00830576	0.00149185	chr1:1837572-1838076,chr1:1840212-1840880	NA
chr1	1868118	1872221	chr1	2070684	2072847	1	2	201596	0.00115202	0.000105622	NA	chr1:2070916-2071785
chr1	1868118	1872221	chr1	2103544	2107356	1	0	235280	0.0497604	0.030544	NA	chr1:2104986-2106257
chr1	1868118	1872221	chr1	2125478	2127907	1	0	256523	0.0367187	0.021833	NA	chr1:2126065-2127077
chr1	1873360	1876704	chr1	1890810	1892714	11	4	16730	1.17e-07	2.18e-09	chr1:1875232-1876187	chr1:1891421-1892050
chr1	1873360	1876704	chr1	2070684	2072847	2	2	196733	0.00011914	6.94e-06	chr1:1875232-1876187	chr1:2070916-2071785
chr1	1873360	1876704	chr1	2103544	2107356	4	2	230418	1.72e-10	1.81e-12	chr1:1875232-1876187	chr1:2104986-2106257
chr1	1873360	1876704	chr1	2329890	2333078	1	2	456452	1.34e-06	3.41e-08	chr1:1875232-1876187	NA
chr1	1873360	1876704	chr1	2516632	2519564	1	0	643066	0.00967777	0.00353962	chr1:1875232-1876187	NA
chr1	1873360	1876704	chr1	2628451	2629910	1	0	754148	0.00892316	0.00292277	chr1:1875232-1876187	NA
chr1	1873360	1876704	chr1	3220964	3223961	0	1	1347430	0.00830576	0.00167095	chr1:1875232-1876187	NA
chr1	1873360	1876704	chr1	3368346	3372902	1	0	1495592	0.00830576	0.00158439	chr1:1875232-1876187	chr1:3369632-3370243,chr1:3370734-3371197
chr1	1885822	1887461	chr1	1890810	1892714	12	0	5120	0.00011975	6.98e-06	chr1:1886050-1886899	chr1:1891421-1892050
chr1	1885822	1887461	chr1	2103544	2107356	2	0	218808	0.00830576	0.000980791	chr1:1886050-1886899	chr1:2104986-2106257
chr1	1885822	1887461	chr1	2142731	2145127	1	0	257287	0.0369444	0.0219823	chr1:1886050-1886899	chr1:2144162-2144854
chr1	1885822	1887461	chr1	2329890	2333078	1	0	444842	0.0134486	0.0062714	chr1:1886050-1886899	NA
chr1	1890810	1892714	chr1	1974303	1977557	5	0	84168	0.0239038	0.0133309	chr1:1891421-1892050	chr1:1974793-1975163,chr1:1976044-1976714
chr1	1890810	1892714	chr1	1979888	1983027	6	3	89695	0.000172884	1.12e-05	chr1:1891421-1892050	chr1:1980646-1981253
chr1	1890810	1892714	chr1	2070684	2072847	5	0	180003	0.013927	0.00660095	chr1:1891421-1892050	chr1:2070916-2071785
chr1	1890810	1892714	chr1	2103544	2107356	7	3	213688	0	0	chr1:1891421-1892050	chr1:2104986-2106257
chr1	1890810	1892714	chr1	2142731	2145127	0	2	252167	0.00290955	0.000290928	chr1:1891421-1892050	chr1:2144162-2144854
chr1	1890810	1892714	chr1	2168469	2170355	1	0	277650	0.0290195	0.0167249	chr1:1891421-1892050	chr1:2169109-2169484
chr1	1890810	1892714	chr1	2198803	2206846	2	0	311062	0.000923531	8.25e-05	chr1:1891421-1892050	NA
chr1	1890810	1892714	chr1	2290431	2294826	1	0	400866	0.0156227	0.00777276	chr1:1891421-1892050	NA
chr1	1890810	1892714	chr1	2298025	2299830	2	0	407165	0.000346315	2.63e-05	chr1:1891421-1892050	NA
chr1	1890810	1892714	chr1	2329890	2333078	2	0	439722	0.000289519	2.12e-05	chr1:1891421-1892050	NA
chr1	1890810	1892714	chr1	2344801	2347505	1	0	454391	0.0133497	0.0062021	chr1:1891421-1892050	chr1:2345677-2346302
chr1	1890810	1892714	chr1	2370868	2372990	1	1	480167	0.000231735	1.61e-05	chr1:1891421-1892050	NA
chr1	1890810	1892714	chr1	2429777	2431358	1	0	538805	0.0110852	0.00460315	chr1:1891421-1892050	NA
chr1	1890810	1892714	chr1	2476096	2480707	1	0	586639	0.0102936	0.00402109	chr1:1891421-1892050	chr1:2477891-2478488,chr1:2478805-2479866
chr1	1890810	1892714	chr1	2628451	2629910	1	0	737418	0.0091737	0.00313144	chr1:1891421-1892050	NA
chr1	1890810	1892714	chr1	3214764	3217885	1	0	1324562	0.00830576	0.00184976	chr1:1891421-1892050	NA
chr1	1890810	1892714	chr1	3368346	3372902	1	0	1478862	0.00830576	0.00166023	chr1:1891421-1892050	chr1:3369632-3370243,chr1:3370734-3371197
chr1	1890810	1892714	chr1	3433956	3435744	0	1	1543088	0.00830576	0.00162587	chr1:1891421-1892050	chr1:3434764-3435415
chr1	1890810	1892714	chr1	3462652	3465680	1	0	1572404	0.00830576	0.00161838	chr1:1891421-1892050	NA
chr1	1890810	1892714	chr1	3556682	3558946	1	0	1666052	0.00830576	0.00154854	chr1:1891421-1892050	NA
chr1	1890810	1892714	chr1	3773167	3776893	0	2	1883268	3.04e-05	1.06e-06	chr1:1891421-1892050	chr1:3773436-3774386,chr1:3774836-3775138
chr1	1961086	1963749	chr1	2245555	2249558	0	1	285139	0.0275818	0.0157736	NA	chr1:2246229-2247095
chr1	1961086	1963749	chr1	2476096	2480707	0	1	515984	0.0113322	0.00478182	NA	chr1:2477891-2478488,chr1:2478805-2479866
chr1	1974303	1977557	chr1	2217066	2218838	1	0	242022	0.0448607	0.027257	chr1:1974793-1975163,chr1:1976044-1976714	NA
chr1	1979888	1983027	chr1	2344801	2347505	1	1	364695	0.0004752	3.84e-05	chr1:1980646-1981253	chr1:2345677-2346302
chr1	1979888	1983027	chr1	2482406	2484390	1	0	501940	0.0115982	0.0049707	chr1:1980646-1981253	NA
chr1	1979888	1983027	chr1	3368346	3372902	1	0	1389166	0.00830576	0.00165917	chr1:1980646-1981253	chr1:3369632-3370243,chr1:3370734-3371197
chr1	1997068	1998886	chr1	2344801	2347505	0	1	348176	0.0189152	0.0099929	NA	chr1:2345677-2346302
chr1	1997068	1998886	chr1	2476096	2480707	0	1	480424	0.0121786	0.00538004	NA	chr1:2477891-2478488,chr1:2478805-2479866
chr1	2021545	2024295	chr1	2701872	2704280	0	1	680156	0.00931188	0.0032465	chr1:2023119-2023397	chr1:2702857-2703716,chr1:2703987-2704381
chr1	2021545	2024295	chr1	3284056	3286501	0	1	1262358	0.00830576	0.0017459	chr1:2023119-2023397	NA
chr1	2021545	2024295	chr1	3368346	3372902	0	1	1347704	0.00830576	0.00166818	chr1:2023119-2023397	chr1:3369632-3370243,chr1:3370734-3371197
chr1	2028904	2031278	chr1	2492431	2495516	0	1	463882	0.0133184	0.00617989	NA	chr1:2493186-2493764
chr1	2035083	2038504	chr1	2281290	2284306	1	0	246004	0.0416679	0.0251195	chr1:2036035-2036385	NA
chr1	2035083	2038504	chr1	2344801	2347505	0	1	309359	0.0232511	0.0128967	chr1:2036035-2036385	chr1:2345677-2346302
chr1	2035083	2038504	chr1	3368346	3372902	1	0	1333830	0.00830576	0.00176474	chr1:2036035-2036385	chr1:3369632-3370243,chr1:3370734-3371197
chr1	2070684	2072847	chr1	2103544	2107356	4	2	33684	0.0155207	0.00770188	chr1:2070916-2071785	chr1:2104986-2106257
chr1	2070684	2072847	chr1	2329890	2333078	1	0	259718	0.0350771	0.0207451	chr1:2070916-2071785	NA
chr1	2070684	2072847	chr1	2429777	2431358	2	0	358802	0.000495449	4.04e-05	chr1:2070916-2071785	NA
chr1	2070684	2072847	chr1	2516632	2519564	1	0	446332	0.0133541	0.00620506	chr1:2070916-2071785	NA
chr1	2070684	2072847	chr1	2628451	2629910	0	1	557415	0.0109431	0.00450057	chr1:2070916-2071785	NA
chr1	2070684	2072847	chr1	2701872	2704280	1	0	631310	0.0099862	0.00378511	chr1:2070916-2071785	chr1:2702857-2703716,chr1:2703987-2704381
chr1	2070684	2072847	chr1	2737347	2740118	0	1	666967	0.00954905	0.00343853	chr1:2070916-2071785	chr1:2738531-2739086
chr1	2070684	2072847	chr1	3368346	3372902	1	1	1298858	4.1e-05	1.6e-06	chr1:2070916-2071785	chr1:3369632-3370243,chr1:3370734-3371197
chr1	2070684	2072847	chr1	3525041	3531070	1	0	1456290	0.00830576	0.0016421	chr1:2070916-2071785	chr1:3528747-3528927,chr1:3530264-3530438
chr1	2070684	2072847	chr1	3534956	3538856	1	0	1465140	0.00830576	0.00163697	chr1:2070916-2071785	chr1:3535309-3536012,chr1:3537690-3538171
chr1	2103544	2107356	chr1	2344801	2347505	1	0	240703	0.0453351	0.0275757	chr1:2104986-2106257	chr1:2345677-2346302
chr1	2103544	2107356	chr1	2370868	2372990	1	2	266479	3.32e-05	1.19e-06	chr1:2104986-2106257	NA
chr1	2103544	2107356	chr1	2460436	2463648	1	0	356592	0.0182389	0.00953946	chr1:2104986-2106257	chr1:2460471-2461270,chr1:2462494-2462734
chr1	2103544	2107356	chr1	2470131	2472803	0	2	366017	0.00048124	3.9e-05	chr1:2104986-2106257	chr1:2470719-2471209
chr1	2103544	2107356	chr1	2476096	2480707	2	0	372951	0.000427339	3.39e-05	chr1:2104986-2106257	chr1:2477891-2478488,chr1:2478805-2479866
chr1	2103544	2107356	chr1	2492431	2495516	0	1	388523	0.0161903	0.00815674	chr1:2104986-2106257	chr1:2493186-2493764
chr1	2103544	2107356	chr1	2501572	2503089	1	0	396880	0.0156912	0.00781912	chr1:2104986-2106257	NA
chr1	2103544	2107356	chr1	2516632	2519564	1	0	412648	0.0146193	0.00708145	chr1:2104986-2106257	NA
chr1	2103544	2107356	chr1	2628451	2629910	1	0	523730	0.0115379	0.00492773	chr1:2104986-2106257	NA
chr1	2103544	2107356	chr1	3397987	3401466	1	1	1294276	4.04e-05	1.57e-06	chr1:2104986-2106257	chr1:3399011-3399650,chr1:3400074-3400858
chr1	2103544	2107356	chr1	3477195	3483333	1	0	1374814	0.00830576	0.00173541	chr1:2104986-2106257	chr1:3481664-3482455,chr1:3482907-3483057
chr1	2103544	2107356	chr1	3717288	3718981	0	1	1612684	0.00830576	0.0015323	chr1:2104986-2106257	chr1:3717993-3718398
chr1	2103544	2107356	chr1	3997205	3999416	1	0	1892860	0.00830576	0.00141659	chr1:2104986-2106257	NA
chr1	2125478	2127907	chr1	2329890	2333078	0	2	204791	0.00855602	0.0025901	chr1:2126065-2127077	NA
chr1	2125478	2127907	chr1	2344801	2347505	2	1	219460	0.000205226	1.39e-05	chr1:2126065-2127077	chr1:2345677-2346302
chr1	2125478	2127907	chr1	2470131	2472803	1	0	344774	0.0188141	0.0099244	chr1:2126065-2127077	chr1:2470719-2471209
chr1	2125478	2127907	chr1	2476096	2480707	1	1	351709	0.000518184	4.25e-05	chr1:2126065-2127077	chr1:2477891-2478488,chr1:2478805-2479866
chr1	2125478	2127907	chr1	2492431	2495516	1	0	367281	0.0175096	0.00904895	chr1:2126065-2127077	chr1:2493186-2493764
chr1	2125478	2127907	chr1	2516632	2519564	2	0	391405	0.000388592	3.02e-05	chr1:2126065-2127077	NA
chr1	2125478	2127907	chr1	2701872	2704280	1	0	576383	0.0106441	0.00428443	chr1:2126065-2127077	chr1:2702857-2703716,chr1:2703987-2704381
chr1	2125478	2127907	chr1	2737347	2740118	0	1	612040	0.0100765	0.00385409	chr1:2126065-2127077	chr1:2738531-2739086
chr1	2125478	2127907	chr1	3397987	3401466	0	1	1273034	0.00830576	0.00178685	chr1:2126065-2127077	chr1:3399011-3399650,chr1:3400074-3400858
chr1	2125478	2127907	chr1	3534956	3538856	1	0	1410213	0.00830576	0.0016762	chr1:2126065-2127077	chr1:3535309-3536012,chr1:3537690-3538171
chr1	2125478	2127907	chr1	3560929	3563189	1	0	1435366	0.00830576	0.00171397	chr1:2126065-2127077	NA
chr1	2130793	2132263	chr1	2429777	2431358	1	0	299039	0.0240293	0.0134151	chr1:2131042-2131317	NA
chr1	2130793	2132263	chr1	2470131	2472803	2	0	339939	0.000620106	5.24e-05	chr1:2131042-2131317	chr1:2470719-2471209
chr1	2130793	2132263	chr1	3397987	3401466	1	0	1268198	0.00830576	0.00179162	chr1:2131042-2131317	chr1:3399011-3399650,chr1:3400074-3400858
chr1	2130793	2132263	chr1	3525041	3531070	1	0	1396527	0.00830576	0.00168575	chr1:2131042-2131317	chr1:3528747-3528927,chr1:3530264-3530438
chr1	2142731	2145127	chr1	2460436	2463648	0	1	318113	0.0225923	0.0124569	chr1:2144162-2144854	chr1:2460471-2461270,chr1:2462494-2462734
chr1	2142731	2145127	chr1	2476096	2480707	1	0	334472	0.0195658	0.0104327	chr1:2144162-2144854	chr1:2477891-2478488,chr1:2478805-2479866
chr1	2142731	2145127	chr1	2686670	2690214	0	1	544513	0.0114566	0.00487008	chr1:2144162-2144854	chr1:2688334-2689395
chr1	2142731	2145127	chr1	3292884	3295403	1	0	1150214	0.00830576	0.00199174	chr1:2144162-2144854	NA
chr1	2142731	2145127	chr1	3368346	3372902	1	0	1226695	0.00830576	0.00190141	chr1:2144162-2144854	chr1:3369632-3370243,chr1:3370734-3371197
chr1	2142731	2145127	chr1	3477195	3483333	1	0	1336335	0.00830576	0.00181004	chr1:2144162-2144854	chr1:3481664-3482455,chr1:3482907-3483057
chr1	2160681	2163640	chr1	2516632	2519564	2	0	355937	0.000528693	4.35e-05	chr1:2160582-2160869,chr1:2162457-2162724	NA
chr1	2160681	2163640	chr1	3340491	3343369	1	0	1179769	0.00830576	0.00192818	chr1:2160582-2160869,chr1:2162457-2162724	chr1:3341077-3341703
chr1	2160681	2163640	chr1	3654372	3656040	1	0	1493045	0.00830576	0.0016198	chr1:2160582-2160869,chr1:2162457-2162724	NA
chr1	2168469	2170355	chr1	2701872	2704280	1	0	533664	0.0111414	0.00464462	chr1:2169109-2169484	chr1:2702857-2703716,chr1:2703987-2704381
chr1	2168469	2170355	chr1	3812962	3820097	1	0	1647117	0.00830576	0.00146995	chr1:2169109-2169484	chr1:3816178-3816446
chr1	2245555	2249558	chr1	2492431	2495516	1	0	246417	0.0423782	0.0255945	chr1:2246229-2247095	chr1:2493186-2493764
chr1	2245555	2249558	chr1	2686670	2690214	1	0	440885	0.0138797	0.0065684	chr1:2246229-2247095	chr1:2688334-2689395
chr1	2245555	2249558	chr1	2981764	2983728	0	1	735189	0.0090457	0.00302615	chr1:2246229-2247095	chr1:2982725-2983277
chr1	2245555	2249558	chr1	3397987	3401466	1	0	1152170	0.00830576	0.00191894	chr1:2246229-2247095	chr1:3399011-3399650,chr1:3400074-3400858
chr1	2281290	2284306	chr1	2701872	2704280	1	0	420278	0.0143274	0.00688023	NA	chr1:2702857-2703716,chr1:2703987-2704381
chr1	2298025	2299830	chr1	3717288	3718981	1	0	1419207	0.00830576	0.00162031	NA	chr1:3717993-3718398
chr1	2329890	2333078	chr1	2334981	2339572	6	0	5792	0.0477961	0.0292279	NA	chr1:2338269-2338645
chr1	2329890	2333078	chr1	2737347	2740118	1	0	407248	0.0147322	0.00715936	NA	chr1:2738531-2739086
chr1	2329890	2333078	chr1	3525041	3531070	1	0	1196571	0.00830576	0.0018662	NA	chr1:3528747-3528927,chr1:3530264-3530438
chr1	2334981	2339572	chr1	3340491	3343369	1	0	1004653	0.00830576	0.00215905	chr1:2338269-2338645	chr1:3341077-3341703
chr1	2334981	2339572	chr1	3654372	3656040	1	0	1317929	0.00830576	0.00174821	chr1:2338269-2338645	NA
chr1	2344801	2347505	chr1	2476096	2480707	8	8	132248	2.16e-11	1.93e-13	chr1:2345677-2346302	chr1:2477891-2478488,chr1:2478805-2479866
chr1	2344801	2347505	chr1	2583251	2594566	1	0	242755	0.0441907	0.0268071	chr1:2345677-2346302	NA
chr1	2344801	2347505	chr1	2628451	2629910	1	0	283027	0.0281162	0.0161279	chr1:2345677-2346302	NA
chr1	2344801	2347505	chr1	2701872	2704280	0	1	356923	0.0180546	0.00941612	chr1:2345677-2346302	chr1:2702857-2703716,chr1:2703987-2704381
chr1	2344801	2347505	chr1	2737347	2740118	0	1	392579	0.015498	0.0076863	chr1:2345677-2346302	chr1:2738531-2739086
chr1	2344801	2347505	chr1	3214764	3217885	1	0	870171	0.00852497	0.00255787	chr1:2345677-2346302	NA
chr1	2344801	2347505	chr1	3220964	3223961	0	1	876309	0.00838308	0.00240799	chr1:2345677-2346302	NA
chr1	2344801	2347505	chr1	3368346	3372902	0	1	1024471	0.00830576	0.00212149	chr1:2345677-2346302	chr1:3369632-3370243,chr1:3370734-3371197
chr1	2344801	2347505	chr1	3397987	3401466	1	0	1053573	0.00830576	0.00205134	chr1:2345677-2346302	chr1:3399011-3399650,chr1:3400074-3400858
chr1	2344801	2347505	chr1	3520180	3522519	1	0	1175196	0.00830576	0.00190663	chr1:2345677-2346302	NA
chr1	2344801	2347505	chr1	3534956	3538856	1	0	1190753	0.00830576	0.00188513	chr1:2345677-2346302	chr1:3535309-3536012,chr1:3537690-3538171
chr1	2344801	2347505	chr1	3556682	3558946	1	0	1211661	0.00830576	0.00188538	chr1:2345677-2346302	NA
chr1	2360174	2363941	chr1	3148515	3150335	1	0	787367	0.00878119	0.00280099	chr1:2361490-2362007	NA
chr1	2360174	2363941	chr1	3746195	3747856	1	0	1384968	0.00830576	0.00169273	chr1:2361490-2362007	NA
chr1	2370868	2372990	chr1	2686670	2690214	2	0	316513	0.000871447	7.73e-05	NA	chr1:2688334-2689395
chr1	2370868	2372990	chr1	3340491	3343369	0	1	970001	0.00830576	0.00222861	NA	chr1:3341077-3341703
chr1	2370868	2372990	chr1	3397987	3401466	1	0	1027797	0.00830576	0.00208738	NA	chr1:3399011-3399650,chr1:3400074-3400858
chr1	2387645	2390212	chr1	3446090	3447939	1	0	1058086	0.00830576	0.00209072	NA	chr1:3447011-3447501
chr1	2470131	2472803	chr1	3220964	3223961	1	1	750995	8.09e-05	4.15e-06	chr1:2470719-2471209	NA
chr1	2470131	2472803	chr1	3292884	3295403	1	0	822676	0.0085841	0.00261594	chr1:2470719-2471209	NA
chr1	2470131	2472803	chr1	3368346	3372902	1	0	899157	0.00833348	0.00234588	chr1:2470719-2471209	chr1:3369632-3370243,chr1:3370734-3371197
chr1	2470131	2472803	chr1	3457311	3461578	1	0	987977	0.00830576	0.00217275	chr1:2470719-2471209	chr1:3458533-3458910
chr1	2470131	2472803	chr1	3520180	3522519	0	1	1049882	0.00830576	0.00204451	chr1:2470719-2471209	NA
chr1	2476096	2480707	chr1	3495137	3501009	0	1	1019671	0.00830576	0.00204225	chr1:2477891-2478488,chr1:2478805-2479866	NA
chr1	2476096	2480707	chr1	3534956	3538856	0	1	1058504	0.00830576	0.00198493	chr1:2477891-2478488,chr1:2478805-2479866	chr1:3535309-3536012,chr1:3537690-3538171
chr1	2476096	2480707	chr1	3691889	3693485	0	2	1214285	4.12e-05	1.61e-06	chr1:2477891-2478488,chr1:2478805-2479866	chr1:3692456-3692901
chr1	2476096	2480707	chr1	3746195	3747856	1	0	1268624	0.00830576	0.00173888	chr1:2477891-2478488,chr1:2478805-2479866	NA
chr1	2476096	2480707	chr1	3773167	3776893	1	0	1296628	0.00830576	0.00173344	chr1:2477891-2478488,chr1:2478805-2479866	chr1:3773436-3774386,chr1:3774836-3775138
chr1	2482406	2484390	chr1	3397987	3401466	1	0	916328	0.00830576	0.00223172	NA	chr1:3399011-3399650,chr1:3400074-3400858
chr1	2492431	2495516	chr1	2501572	2503089	2	4	8357	0.0459999	0.0280249	chr1:2493186-2493764	NA
chr1	2492431	2495516	chr1	2701872	2704280	2	0	209102	0.00830576	0.00191937	chr1:2493186-2493764	chr1:2702857-2703716,chr1:2703987-2704381
chr1	2492431	2495516	chr1	3249426	3251294	0	1	756386	0.00909075	0.00306497	chr1:2493186-2493764	NA
chr1	2492431	2495516	chr1	3332204	3335242	1	0	839749	0.00864251	0.00267022	chr1:2493186-2493764	chr1:3333665-3334059
chr1	2492431	2495516	chr1	3340491	3343369	1	0	847956	0.00859893	0.00262852	chr1:2493186-2493764	chr1:3341077-3341703
chr1	2492431	2495516	chr1	3462652	3465680	1	0	970192	0.00830823	0.00229007	chr1:2493186-2493764	NA
chr1	2492431	2495516	chr1	3477195	3483333	1	0	986290	0.00830576	0.00225129	chr1:2493186-2493764	chr1:3481664-3482455,chr1:3482907-3483057
chr1	2492431	2495516	chr1	3609221	3613387	0	1	1117330	0.00830576	0.00201543	chr1:2493186-2493764	chr1:3612078-3612913
chr1	2492431	2495516	chr1	3674556	3678650	1	0	1182629	0.00830576	0.00188473	chr1:2493186-2493764	NA
chr1	2501572	2503089	chr1	2836283	2841520	0	2	336571	0.000698348	6.01e-05	NA	chr1:2838540-2838995
chr1	2501572	2503089	chr1	3035278	3037458	1	0	534037	0.0113371	0.00478498	NA	chr1:3036380-3036660
chr1	2501572	2503089	chr1	3433956	3435744	1	0	932519	0.00832715	0.00233722	NA	chr1:3434764-3435415
chr1	2501572	2503089	chr1	3457311	3461578	1	0	957114	0.00830903	0.00229679	NA	chr1:3458533-3458910
chr1	2501572	2503089	chr1	3534956	3538856	1	0	1034575	0.00830576	0.00212637	NA	chr1:3535309-3536012,chr1:3537690-3538171
chr1	2516632	2519564	chr1	2836283	2841520	1	0	320803	0.0215816	0.0117824	NA	chr1:2838540-2838995
chr1	2516632	2519564	chr1	3368346	3372902	1	0	852526	0.00846859	0.0025034	NA	chr1:3369632-3370243,chr1:3370734-3371197
chr1	2516632	2519564	chr1	3534956	3538856	1	0	1018808	0.00830576	0.0020886	NA	chr1:3535309-3536012,chr1:3537690-3538171
chr1	2583251	2594566	chr1	2836283	2841520	0	2	249993	0.002987	0.000299218	NA	chr1:2838540-2838995
chr1	2583251	2594566	chr1	3397987	3401466	1	0	810818	0.00866246	0.00268941	NA	chr1:3399011-3399650,chr1:3400074-3400858
chr1	2583251	2594566	chr1	3609221	3613387	1	2	1022395	9.02e-08	1.61e-09	NA	chr1:3612078-3612913
chr1	2628451	2629910	chr1	3340491	3343369	1	0	712749	0.00927795	0.00321855	NA	chr1:3341077-3341703
chr1	2686670	2690214	chr1	3035278	3037458	1	0	347926	0.018928	0.0100014	chr1:2688334-2689395	chr1:3036380-3036660
chr1	2686670	2690214	chr1	3195901	3200443	1	0	509730	0.0118771	0.00516732	chr1:2688334-2689395	chr1:3200337-3200941
chr1	2686670	2690214	chr1	3292884	3295403	1	0	605701	0.0103284	0.00404721	chr1:2688334-2689395	NA
chr1	2686670	2690214	chr1	3340491	3343369	0	1	653488	0.00985418	0.00368308	chr1:2688334-2689395	chr1:3341077-3341703
chr1	2686670	2690214	chr1	3560929	3563189	1	0	873617	0.00856702	0.00260068	chr1:2688334-2689395	NA
chr1	2686670	2690214	chr1	4371318	4372710	1	0	1683572	0.00830576	0.00156299	chr1:2688334-2689395	NA
chr1	2701872	2704280	chr1	3130798	3133759	1	0	429202	0.0139729	0.00663332	chr1:2702857-2703716,chr1:2703987-2704381	NA
chr1	2701872	2704280	chr1	3264331	3270799	0	1	564489	0.0107031	0.00432695	chr1:2702857-2703716,chr1:2703987-2704381	chr1:3266295-3266613,chr1:3267501-3267766
chr1	2701872	2704280	chr1	3340491	3343369	2	1	638854	3.95e-07	8.59e-09	chr1:2702857-2703716,chr1:2703987-2704381	chr1:3341077-3341703
chr1	2701872	2704280	chr1	3433956	3435744	1	0	731774	0.0091435	0.00310625	chr1:2702857-2703716,chr1:2703987-2704381	chr1:3434764-3435415
chr1	2701872	2704280	chr1	4202878	4205851	0	1	1501288	0.00830576	0.00164989	chr1:2702857-2703716,chr1:2703987-2704381	NA
chr1	2737347	2740118	chr1	3105212	3107548	1	0	367647	0.0171033	0.00877713	chr1:2738531-2739086	NA
chr1	2737347	2740118	chr1	3220964	3223961	1	1	483730	0.000206943	1.4e-05	chr1:2738531-2739086	NA
chr1	2737347	2740118	chr1	3332204	3335242	1	0	594990	0.0102941	0.00402138	chr1:2738531-2739086	chr1:3333665-3334059
chr1	2737347	2740118	chr1	3340491	3343369	2	0	603197	0.000129662	7.74e-06	chr1:2738531-2739086	chr1:3341077-3341703
chr1	2737347	2740118	chr1	3495137	3501009	1	0	759340	0.0088481	0.00285665	chr1:2738531-2739086	NA
chr1	2836283	2841520	chr1	3220964	3223961	0	1	383561	0.0160728	0.0080772	chr1:2838540-2838995	NA
chr1	2836283	2841520	chr1	3340491	3343369	0	1	503028	0.0120529	0.00529148	chr1:2838540-2838995	chr1:3341077-3341703
chr1	2836283	2841520	chr1	3495137	3501009	0	1	659171	0.00969103	0.00355052	chr1:2838540-2838995	NA
chr1	2836283	2841520	chr1	3520180	3522519	1	0	682448	0.0095087	0.00340606	chr1:2838540-2838995	NA
chr1	2836283	2841520	chr1	3525041	3531070	1	0	689154	0.00944482	0.0033536	chr1:2838540-2838995	chr1:3528747-3528927,chr1:3530264-3530438
chr1	2836283	2841520	chr1	4341797	4343333	1	0	1503663	0.00830576	0.00165088	chr1:2838540-2838995	NA
chr1	2836283	2841520	chr1	4387058	4389243	1	0	1549249	0.00830576	0.00165882	chr1:2838540-2838995	NA
chr1	2981764	2983728	chr1	3220964	3223961	1	0	239716	0.0442141	0.0268233	chr1:2982725-2983277	NA
chr1	2981764	2983728	chr1	3236128	3237699	0	1	254167	0.036554	0.0217227	chr1:2982725-2983277	chr1:3236498-3236942
chr1	2981764	2983728	chr1	3340491	3343369	1	0	359184	0.0175852	0.00909956	chr1:2982725-2983277	chr1:3341077-3341703
chr1	2981764	2983728	chr1	3446090	3447939	1	0	464268	0.012626	0.0056953	chr1:2982725-2983277	chr1:3447011-3447501
chr1	2981764	2983728	chr1	3495137	3501009	0	1	515327	0.011434	0.00485342	chr1:2982725-2983277	NA
chr1	2981764	2983728	chr1	3534956	3538856	0	1	554160	0.0107688	0.00437375	chr1:2982725-2983277	chr1:3535309-3536012,chr1:3537690-3538171
chr1	3148515	3150335	chr1	3640131	3645314	1	0	493297	0.011974	0.00523472	NA	chr1:3640449-3641422,chr1:3643820-3644200
chr1	3195901	3200443	chr1	3674556	3678650	1	0	478431	0.0121605	0.00536685	chr1:3200337-3200941	NA
chr1	3214764	3217885	chr1	3609221	3613387	1	0	394979	0.0157043	0.0078278	NA	chr1:3612078-3612913
chr1	3214764	3217885	chr1	3812962	3820097	1	0	600205	0.0103445	0.0040596	NA	chr1:3816178-3816446
chr1	3220964	3223961	chr1	3609221	3613387	1	0	388841	0.0154645	0.0076636	NA	chr1:3612078-3612913
chr1	3220964	3223961	chr1	3640131	3645314	0	1	420260	0.0140334	0.00667529	NA	chr1:3640449-3641422,chr1:3643820-3644200
chr1	3227923	3230010	chr1	3525041	3531070	1	0	299089	0.0246579	0.0138314	NA	chr1:3528747-3528927,chr1:3530264-3530438
chr1	3227923	3230010	chr1	3534956	3538856	0	1	307939	0.023238	0.0128873	NA	chr1:3535309-3536012,chr1:3537690-3538171
chr1	3227923	3230010	chr1	3640131	3645314	0	1	413756	0.0146586	0.00710822	NA	chr1:3640449-3641422,chr1:3643820-3644200
chr1	3227923	3230010	chr1	3826239	3828194	0	1	598250	0.0105281	0.00419885	NA	chr1:3827275-3827752
chr1	3236128	3237699	chr1	3534956	3538856	1	0	299992	0.0240292	0.013415	chr1:3236498-3236942	chr1:3535309-3536012,chr1:3537690-3538171
chr1	3236128	3237699	chr1	3609221	3613387	0	1	374390	0.0164353	0.0083233	chr1:3236498-3236942	chr1:3612078-3612913
chr1	3236128	3237699	chr1	4627550	4629431	1	0	1391577	0.00830576	0.0017044	chr1:3236498-3236942	NA
chr1	3249426	3251294	chr1	3640131	3645314	0	1	392362	0.0156762	0.00780915	NA	chr1:3640449-3641422,chr1:3643820-3644200
chr1	3264331	3270799	chr1	3717288	3718981	0	1	450569	0.0130118	0.00596475	chr1:3266295-3266613,chr1:3267501-3267766	chr1:3717993-3718398
chr1	3264331	3270799	chr1	3826239	3828194	0	1	559651	0.0108992	0.0044691	chr1:3266295-3266613,chr1:3267501-3267766	chr1:3827275-3827752
chr1	3264331	3270799	chr1	5099129	5100993	0	1	1832496	0.00830576	0.00139495	chr1:3266295-3266613,chr1:3267501-3267766	NA
chr1	3284056	3286501	chr1	3640131	3645314	0	1	357444	0.0177113	0.00918374	NA	chr1:3640449-3641422,chr1:3643820-3644200
chr1	3326100	3328026	chr1	3717288	3718981	1	0	391071	0.0156024	0.00775881	chr1:3326668-3327114	chr1:3717993-3718398
chr1	3340491	3343369	chr1	3534956	3538856	1	3	194976	0.000187827	1.24e-05	chr1:3341077-3341703	chr1:3535309-3536012,chr1:3537690-3538171
chr1	3340491	3343369	chr1	3609221	3613387	1	0	269374	0.0314035	0.0183054	chr1:3341077-3341703	chr1:3612078-3612913
chr1	3340491	3343369	chr1	3640131	3645314	0	1	300792	0.0241743	0.0135112	chr1:3341077-3341703	chr1:3640449-3641422,chr1:3643820-3644200
chr1	3340491	3343369	chr1	3826239	3828194	1	0	485286	0.0125405	0.00563597	chr1:3341077-3341703	chr1:3827275-3827752
chr1	3340491	3343369	chr1	4202878	4205851	1	0	862434	0.00850849	0.00254345	chr1:3341077-3341703	NA
chr1	3356871	3358921	chr1	3640131	3645314	1	0	284826	0.0268281	0.0152745	NA	chr1:3640449-3641422,chr1:3643820-3644200
chr1	3356871	3358921	chr1	3812962	3820097	1	0	458633	0.0127706	0.00579674	NA	chr1:3816178-3816446
chr1	3368346	3372902	chr1	3397987	3401466	10	3	29102	1.18e-06	2.96e-08	chr1:3369632-3370243,chr1:3370734-3371197	chr1:3399011-3399650,chr1:3400074-3400858
chr1	3368346	3372902	chr1	3534956	3538856	5	3	166282	0.000326266	2.45e-05	chr1:3369632-3370243,chr1:3370734-3371197	chr1:3535309-3536012,chr1:3537690-3538171
chr1	3368346	3372902	chr1	3556682	3558946	4	0	187190	0.00830576	0.000898118	chr1:3369632-3370243,chr1:3370734-3371197	NA
chr1	3368346	3372902	chr1	3597387	3601653	0	2	228896	0.00552553	0.00057783	chr1:3369632-3370243,chr1:3370734-3371197	NA
chr1	3368346	3372902	chr1	3609221	3613387	1	0	240680	0.0444257	0.026964	chr1:3369632-3370243,chr1:3370734-3371197	chr1:3612078-3612913
chr1	3368346	3372902	chr1	3618939	3620832	1	0	249261	0.0401144	0.0240874	chr1:3369632-3370243,chr1:3370734-3371197	chr1:3619572-3619973
chr1	3368346	3372902	chr1	3640131	3645314	0	1	272098	0.0303414	0.0176003	chr1:3369632-3370243,chr1:3370734-3371197	chr1:3640449-3641422,chr1:3643820-3644200
chr1	3368346	3372902	chr1	3654372	3656040	1	0	284582	0.0271877	0.0155122	chr1:3369632-3370243,chr1:3370734-3371197	NA
chr1	3368346	3372902	chr1	3674556	3678650	2	0	305979	0.000892715	7.94e-05	chr1:3369632-3370243,chr1:3370734-3371197	NA
chr1	3368346	3372902	chr1	3691889	3693485	0	1	322063	0.0209416	0.0113512	chr1:3369632-3370243,chr1:3370734-3371197	chr1:3692456-3692901
chr1	3368346	3372902	chr1	3717288	3718981	3	4	347510	0	0	chr1:3369632-3370243,chr1:3370734-3371197	chr1:3717993-3718398
chr1	3368346	3372902	chr1	3773167	3776893	0	1	404406	0.0151738	0.00746254	chr1:3369632-3370243,chr1:3370734-3371197	chr1:3773436-3774386,chr1:3774836-3775138
chr1	3368346	3372902	chr1	4371318	4372710	1	0	1001390	0.00830576	0.00217125	chr1:3369632-3370243,chr1:3370734-3371197	NA
chr1	3397987	3401466	chr1	3534956	3538856	3	4	137179	0.00226073	0.000221567	chr1:3399011-3399650,chr1:3400074-3400858	chr1:3535309-3536012,chr1:3537690-3538171
chr1	3397987	3401466	chr1	3609221	3613387	2	3	211577	1.95e-07	3.85e-09	chr1:3399011-3399650,chr1:3400074-3400858	chr1:3612078-3612913
chr1	3397987	3401466	chr1	3640131	3645314	1	1	242996	0.00328391	0.000331305	chr1:3399011-3399650,chr1:3400074-3400858	chr1:3640449-3641422,chr1:3643820-3644200
chr1	3397987	3401466	chr1	3682624	3684294	1	0	283732	0.026728	0.0152085	chr1:3399011-3399650,chr1:3400074-3400858	NA
chr1	3397987	3401466	chr1	3746195	3747856	1	0	347299	0.0182608	0.00955453	chr1:3399011-3399650,chr1:3400074-3400858	NA
chr1	3397987	3401466	chr1	3773167	3776893	2	1	375303	3.55e-06	1.01e-07	chr1:3399011-3399650,chr1:3400074-3400858	chr1:3773436-3774386,chr1:3774836-3775138
chr1	3397987	3401466	chr1	4093948	4095642	1	0	695068	0.00931242	0.00324701	chr1:3399011-3399650,chr1:3400074-3400858	NA
chr1	3397987	3401466	chr1	4589733	4592074	1	0	1191177	0.00830576	0.00191784	chr1:3399011-3399650,chr1:3400074-3400858	NA
chr1	3433956	3435744	chr1	3812962	3820097	1	0	381679	0.0160964	0.00809313	chr1:3434764-3435415	chr1:3816178-3816446
chr1	3457311	3461578	chr1	4202878	4205851	1	0	744920	0.00908383	0.00305925	chr1:3458533-3458910	NA
chr1	3462652	3465680	chr1	3773167	3776893	1	0	310864	0.0232406	0.0128892	NA	chr1:3773436-3774386,chr1:3774836-3775138
chr1	3477195	3483333	chr1	3691889	3693485	1	1	212423	0.00830576	0.00139762	chr1:3481664-3482455,chr1:3482907-3483057	chr1:3692456-3692901
chr1	3525041	3531070	chr1	3534956	3538856	6	0	8850	0.0345128	0.0203722	chr1:3528747-3528927,chr1:3530264-3530438	chr1:3535309-3536012,chr1:3537690-3538171
chr1	3534956	3538856	chr1	4719691	4722042	1	0	1183960	0.00830576	0.00189966	chr1:3535309-3536012,chr1:3537690-3538171	NA
chr1	3534956	3538856	chr1	4836560	4839346	1	0	1301047	0.00830576	0.00179367	chr1:3535309-3536012,chr1:3537690-3538171	chr1:4838056-4838466
chr1	3609221	3613387	chr1	3640131	3645314	2	4	31418	0.0147176	0.00714891	chr1:3612078-3612913	chr1:3640449-3641422,chr1:3643820-3644200
chr1	3609221	3613387	chr1	5099129	5100993	0	1	1488757	0.00830576	0.00159897	chr1:3612078-3612913	NA
chr1	3640131	3645314	chr1	4403344	4407888	1	0	762893	0.00899499	0.00298362	chr1:3640449-3641422,chr1:3643820-3644200	NA
chr1	3640131	3645314	chr1	4711893	4714746	1	0	1070597	0.00830576	0.00204248	chr1:3640449-3641422,chr1:3643820-3644200	chr1:4712597-4713359
chr1	3640131	3645314	chr1	5193058	5194738	1	0	1551175	0.00830576	0.00157722	chr1:3640449-3641422,chr1:3643820-3644200	NA
chr1	3682624	3684294	chr1	5573906	5576374	1	0	1891681	0.00830576	0.00134496	NA	chr1:5574453-5575141
chr1	3701748	3704578	chr1	4576826	4579513	0	1	875006	0.00840111	0.00242971	chr1:3702027-3702368	NA
chr1	3701748	3704578	chr1	5099129	5100993	0	1	1396898	0.00830576	0.00163482	chr1:3702027-3702368	NA
chr1	3701748	3704578	chr1	5573906	5576374	0	1	1871977	0.00830576	0.00135307	chr1:3702027-3702368	chr1:5574453-5575141
chr1	3717288	3718981	chr1	4403344	4407888	1	0	687481	0.00949807	0.00339724	chr1:3717993-3718398	NA
chr1	3717288	3718981	chr1	5246124	5249916	1	0	1529885	0.00830576	0.00153399	chr1:3717993-3718398	NA
chr1	3734635	3737334	chr1	4232327	4234965	1	0	497661	0.0119635	0.00522739	NA	chr1:4233262-4233514
chr1	3773167	3776893	chr1	3812962	3820097	5	0	41499	0.0395097	0.0236846	chr1:3773436-3774386,chr1:3774836-3775138	chr1:3816178-3816446
chr1	3773167	3776893	chr1	4232327	4234965	0	1	458616	0.0129744	0.00593899	chr1:3773436-3774386,chr1:3774836-3775138	chr1:4233262-4233514
chr1	3773167	3776893	chr1	4341797	4343333	1	0	567535	0.0108151	0.00440683	chr1:3773436-3774386,chr1:3774836-3775138	NA
chr1	3773167	3776893	chr1	5481319	5485671	1	0	1708465	0.00830576	0.00146306	chr1:3773436-3774386,chr1:3774836-3775138	NA
chr1	3812962	3820097	chr1	4093948	4095642	1	0	278265	0.0287763	0.0165654	chr1:3816178-3816446	NA
chr1	3812962	3820097	chr1	4249363	4252801	1	0	434552	0.0135854	0.00636586	chr1:3816178-3816446	NA
chr1	3812962	3820097	chr1	4460714	4466745	1	0	647200	0.00966972	0.00353289	chr1:3816178-3816446	NA
chr1	3812962	3820097	chr1	4543361	4544998	1	0	727650	0.00917036	0.00312887	chr1:3816178-3816446	NA
chr1	3812962	3820097	chr1	4642857	4646271	1	0	828034	0.00852527	0.00255819	chr1:3816178-3816446	chr1:4645070-4645744
chr1	3812962	3820097	chr1	4711893	4714746	1	0	896790	0.0083494	0.00236878	chr1:3816178-3816446	chr1:4712597-4713359
chr1	3812962	3820097	chr1	4914925	4917657	1	0	1099761	0.00830576	0.00198569	chr1:3816178-3816446	NA
chr1	3812962	3820097	chr1	5541402	5548302	1	0	1728322	0.00830576	0.00141935	chr1:3816178-3816446	chr1:5541971-5542323,chr1:5543309-5543457
chr1	3812962	3820097	chr1	5588136	5595214	1	0	1775145	0.00830576	0.00142376	chr1:3816178-3816446	NA
chr1	3812962	3820097	chr1	5613694	5616910	1	0	1798772	0.00830576	0.00140798	chr1:3816178-3816446	NA
chr1	3826239	3828194	chr1	4232327	4234965	1	0	406429	0.015011	0.0073514	chr1:3827275-3827752	chr1:4233262-4233514
chr1	3826239	3828194	chr1	4238474	4241204	0	1	412622	0.0151933	0.00747627	chr1:3827275-3827752	NA
chr1	3826239	3828194	chr1	4249363	4252801	1	0	423865	0.014374	0.00691252	chr1:3827275-3827752	NA
chr1	3826239	3828194	chr1	4376879	4378827	0	1	550636	0.0113599	0.00480139	chr1:3827275-3827752	chr1:4377377-4377548
chr1	3826239	3828194	chr1	4403344	4407888	1	0	578399	0.0109245	0.00448656	chr1:3827275-3827752	NA
chr1	3826239	3828194	chr1	4483318	4484904	1	0	656894	0.00977292	0.00361793	chr1:3827275-3827752	NA
chr1	3826239	3828194	chr1	4576826	4579513	0	2	750953	9.16e-05	4.9e-06	chr1:3827275-3827752	NA
chr1	3826239	3828194	chr1	5667635	5669937	1	0	1841569	0.00830576	0.00144191	chr1:3827275-3827752	NA
chr1	3997205	3999416	chr1	5696243	5698511	1	0	1699066	0.00830576	0.0014402	NA	chr1:5697238-5697654
chr1	4202878	4205851	chr1	4711893	4714746	1	0	508955	0.0118729	0.00516427	NA	chr1:4712597-4713359
chr1	4202878	4205851	chr1	5541402	5548302	0	1	1340487	0.00830576	0.00168934	NA	chr1:5541971-5542323,chr1:5543309-5543457
chr1	4202878	4205851	chr1	5573906	5576374	0	1	1370775	0.00830576	0.00171009	NA	chr1:5574453-5575141
chr1	4202878	4205851	chr1	5804032	5807071	0	1	1601187	0.00830576	0.00154427	NA	chr1:5805670-5806418
chr1	4202878	4205851	chr1	5953049	5955510	1	0	1749915	0.00830576	0.00147977	NA	chr1:5953591-5954129
chr1	4202878	4205851	chr1	5974482	5977099	2	0	1771426	3.15e-05	1.11e-06	NA	chr1:5975856-5976417
chr1	4202878	4205851	chr1	6140003	6143998	1	0	1937636	0.00830576	0.00136539	NA	chr1:6140696-6140953,chr1:6142361-6142776
chr1	4232327	4234965	chr1	4460714	4466745	2	0	230083	0.00510093	0.000530598	chr1:4233262-4233514	NA
chr1	4232327	4234965	chr1	4563555	4566821	1	0	331542	0.01963	0.010476	chr1:4233262-4233514	NA
chr1	4232327	4234965	chr1	4589733	4592074	2	0	357257	0.000531851	4.39e-05	chr1:4233262-4233514	NA
chr1	4232327	4234965	chr1	4634884	4637432	1	0	402512	0.0147931	0.00720141	chr1:4233262-4233514	NA
chr1	4232327	4234965	chr1	4703186	4704777	0	1	470335	0.0125654	0.00565296	chr1:4233262-4233514	NA
chr1	4232327	4234965	chr1	4914925	4917657	1	0	682645	0.00937682	0.00329937	chr1:4233262-4233514	NA
chr1	4232327	4234965	chr1	4957523	4959502	0	1	724866	0.00914669	0.00310925	chr1:4233262-4233514	NA
chr1	4232327	4234965	chr1	4972421	4975694	1	0	740411	0.00909048	0.00306479	chr1:4233262-4233514	NA
chr1	4232327	4234965	chr1	5389786	5391487	1	0	1156990	0.00830576	0.00187829	chr1:4233262-4233514	NA
chr1	4232327	4234965	chr1	5765719	5769658	1	0	1534042	0.00830576	0.00159369	chr1:4233262-4233514	NA
chr1	4232327	4234965	chr1	5804032	5807071	0	1	1571905	0.00830576	0.00151588	chr1:4233262-4233514	chr1:5805670-5806418
chr1	4238474	4241204	chr1	5569400	5571129	0	1	1330425	0.00830576	0.00174954	NA	chr1:5569733-5570425
chr1	4249363	4252801	chr1	4836560	4839346	1	0	586871	0.0104748	0.00415706	NA	chr1:4838056-4838466
chr1	4364559	4366490	chr1	5696243	5698511	1	0	1331852	0.00830576	0.00168051	NA	chr1:5697238-5697654
chr1	4371318	4372710	chr1	5696243	5698511	1	0	1325363	0.00830576	0.00169921	NA	chr1:5697238-5697654
chr1	4376879	4378827	chr1	4703186	4704777	0	1	326128	0.021623	0.0118099	chr1:4377377-4377548	NA
chr1	4376879	4378827	chr1	5680087	5682987	0	1	1303684	0.00830576	0.00188285	chr1:4377377-4377548	chr1:5681065-5681491
chr1	4387058	4389243	chr1	4642857	4646271	1	1	256413	0.00241327	0.000237733	NA	chr1:4645070-4645744
chr1	4387058	4389243	chr1	5541402	5548302	1	0	1156701	0.00830576	0.00189417	NA	chr1:5541971-5542323,chr1:5543309-5543457
chr1	4403344	4407888	chr1	4642857	4646271	0	1	238948	0.046877	0.0286126	NA	chr1:4645070-4645744
chr1	4403344	4407888	chr1	5541402	5548302	1	0	1139236	0.00830576	0.00193239	NA	chr1:5541971-5542323,chr1:5543309-5543457
chr1	4403344	4407888	chr1	5573906	5576374	1	0	1169524	0.00830576	0.00195219	NA	chr1:5574453-5575141
chr1	4416935	4419031	chr1	4711893	4714746	1	0	295336	0.0256454	0.0144872	NA	chr1:4712597-4713359
chr1	4460714	4466745	chr1	4711893	4714746	1	0	249590	0.0394613	0.0236521	NA	chr1:4712597-4713359
chr1	4460714	4466745	chr1	4836560	4839346	1	0	374223	0.0167813	0.00855545	NA	chr1:4838056-4838466
chr1	4543361	4544998	chr1	5804032	5807071	1	0	1261372	0.00830576	0.00183244	NA	chr1:5805670-5806418
chr1	4543361	4544998	chr1	6473756	6475567	0	1	1930482	0.00830576	0.001404	NA	chr1:6474230-6474749
chr1	4558408	4560917	chr1	6463938	6465983	0	1	1905298	0.00830576	0.00135994	NA	chr1:6464717-6465108
chr1	4563555	4566821	chr1	5541402	5548302	1	0	979664	0.00830576	0.00210676	NA	chr1:5541971-5542323,chr1:5543309-5543457
chr1	4563555	4566821	chr1	6140003	6143998	1	0	1576812	0.00830576	0.00151112	NA	chr1:6140696-6140953,chr1:6142361-6142776
chr1	4634884	4637432	chr1	4642857	4646271	6	0	8406	0.0348058	0.0205662	NA	chr1:4645070-4645744
chr1	4634884	4637432	chr1	6006803	6010538	1	0	1372512	0.00830576	0.00167062	NA	chr1:6009530-6009869
chr1	4634884	4637432	chr1	6402630	6404601	1	0	1767457	0.00830576	0.00141395	NA	chr1:6403288-6403908
chr1	4642857	4646271	chr1	5288323	5290552	1	0	644873	0.00968341	0.00354373	chr1:4645070-4645744	NA
chr1	4642857	4646271	chr1	5573906	5576374	0	1	930576	0.00830576	0.00221782	chr1:4645070-4645744	chr1:5574453-5575141
chr1	4642857	4646271	chr1	5696243	5698511	1	1	1052813	4.75e-05	1.99e-06	chr1:4645070-4645744	chr1:5697238-5697654
chr1	4642857	4646271	chr1	5765719	5769658	1	0	1123124	0.00830576	0.0019866	chr1:4645070-4645744	NA
chr1	4642857	4646271	chr1	5804032	5807071	0	1	1160987	0.00830576	0.00187182	chr1:4645070-4645744	chr1:5805670-5806418
chr1	4703186	4704777	chr1	4711893	4714746	1	6	9338	0.0139991	0.00665123	NA	chr1:4712597-4713359
chr1	4703186	4704777	chr1	5573906	5576374	1	0	871158	0.00841913	0.00244976	NA	chr1:5574453-5575141
chr1	4711893	4714746	chr1	4984457	4986220	1	0	272019	0.031358	0.0182749	chr1:4712597-4713359	NA
chr1	4711893	4714746	chr1	5573906	5576374	1	0	861820	0.00844462	0.00247776	chr1:4712597-4713359	chr1:5574453-5575141
chr1	4711893	4714746	chr1	5588136	5595214	1	0	878355	0.00840908	0.00243961	chr1:4712597-4713359	NA
chr1	4728224	4733874	chr1	5573906	5576374	1	0	844091	0.00855274	0.00258725	NA	chr1:5574453-5575141
chr1	4728224	4733874	chr1	5680087	5682987	0	2	950488	6.12e-05	2.87e-06	NA	chr1:5681065-5681491
chr1	4836560	4839346	chr1	5288323	5290552	1	0	451484	0.013304	0.00616948	chr1:4838056-4838466	NA
chr1	4836560	4839346	chr1	5442359	5443913	1	0	605183	0.0104115	0.00410988	chr1:4838056-4838466	NA
chr1	4836560	4839346	chr1	5599301	5601946	1	0	762670	0.00900218	0.00299044	chr1:4838056-4838466	NA
chr1	4836560	4839346	chr1	5897961	5900843	1	0	1061449	0.00830576	0.00213143	chr1:4838056-4838466	NA
chr1	4848213	4851534	chr1	5680087	5682987	0	1	831663	0.00870859	0.00273422	NA	chr1:5681065-5681491
chr1	4914925	4917657	chr1	5569400	5571129	1	0	653973	0.00960812	0.00348706	NA	chr1:5569733-5570425
chr1	4914925	4917657	chr1	5680087	5682987	1	0	765246	0.00904865	0.00302904	NA	chr1:5681065-5681491
chr1	4914925	4917657	chr1	5974482	5977099	1	0	1059499	0.00830576	0.00209426	NA	chr1:5975856-5976417
chr1	4957523	4959502	chr1	6100696	6102347	0	1	1143009	0.00830576	0.0020019	NA	chr1:6101436-6102089
chr1	4972421	4975694	chr1	5696243	5698511	1	0	723319	0.00910833	0.0030791	NA	chr1:5697238-5697654
chr1	4972421	4975694	chr1	6402630	6404601	1	0	1429558	0.00830576	0.00168982	NA	chr1:6403288-6403908
chr1	5099129	5100993	chr1	5804032	5807071	0	1	705490	0.00918938	0.00314572	NA	chr1:5805670-5806418
chr1	5107355	5109255	chr1	5974482	5977099	0	1	867485	0.00845798	0.00249197	NA	chr1:5975856-5976417
chr1	5193058	5194738	chr1	5569400	5571129	1	0	376366	0.0163406	0.00825985	NA	chr1:5569733-5570425
chr1	5252367	5253918	chr1	5573906	5576374	2	0	321997	0.000750869	6.53e-05	NA	chr1:5574453-5575141
chr1	5252367	5253918	chr1	6779412	6781184	1	0	1527155	0.00830576	0.00158049	NA	chr1:6780037-6780583
[truncated: 360,452+ more rows]
